# Supplementary material for: Single‐Cell Transcriptomic Analysis of Primary and Metastatic Tumor Ecosystems in Esophageal Squamous Cell Carcinoma
Source: Adv Sci (Weinh). 2023 Jan 29;10(7):2204565. doi: 10.1002/advs.202204565 (PMC9982558; doi:10.1002/advs.202204565)
Supplement: Supplementary file 2 — Supporting Information [file ADVS-10-2204565-s002.zip]

Archive with 5 entries (5 files):
- Supplemetary Data 3.txt
- Supplemetary Data 4.txt
- Supplemetary Data 5.txt
- Supplemetary Data 1.txt
- Supplemetary Data 2.txt
