# Supplementary material for: Single‐Cell Transcriptomic Analysis of Primary and Metastatic Tumor Ecosystems in Esophageal Squamous Cell Carcinoma
Source: Adv Sci (Weinh). 2023 Jan 29;10(7):2204565. doi: 10.1002/advs.202204565 (PMC9982558; doi:10.1002/advs.202204565)
Supplement: Supplementary file 2 — Supporting Information [file ADVS-10-2204565-s002.zip › Supplemetary Data 3.txt]

TCGA.IC.A6RF	TCGA.IG.A3I8	TCGA.IG.A3QL	TCGA.IG.A3Y9	TCGA.IG.A3YA	TCGA.IG.A3YB	TCGA.IG.A3YC	TCGA.IG.A4P3	TCGA.IG.A4QT	TCGA.IG.A50L	TCGA.IG.A51D	TCGA.IG.A5B8	TCGA.IG.A5S3	TCGA.IG.A625	TCGA.IG.A6QS	TCGA.IG.A8O2	TCGA.IG.A97H	TCGA.IG.A97I	TCGA.JY.A6FA	TCGA.JY.A6FD	TCGA.JY.A6FE	TCGA.JY.A6FG	TCGA.JY.A93F	TCGA.KH.A6WC	TCGA.L5.A43H	TCGA.L5.A43J	TCGA.L5.A4OM	TCGA.L5.A88S	TCGA.L5.A88W	TCGA.L5.A88Z	TCGA.L5.A8NK	TCGA.L5.A8NQ	TCGA.L7.A56G	TCGA.LN.A49K	TCGA.LN.A49L	TCGA.LN.A49M	TCGA.LN.A49N	TCGA.LN.A49O	TCGA.LN.A49P	TCGA.LN.A49R	TCGA.LN.A49S	TCGA.LN.A49U	TCGA.LN.A49V	TCGA.LN.A49W	TCGA.LN.A49X	TCGA.LN.A49Y	TCGA.LN.A4A1	TCGA.LN.A4A2	TCGA.LN.A4A3	TCGA.LN.A4A4
Tc_C29_Naive	0.207884016268167	0.252118573163581	0.200978962635045	0.234053473364953	0.266220017204479	0.228830266868983	0.256867638668294	0.257119095317823	0.266444298224427	0.191158326557858	0.199756343608056	0.206124861271335	0.24578657006759	0.235395022565073	0.208909091117492	0.210098890463586	0.214369104834891	0.229005675973308	0.196503658970961	0.212349299051778	0.181724322748456	0.22213753359284	0.186876908352588	0.228338272221656	0.263439619920116	0.221298481110254	0.253510975428685	0.220000227970017	0.209410904931945	0.199167011603598	0.2449009703842	0.2255794222245	0.240515580442953	0.222189641488662	0.218464344074757	0.229755591835333	0.257914546745466	0.184975500144442	0.231832722384492	0.241233952523472	0.235258383589844	0.228694104314302	0.194189326903758	0.250119284045253	0.193386742976376	0.232057178331654	0.226946929201984	0.200508013711497	0.216472618292045
Tc_C5_Naive	0.418976433324325	0.408545668803661	0.286045478639121	0.332000136776231	0.428989818268598	0.35837255850061	0.381243977518047	0.400854741774239	0.504628565139636	0.347174556247233	0.334198827911987	0.346533747843624	0.402854506217039	0.373423695874365	0.322215796972612	0.330436905738628	0.340230516302525	0.370877197107462	0.278991973854305	0.356088253839849	0.2461176568219	0.332578278580521	0.380965007575624	0.350146931169806	0.398895152951341	0.321937648962942	0.400452968445391	0.326925400578939	0.305069567522164	0.371199121649676	0.38877195213426	0.345952542798275	0.382958303955781	0.399321778352384	0.340522883129682	0.346006397929358	0.408008678722531	0.325853479372453	0.38337784576003	0.353068992470793	0.341995038659204	0.300725342507267	0.344712556750129	0.418133964750715	0.396153804739073	0.320047080256969	0.335425952074589	0.341178006171449	0.337008303042937
Tc_C20_Naive	0.370648891457647	0.372385091479654	0.339464229670334	0.347904510175432	0.39557097833035	0.354416301109883	0.368593848034114	0.37477788396351	0.475784162075553	0.357803781204928	0.316583764719803	0.352498557072326	0.362066452707047	0.337717699501018	0.355012480156218	0.309337100976419	0.349479385148173	0.348769016383045	0.337348912854664	0.335416947745335	0.34488014337302	0.34572455023619	0.346953132189027	0.350180202807672	0.37563220015012	0.347842600803385	0.343972957584806	0.365791175184162	0.331104666748217	0.338667320030693	0.36237460119545	0.359544527712495	0.361822900617393	0.354115231825875	0.360059711871637	0.355573940081816	0.370017154809509	0.379384208577961	0.387753374955932	0.353508915804329	0.356653690125931	0.331216041644491	0.344173737659353	0.390608753213064	0.34857074703495	0.342965608351509	0.329961582047417	0.329029670399252	0.328367949803618
Tc_C24_Naive	0.288679078012324	0.290867726952021	0.216648720579124	0.280384445034559	0.368584578312244	0.294453193351093	0.348194628385241	0.350173820274577	0.517133368953746	0.263795767102541	0.266715178272764	0.246957133201547	0.298855538444614	0.287511906988467	0.280647888103647	0.246278143239579	0.295145498325659	0.280371167873029	0.211028145198402	0.270523441826179	0.266296544618261	0.244989428368512	0.248016820770318	0.238863844843991	0.310307883189252	0.297473458286558	0.259661592129065	0.283011554832776	0.248741449793513	0.223813955450289	0.279622740223875	0.282705916525764	0.290174604883087	0.290017308158118	0.272792597569545	0.250500324350973	0.347108298846236	0.303835005708207	0.360832770966934	0.284142018266397	0.266964507328513	0.216059059827275	0.229065620623071	0.354205281753035	0.304222292070513	0.230814948790314	0.25887217027351	0.243511849750744	0.254359785635805
Tc_C23_Naive	0.115112183968783	-0.0253057183724528	-0.105165098579321	-0.000182772412993587	0.213742981611941	0.127039095326831	0.162640936983606	0.215429952363441	0.492639838730475	0.00954383853934142	0.118005510060906	-0.0123145853598384	0.0353883798952526	0.054741334424431	0.0518701376930094	0.0896713131203447	0.0676593175520161	0.00170153287224471	-0.0728792383582045	0.0781288101988082	0.0700384824944819	-0.075735271098555	-0.0995813955260862	0.0270694000966127	0.099429306954791	0.0279552998550794	0.0128591527551293	0.0817221602880742	-0.0219893606068127	-0.0361057236071198	0.0288803154691561	0.101251984516078	-0.00441489391429768	0.051942377667829	0.115625078770782	-0.0893146759221538	0.113533383697813	0.0846166117898476	0.163677750715558	0.061778199385892	0.115899426385855	-0.0697788698417075	-0.02145949406959	0.215984300595517	0.0777037669319217	-0.0200824535738068	-0.00676923159838531	-0.0155353022519139	0.00675576693780909
Tc_C30_Naive	0.290382044850998	0.278752832120262	0.272756971836727	0.246486962190728	0.314239841891113	0.266422423010285	0.289548648450726	0.286757867240205	0.323082950884195	0.284123171946385	0.25313777880917	0.199826238877303	0.282795879521844	0.285215573901302	0.237099382209013	0.217693019860754	0.261794904861587	0.254701200203192	0.247692055285163	0.259943954621094	0.319472910708963	0.216886967035336	0.274764663435948	0.226293625367382	0.322170665489913	0.251922148247004	0.269779367128592	0.339715768423507	0.257875573486607	0.265559854609057	0.277925015556738	0.323991871657844	0.283928754440798	0.281204234661045	0.24943749624786	0.230059470386913	0.289464310291675	0.195083491876158	0.316478296567383	0.271187478458363	0.288133495801994	0.243029699575147	0.262479568786163	0.31690059971705	0.283078997085418	0.25003699179944	0.206999088373105	0.25413143609188	0.275473567117946
Tc_C14_TCM	0.302444330467346	0.312703156319888	0.234373607610531	0.252523330145231	0.32354351688839	0.235520423848177	0.31056513395757	0.308645440660561	0.430672483939706	0.279833500874408	0.271468670197199	0.30059076912765	0.275478064765631	0.229916953150281	0.298685094736677	0.258574996773415	0.283973741677243	0.335378190572579	0.199507812126984	0.292913827440138	0.191059467176047	0.329097708964893	0.278166828647645	0.256467433033014	0.311216175390578	0.242304673356663	0.282512010009597	0.299454459799041	0.284992582846121	0.302607148317501	0.298278385972616	0.306229513059122	0.317016453579482	0.258519378806441	0.218150625718731	0.2715951099485	0.319641272708109	0.249869927908186	0.290115918826749	0.286169501219683	0.239690209037782	0.210886316967492	0.274489168452073	0.315239059478016	0.295096301076495	0.240874061936496	0.272907067643522	0.257114264192868	0.26684082943184
Tc_C6_TCM	0.378242019325798	0.400579915159873	0.385670595062569	0.390792023988183	0.431354169887742	0.358367503893973	0.408551139221628	0.383195155858676	0.476665837613408	0.39639567350836	0.365284871801081	0.394179623792725	0.364859806291754	0.378496187979649	0.40822938225153	0.366327736180961	0.384503558780135	0.409890423885706	0.334765940422876	0.380076202136303	0.349297280573468	0.438314071295429	0.393654895583932	0.389124880756759	0.429925453876665	0.377707924653036	0.355719197629648	0.394111361820135	0.405043836564628	0.400613328540142	0.385753381618972	0.399506952273642	0.41078620239773	0.380326095873544	0.345343161151304	0.373970795980416	0.418290826675848	0.356575556461623	0.434583493828455	0.415759280705082	0.363294309717154	0.346345696049105	0.380248498199952	0.404507928620623	0.436080572092024	0.364083020794935	0.377086427805312	0.364708441703399	0.362390867252197
Tc_C12_TCM	0.408727410746733	0.444416681257684	0.496104250260105	0.489784843052881	0.465636265103918	0.479518238110136	0.48659780028859	0.453042534787712	0.486204102697937	0.475374346780094	0.473505908256715	0.514741232969392	0.453661360661314	0.459455099980265	0.504653295278378	0.478843553350266	0.500904665943442	0.458494491952321	0.478443927941749	0.4490661459061	0.493317472451354	0.484752651783873	0.449395472381642	0.454798681345163	0.484609864595852	0.444600668305047	0.422368307429573	0.503361564339633	0.48775172101715	0.466799866069886	0.456011708323797	0.474682011888094	0.47111199174138	0.478466724391388	0.46780473808005	0.470589344526744	0.450537911486161	0.481816773602765	0.500595876358304	0.51929109147122	0.477726575149427	0.474896029455434	0.486554421351436	0.470221419805818	0.451227485002341	0.495558583573447	0.499496755954999	0.467406731697171	0.477446627434333
Tc_C3_TCM	0.451002998987746	0.448119354211934	0.474079118292556	0.452105001662495	0.476776059801569	0.462204211438468	0.474405682683263	0.453468680838166	0.535915870699216	0.452705016799486	0.438183991711149	0.468637613576646	0.450599203038898	0.440079099600297	0.470467998005483	0.439556231886638	0.429892851419025	0.44426113469771	0.451233268661736	0.431163001013194	0.470898719454968	0.482266987934997	0.460355532820105	0.441078897905535	0.471329909882461	0.439710365143537	0.406942322559438	0.476394980559417	0.476028575589755	0.438532100715005	0.435279852963987	0.463515795400423	0.456923185964815	0.460602433670672	0.436206920361674	0.419674639960978	0.420429609322495	0.432405778317432	0.484235705223937	0.477854758222555	0.457629187340743	0.427211873261208	0.435862897614394	0.466386953457237	0.455263120662834	0.460617942016115	0.446222949668329	0.423107323736336	0.43211791695815
Tc_C15_TCM	0.350019797966275	0.359723040784352	0.314699185924054	0.33162909543447	0.409149918889775	0.332196839797582	0.378202138948948	0.379150235790105	0.506563464067322	0.349165356584331	0.33514925267421	0.342106878263336	0.372932880681919	0.343684543123308	0.351404474718115	0.352554862868312	0.320783553743096	0.377121038660121	0.285177875669798	0.334375003940356	0.295083313021277	0.372669285715795	0.351534532348044	0.323143131653976	0.37427284106227	0.311573503832147	0.336623613435721	0.356213262700562	0.329444943365695	0.381396204059048	0.351444196014402	0.370796615894492	0.36001151898514	0.349892079167723	0.307769841588576	0.311249808123755	0.381652778224768	0.323244753666284	0.385076107438382	0.347871730613535	0.308361657691121	0.283659821634199	0.333090084769053	0.382953709643356	0.369677258529588	0.305848978936635	0.321905366162789	0.3107739509663	0.3106408486872
Tc_C8_TCM	0.465454753302551	0.472417404596829	0.49706153702403	0.469940028442965	0.491383653510089	0.496369270929221	0.504963522109062	0.454394407072546	0.574422263872143	0.470868953188204	0.465028009644916	0.479852799848945	0.484823902980786	0.461646041953854	0.501817379320214	0.495497779960282	0.458976289374491	0.463867165617539	0.473258420323866	0.465645183268146	0.512970589683085	0.500930464858484	0.49241719015999	0.482224624690574	0.463161107866919	0.479676015325296	0.43659171919	0.500533587653961	0.494201427465999	0.484112767144675	0.472027612361305	0.500002008754833	0.468428903501792	0.483737299038594	0.462833196323129	0.428602711487779	0.419922793955286	0.469341419532884	0.501088526926991	0.488009416982636	0.469995906897358	0.451911951313749	0.46456563570349	0.48130043709867	0.464058052086679	0.492511316000755	0.452489589748494	0.440269043763755	0.459350700682317
Tc_C19_MEM	0.403071330326495	0.368979787117344	0.429636730460483	0.411457225085342	0.43265469079192	0.34666662335141	0.438898090624523	0.448413737925181	0.274440514320429	0.40122753508477	0.371333656315757	0.386321322218664	0.365626229785178	0.418870368608625	0.393415657468884	0.393845125286102	0.404466701177342	0.375016777066238	0.365997492440851	0.419365443190475	0.353153555966154	0.351186826376089	0.364282638947191	0.389869102584543	0.439086479116153	0.355515224768849	0.399895061678632	0.369731167445543	0.332297965365282	0.406374113257749	0.417769032087491	0.422354558114484	0.387890903578372	0.432068998768566	0.348081799672875	0.385192992519433	0.414957952280038	0.367651835938189	0.453300417403421	0.438695811129982	0.40738038032764	0.35469958317263	0.319647707271339	0.382812168662357	0.362377076981413	0.394148045526239	0.407419843251563	0.406512206770169	0.373193643833579
Tc_C1_MEM	0.317943128970343	0.311520371896603	0.279937356831499	0.343752505312309	0.361623288542998	0.304025237383572	0.386296822711048	0.333802641884721	0.433451732585855	0.323239623691948	0.349425269281409	0.259410441290202	0.330048396572439	0.316776412793341	0.3299309880154	0.277178922930012	0.305394886254056	0.323530078207707	0.244175887416254	0.306330890720367	0.323537652728934	0.264173467244316	0.246101600394437	0.261996014154256	0.355043964787233	0.323774349513974	0.263975609107224	0.398182240269975	0.273906920021135	0.289833757801577	0.329022159594795	0.38507182039778	0.283268082102149	0.300860109743324	0.263693421514148	0.286332303239333	0.364969477839641	0.271141623795723	0.365462687589503	0.338728180889855	0.286440446049678	0.268771243093157	0.243013677706375	0.385126294714908	0.331086013188312	0.273924587541869	0.298077097274884	0.287736538703553	0.25784989482108
Tc_C11_MEM	0.372533964890586	0.39641429995856	0.376747842361816	0.393281228812228	0.428301884551926	0.377582480325048	0.417475213705521	0.428638694563056	0.464273309938737	0.41776180759536	0.392589247993914	0.428969787605074	0.377126054628225	0.406049172556265	0.429715642265501	0.399967588561826	0.391784190530373	0.433492657627279	0.346897406132936	0.412770948266153	0.321231865368162	0.435654637478102	0.406055464749051	0.357130842999534	0.451616114170725	0.355079568996388	0.391788846309921	0.425674332675404	0.40009147684607	0.437847182428745	0.407898895530074	0.415563215647275	0.407062872896686	0.409621344394073	0.337342679846491	0.407527417048386	0.456543084678912	0.396169489913345	0.440580092975533	0.434888578257796	0.352982995770301	0.336764021590969	0.394924527207203	0.428555396213952	0.442169906967666	0.349797542144147	0.396411007477504	0.375371892770845	0.375059841340121
Tc_C28_MEM	0.143240079137504	0.162658468964856	0.0933834001249879	0.138784394816019	0.187342217515832	0.118052253884195	0.173578530797392	0.168399810591862	0.258365705241977	0.152160397142075	0.135381676226197	0.124646485211885	0.129506299780861	0.11937313956001	0.182094168975315	0.106669995729587	0.161565309845687	0.145843940262851	0.0563142597743124	0.147652554178458	0.15075933568785	0.139431408520086	0.110180257050631	0.0802679721632018	0.177499619912775	0.154589184691591	0.110224147261283	0.196395051321359	0.117628935069375	0.118371378857686	0.12579662805504	0.152658652650154	0.138434727803009	0.116380751537345	0.103041844165344	0.0925108027689819	0.195299527358819	0.150099772614415	0.184407757785603	0.172748470891173	0.0784099699588117	0.0700580507665683	0.123175859471912	0.188488658369276	0.20241339560347	0.0857566007480119	0.130272528384264	0.117421353857955	0.111113476970746
Tc_C13_FH1	0.136145956911217	0.0865708693766873	0.0842940142303528	0.094067549668705	0.148772058950988	0.114471152663746	0.132366066238086	0.157285031198954	0.332153115504917	0.0866401108253857	0.104086175139926	0.0759283919875782	0.10989157138009	0.101299671925266	0.103293857094692	0.07294867682897	0.0831210107789097	0.0764882566694494	0.0571234126775591	0.116969729929122	0.147010014801538	0.0862071186583594	0.0656834680795429	0.0833245091398183	0.101248063398092	0.093941579968567	0.0803804034139362	0.103823043037821	0.0858318757448252	0.0903190138971045	0.0801895128301027	0.107396415793216	0.10452208409399	0.105971606784401	0.0877442865583292	0.0633583342960587	0.11820788252944	0.117614577503504	0.136686131435196	0.112042093560469	0.0819128948773928	0.064642639075182	0.0468372144475252	0.161432746496777	0.111961548294165	0.0625591307581445	0.0727424079918786	0.0667662592643096	0.103838134308871
Tc_C27_FH2	0.264704883274872	0.270842274299923	0.284407497907237	0.316727392673125	0.348780184698863	0.258048332959082	0.339103835562563	0.335513456028685	0.333712719900154	0.321539771364868	0.287445728265186	0.288825734332588	0.289802181607999	0.28290551527535	0.324791210926201	0.272230490457507	0.30734813655662	0.30287854901814	0.255099061843463	0.313711557850336	0.312551069004528	0.274325118941574	0.268031144480768	0.246232417495707	0.304327609895713	0.308215839137749	0.250223526912667	0.301478319149786	0.264832054913857	0.246804736359351	0.270294044704495	0.294583980640977	0.287912744877511	0.300959085606302	0.269085673326129	0.297012069503737	0.316716267120788	0.339315031832841	0.321040175594886	0.340933881166262	0.281763598463492	0.273903948146856	0.260788599921819	0.330113365884048	0.320846164130621	0.287710677099869	0.302227510178389	0.282989563100694	0.306843404755809
Tc_C17_TH17	0.138208742921466	0.14021752217785	0.0712279317084732	0.172154000529204	0.230322039628878	0.188651087674717	0.232725198735524	0.240554472564048	0.353925819752341	0.150321019153379	0.14130543637471	0.152490631630437	0.10516831348599	0.138004960001486	0.176672883429562	0.0732560794798629	0.196031014358654	0.172966109621134	0.079402060247185	0.170448445160283	0.136518437469668	0.157145265392157	0.116732468086868	0.148274597113326	0.206921026059789	0.163695696860117	0.144185842944092	0.173012618988567	0.129458738693923	0.138152893920288	0.161300353219639	0.157385056917928	0.16453030607691	0.153801088302737	0.147095673017404	0.119088654318252	0.238606062644659	0.181287262879289	0.235331831481249	0.215630124581856	0.182135638068958	0.0772477283999845	0.113800671430307	0.236722248830469	0.157924305155703	0.0978327200746438	0.163815970709369	0.127829956935682	0.135684864803141
Tc_C4_IFN	0.498289715541649	0.327508785192455	0.418114759036072	0.476883797801258	0.45713377058721	0.329055136844574	0.50690025892975	0.481583529617117	0.121202751135031	0.392181634523737	0.426456976830016	0.483858652263493	0.367263024420903	0.429598672188566	0.39986086969414	0.41058395926163	0.43673769339636	0.440963957563607	0.438265817356293	0.466973324316855	0.240206820680172	0.488765815675385	0.443580559167401	0.502000953737152	0.449386002366559	0.332302754199004	0.39412694851474	0.437886784854062	0.44044016130805	0.519965299269989	0.474028351496228	0.486675403429701	0.44255403074303	0.454636596638254	0.374852470678152	0.460237628299929	0.43529072940165	0.317661408771907	0.462831369741771	0.508238694395425	0.514160966050324	0.401702886959846	0.254659296851714	0.40655675760266	0.362902459565939	0.450154667377747	0.456107155291532	0.42113935281388	0.441986115842924
Tc_C7_EFF	0.038156009527315	-0.0525684853385114	-0.0411760435258375	0.0533925587037022	0.0840880012305351	0.0543604197262607	0.168151875039979	0.135237646747418	0.311844812953536	0.016740170823186	0.062646270246659	0.0378828578189609	0.0115138417898667	0.00602521140511854	0.0953817073415532	0.0562035176144506	0.0587516078911213	0.0297709757384248	-0.0212004008155432	0.0658642757585843	0.0696873027665607	0.0141896982808285	0.0285254954339197	0.0147399068221588	0.0314120026671472	0.0476348154299848	-0.0328380456211937	0.0640761087513171	0.0264274359258015	0.00049465533500458	0.0263405172229799	0.0822427887222416	0.0508712352757957	0.0409400237224245	0.0469942321815126	0.0198873250494993	0.0728680536436991	0.123479996694789	0.12545300293091	0.0755210250448602	0.041141789922464	-0.0514517887831318	-0.00905676398865224	0.138744383559039	0.0471166007592111	-0.00170307926759982	0.0206681851194605	-0.0142203308753258	0.006095535446195
Tc_C9_REG	0.163755127054063	0.156543493948834	0.109165000614846	0.178133219592281	0.243891177021314	0.165750004116244	0.25749237935463	0.264645613325096	0.379545984810446	0.166148343318194	0.165487240004385	0.160783208410669	0.138550195365833	0.144045425057679	0.205603776713638	0.134371868665913	0.184503431493113	0.165954742316338	0.077600910123714	0.185302241212039	0.214174633690117	0.119568843024002	0.100772199113819	0.127646888778213	0.193034089270515	0.16584741975155	0.119001331419051	0.159336366833998	0.131619513243874	0.119141681237886	0.14741784060775	0.191908085568821	0.183675958036356	0.182041871050656	0.167718228851968	0.13486150124599	0.235912856913332	0.207603530800067	0.248257683709955	0.202256053581339	0.152035490604722	0.0991065090766076	0.0908485499972669	0.248567015796847	0.188516998951437	0.139920552127219	0.139775028587859	0.118794226195401	0.113352595897831
Tc_C2_NK	-0.00467357450127742	-0.0725334234596909	-0.0338399431225242	0.0601972761039978	0.033879470439681	-0.0132921044327382	0.17379882162748	0.065909661334029	0.217021226142424	-0.00887718056983566	0.0699723582288078	0.0378508538095286	-0.0745052844474258	-0.030486760399649	0.129595976970108	-0.00396739175123926	0.0838838784080904	0.0434399389380356	-0.0872325198838439	0.0569842376716838	0.0896170942651349	0.0263143338851292	-0.00507748297722142	-0.0323208191469313	-0.00959232290804334	0.0161113773556217	-0.119612602843469	0.0441139196799053	-0.026956573476007	0.00923342429903652	0.00358067756968459	0.104401320860866	-0.00326340250835324	-0.0236265610501146	0.00197906872174182	-0.0157762727072777	0.0755314703399732	0.106613520806495	0.118867431626929	0.133911040777457	-0.0182895045827738	-0.0550907357401458	-0.0757573790813132	0.092819736557832	0.0375516612179143	-0.0297040563953089	0.0227888486607702	-0.0094266347225052	-0.00887436189393178
Tc_C22_NK	0.02261039749496	-0.0155210084811127	-0.0264079449278906	0.0752073088443323	0.0511127696841273	0.0364505259577203	0.173870771952823	0.0984084915256479	0.233613865658206	0.0145864387321907	0.0780378287713232	0.0772637760600646	-0.0213073807413071	-0.043111372154939	0.14562302227772	0.0657925688819343	0.0592871182909002	0.0384001237584673	-0.0433279260520703	0.0692970365372934	0.0943441660538016	0.0576159436159333	0.0183539549558633	-0.0051633791835816	0.0269277007138756	0.0711467601602047	-0.0539201993927314	0.0590832978841807	0.00667959955994132	-0.0158343503858108	0.0455332701932398	0.102993637386169	0.022278896629818	0.00486952317975079	-0.00668851187260466	-0.0115430599195248	0.12638530841244	0.0949538647594669	0.127599478340024	0.1043658635493	0.0237467420159159	-0.0366975746913967	-0.016580766244679	0.106027197970576	0.0630297137767629	0.00812050907993562	0.0192637318616976	-0.00460003139054914	0.0170914694778526
Tc_C16_EX	0.279565507888447	0.306274029888031	0.244091602520344	0.279981319180591	0.316848369364733	0.325256061429656	0.357546042798504	0.324500513882485	0.42645674300836	0.282988525195663	0.261347444394811	0.262796627587933	0.288284828719298	0.284303116475614	0.293883334237122	0.254985271063514	0.307888008362645	0.300006311536435	0.222947358107022	0.285620290040906	0.267939089608331	0.265393111891681	0.272902958336635	0.263099521927592	0.304201266771891	0.332966623434927	0.260474693152342	0.278347239340643	0.244682461977467	0.249398526469644	0.294624746530083	0.269182321956558	0.285885195949172	0.299060066523683	0.252070965690668	0.250346232899203	0.347960046064999	0.315398908504618	0.340414837157274	0.334981966445489	0.262102173123743	0.253145735267727	0.258928010087476	0.35964835363835	0.312393340202381	0.287197408412158	0.283065852593292	0.244517959033072	0.283630176461958
Tc_C10_EX	0.161094938465011	0.182962684120016	0.163445468599849	0.253442726481584	0.263267665649363	0.24040842933495	0.318996071950179	0.305801866967701	0.355660100023289	0.23211458308077	0.256206246890465	0.240801403079251	0.193883624880488	0.21649763420952	0.305263973154852	0.255148119748537	0.265719163107089	0.22804415564633	0.167533269605275	0.225988769937461	0.244223566779427	0.214702652618933	0.180240488869656	0.171022294700907	0.247862117004508	0.218255932643983	0.180626923643888	0.27692609343278	0.213241015070166	0.224464560016043	0.209211013564733	0.257143809747306	0.230608606355203	0.242364986208238	0.220289645246367	0.202378338104146	0.299466263769975	0.278083269920369	0.330065940700341	0.298886163711597	0.203571971759959	0.161767923222533	0.218383249125741	0.294082524962713	0.242584093902185	0.196841639345452	0.214928011969965	0.201347665293681	0.177139617241346
Tc_C26_EX	0.0984234698939558	0.119502668292047	0.075246241173023	0.176858757194047	0.195691727243855	0.148692195680592	0.271981422411471	0.245785083783342	0.315436397626613	0.138330296572047	0.154894160722125	0.1692773448971	0.107442271734126	0.128765431527472	0.243736019798545	0.12705040560202	0.151183082599329	0.163352225550782	0.0687004856853346	0.184792270699182	0.141320504607021	0.168603780967572	0.150339568720814	0.121319743351752	0.190806008355709	0.178946940685348	0.123279956092651	0.163691578225652	0.124938415114584	0.131614982968212	0.172476505223821	0.198995139919649	0.156835883890707	0.159029153539359	0.101803411119226	0.119752415259571	0.251785877014638	0.211112764335537	0.24262638340455	0.21058097717948	0.142862731476467	0.0578692692239728	0.088484705268718	0.225728098633737	0.206758554574243	0.0899274336524562	0.127142594378956	0.104268860470979	0.109841180268303
Tc_C0_EX	0.0797865257805335	0.0180837323057795	-0.0371176205259478	0.111838920617442	0.158649747050349	0.113179471931051	0.258932252313309	0.220990082831562	0.338971978200228	0.0502832854258826	0.151191784146254	0.10535063167589	0.0645979725320704	0.0542950377016537	0.187144798503745	0.142179722423019	0.107679506360736	0.076868489769541	-0.0380194792647278	0.148476732656323	0.168266691599798	0.0673596324470337	0.041707173660621	0.068564696412575	0.087296960472818	0.0925312353492081	0.00988795260283975	0.124434149379509	0.0290906583718395	0.023254324798094	0.0859394816436918	0.179054728821645	0.084321864729932	0.0887937218377416	0.0816099183426834	0.0150627991735515	0.140138518406236	0.200584321503614	0.232710880136814	0.171072921743784	0.123771011448873	-0.0235966494281863	0.00681157054460421	0.203675193765207	0.105708145027593	0.0297671989058587	0.0454539312186927	0.0126027922409932	0.030946968566218
Tc_C25_EX	-0.0475504627261158	-0.0954057030041644	-0.161159261493014	-0.0350437528562661	0.0379304051428559	0.00335146497316165	0.149474611656499	0.114846583860858	0.252984102786319	-0.042695123248866	0.0436307065116797	-0.0407557563945681	-0.0555955963186163	-0.0558014226518381	0.0674462515430858	0.0345612652040103	0.00440689568677152	-0.0285301353194108	-0.167467454147176	0.0369337557426266	0.0392453315353845	-0.0672630369563512	-0.0858054292164289	-0.0820254990404484	-0.0123868584030999	-0.0244320444056287	-0.125218116653484	-0.0207117645876074	-0.0815460852520691	-0.0993085967179004	-0.0457899620643843	0.0382784262564478	-0.044138924941363	-0.029867558293636	-0.0261518234731891	-0.130516751465561	0.0365493918134787	0.0845060528935403	0.124611604665809	0.0564891211475842	-0.0255445634963971	-0.116403361169398	-0.0991714589334608	0.100803299632672	-0.000661531813557238	-0.113852642672848	-0.0826225754383336	-0.0883259315271929	-0.100045465225983
Tc_C21_EX	0.0884721797750328	0.0671906924972717	0.0474852681290867	0.121699428430871	0.123370003287249	0.131330595587754	0.234619272410742	0.199166732560436	0.25919339268303	0.0588702542963309	0.114430453956703	0.107592808962038	0.0662482481049557	0.0735808148840076	0.177241490307714	0.146755359795065	0.0993475400982798	0.0810900080811868	0.0241667707445299	0.117352796859744	0.138496921868068	0.0900082177261536	0.0718574344095715	0.0575907875141416	0.0910792090551814	0.134184069272459	0.0276657460858589	0.101590478263775	0.0650256294422159	0.0597428456255767	0.0964906190365726	0.148416515548884	0.0873177806150814	0.0915419260948029	0.0685428910474047	0.0462111249305991	0.153313128319781	0.139464673116581	0.184668805479543	0.148265844908336	0.109918641143313	0.0232459735120732	0.0281796956904184	0.160667492582998	0.101228249654769	0.0567925176703231	0.0637438657094308	0.0464718461005962	0.0718004630898677
Tc_C18_Proliferating	0.359268295153116	0.449052942312972	0.480367232477321	0.449588590407552	0.458013443634183	0.320570748939593	0.431057711979133	0.436425930343186	0.408648632571752	0.445694406464141	0.499209942339376	0.422474534296044	0.449584284038958	0.391461165808175	0.519904161640411	0.442842365738693	0.49513345464138	0.464856809756957	0.46121533763997	0.457482122064705	0.514481872752951	0.258680345885737	0.455912450689004	0.331205156564178	0.42762898719333	0.427071392438953	0.462170190669649	0.409336280446503	0.421822888510412	0.362749158129672	0.39073891966139	0.404853609045803	0.442706898238733	0.443002726108796	0.506213958818445	0.451597560150195	0.416520700245708	0.495119270638466	0.442140285364524	0.475368056356065	0.433563015668151	0.454607277111703	0.515008207101575	0.438389902178327	0.46628250234388	0.474027710536011	0.396746783877339	0.500136170777264	0.449566788710759
Bc_C6_Naive	0.246915168978552	0.266160913249966	0.195774765025743	0.238778036802969	0.311685828355326	0.221003243120739	0.283542669023681	0.29916582575011	0.46340897145159	0.250304414835915	0.227065522111759	0.228860366137585	0.24956198116236	0.225071520281923	0.246069617193203	0.201734221890276	0.213786063011504	0.285208880654269	0.130780918339761	0.230025696693708	0.157490990472084	0.260849197799291	0.234273099382899	0.172630779467208	0.299901354540731	0.212933311015886	0.237952577226009	0.25631291678381	0.214828786017485	0.285605273031604	0.236135992706381	0.23766551795365	0.279150177375016	0.247456289135846	0.190932552028886	0.219727540140502	0.32915397735091	0.238428357911093	0.302071275975916	0.263180715937742	0.178578505279335	0.160162018206885	0.203178218682959	0.321769030197201	0.294779659480143	0.173989319234722	0.224858848379984	0.211976947684396	0.200177449935766
Bc_C0_Naive	0.102970751412474	0.0752029051884639	0.00893296779895679	0.077246342227912	0.192340780641177	0.13353509932914	0.173868010008834	0.190975398422786	0.439224112593393	0.0564364348707355	0.0847967735785397	0.0467834172954365	0.0860696409055104	0.0889764603408038	0.083499648771753	0.0721699754699404	0.098092754800593	0.0665420852930882	0.0125461969589328	0.0952432839860033	0.0960755280629433	0.0273634222706347	0.0130881516247326	0.0646605083472588	0.111952086638694	0.116135955500499	0.0237466159535428	0.123014687635462	0.0493053660900846	0.0370208693681226	0.0808487518595143	0.123672182897501	0.0890967816136487	0.0668682158747281	0.0861994887181722	0.00768054111129795	0.147970541167355	0.0869921115976924	0.190935886235235	0.10172692568847	0.103627248545299	0.0127463697139387	0.017891803083559	0.174911591159732	0.10239206850005	0.0214016622840811	0.0683933282831859	0.0477279535718853	0.0437744245773525
Bc_C10_Naive	0.0626228907246575	0.0238570788449827	-0.0451487365793784	0.0314974163626883	0.157989313049254	0.103876245660999	0.142975767230692	0.15097897624435	0.442581494285052	0.00817976729075621	0.0554838614355273	-0.014722722970664	0.0397015982602212	0.0385861737812431	0.0362316738861315	0.0217437129003375	0.0514595031047014	0.0279228683030769	-0.0454439734922796	0.0519505712248969	0.0664795425005073	-0.0201723949452237	-0.0428770552978345	0.0100286269864171	0.0645488441690106	0.0814010933888874	-0.0288543828457006	0.0936623983674534	0.00765280180428201	-0.020803265945107	0.0301923913006922	0.0854793541264964	0.0373193684091528	0.0152676843604316	0.0518272181716484	-0.0476970375780997	0.106669416171323	0.0569020816677119	0.148778951387767	0.0591508661234471	0.058488705157389	-0.0366589798610319	-0.032432197590103	0.156232286510591	0.0618125041036592	-0.0233583468335272	0.0256800629568494	0.00401540162337133	0.00403182841956946
Bc_C9_GC1	0.262708935787731	0.169856020866792	0.160366005044212	0.223370212336772	0.247820460984626	0.208372901603278	0.244931693450526	0.257524844605687	0.408160825916752	0.150804935366804	0.174218883971038	0.198934030962086	0.179890036874344	0.180384663668263	0.221578030623997	0.191239412538034	0.173920903951193	0.196745099093598	0.15468967308291	0.199267134662895	0.235034239461294	0.195665993715489	0.156237634151355	0.181020844904052	0.182163692596313	0.201454674561986	0.145502949738094	0.195774726479647	0.182146664506093	0.201570023509915	0.209308088185564	0.215624188919284	0.190642083444052	0.193116251011138	0.195808112110289	0.175179117962555	0.213621732001416	0.199997340695932	0.231849686147938	0.228779118177292	0.193087421844814	0.169841436482684	0.158742504690674	0.230978065783637	0.199434855042808	0.18039612179609	0.165693888595547	0.140929909716165	0.189227288018785
Bc_C12_GC2	0.393539710645379	0.455526996069035	0.486411266590755	0.459413310551351	0.462608918827793	0.359300806275924	0.45278929944964	0.453419841420982	0.444860597820066	0.458189853696867	0.493821861488626	0.449170078845522	0.463213059583926	0.420053115544568	0.511375586648252	0.459613168766447	0.495777303523535	0.47510551442004	0.474027846555225	0.465949821840362	0.505010138360482	0.317516848475717	0.473131946067834	0.367433653578582	0.43919369234093	0.442295128735717	0.458179388359278	0.43309294379853	0.451664341375436	0.408455853065937	0.415946600868672	0.425380451038239	0.462792214315504	0.458337088608468	0.515975718705741	0.463834171209463	0.424593959737253	0.497170167886069	0.459912655507139	0.487111012744249	0.457311493550055	0.46722425015816	0.505841104123987	0.449977161221842	0.470445257725837	0.494746718365546	0.433143193709905	0.49321680372922	0.468775423411834
Bc_C14_Plasma	0.462796268101214	0.431523217330785	0.472451352604682	0.500816794392032	0.496222041222427	0.350092428386308	0.524627326533374	0.493199474737007	0.387399472318762	0.446409288581284	0.468754604731724	0.487702197506695	0.402680385930901	0.457245646864606	0.451223687338263	0.475773706377143	0.475434690153174	0.453850944270104	0.44907355699497	0.462915085423207	0.416128705076422	0.450455859199592	0.419135984039916	0.434819825592969	0.468431843397907	0.410165632673701	0.404120731707114	0.453551466104751	0.460984109821567	0.505941149161581	0.433996697259382	0.480190638266148	0.426314182297268	0.479115960163933	0.385071834623469	0.459753627286689	0.466229308197127	0.38295166073062	0.470924068038928	0.497021059011882	0.486904750499714	0.420838737187613	0.335447826199323	0.474630128889256	0.421616858447619	0.50673195206702	0.46509062826864	0.443377419553416	0.450236991288755
Bc_C7_Memory	0.378039854626954	0.141655791917463	0.217392096908654	0.383025362132849	0.384625004800218	0.359808234327499	0.469450993065458	0.454464130294315	0.483651624450231	0.278606115788285	0.433585546020142	0.372634523566603	0.251894703828857	0.293608112728918	0.431047053083875	0.282040554916017	0.407684946028222	0.366616414158152	0.119458832425661	0.397054984413475	0.43886439611185	0.29098912092279	0.196407248564228	0.368357117423817	0.312486333880041	0.333039330875349	0.135075150244723	0.297631095785222	0.24923249169398	0.212128423772109	0.272935476379763	0.434865971966219	0.27266440088274	0.339764599293483	0.233166803524131	0.317502977222359	0.395493107526233	0.41606661644002	0.477495614035479	0.407677113994619	0.385342503233949	0.140263461562674	0.291622692964206	0.457025613614171	0.357297093631756	0.176958382822526	0.33413847809109	0.216699125753251	0.318036862201196
Bc_C8_IFN	0.48987839794219	0.318045121336305	0.430753126178154	0.468898325546761	0.453204814532564	0.319276700516706	0.492410078425769	0.48001665634015	0.139700349023943	0.376253653230366	0.410887743209145	0.458702294551187	0.359328863324224	0.436938718483284	0.391265322332955	0.400135772778071	0.427024900905639	0.430110276833425	0.431680501721516	0.447402329712636	0.21982699001667	0.465324399493772	0.427213801472031	0.499106720554449	0.434132242616416	0.313925613229425	0.378367855094472	0.400033135882262	0.405210571729373	0.520889791454104	0.459501705563506	0.474046223306999	0.425789658541448	0.458120806135322	0.341427517488189	0.457072740517178	0.433331191586306	0.319684348339039	0.470839798635768	0.504305053313308	0.512843411438123	0.398330719303657	0.251304172913238	0.392560088640912	0.35929985572737	0.425870200880131	0.441699601320061	0.407832347663178	0.433543991913154
Bc_C19_Innate	0.271441963028444	0.289607586973631	0.215668090804198	0.256227202544899	0.32700749536038	0.230736839553951	0.304435790162539	0.323063642955891	0.430312362824165	0.280553851393267	0.248664882787647	0.261426284191818	0.228924368649792	0.274079680400062	0.299000662531649	0.221248633471461	0.256901764608099	0.310270201709243	0.162736478523142	0.284254539227673	0.155252691046713	0.309384122399542	0.273575949780374	0.21330274367315	0.334366337104715	0.228870444022958	0.259106378631729	0.282859317689002	0.23393632481612	0.323849561136372	0.260969282846334	0.273170197236908	0.290622613080495	0.281959401824301	0.195797135676389	0.253409563201569	0.356074132559926	0.244671234806721	0.329125183157194	0.297162607188023	0.226376089370601	0.166764957844738	0.228906519759443	0.326658555743732	0.331751608239733	0.186828893621571	0.248490346682981	0.225285419163169	0.211184474064264
Bc_C15_Innate	0.324439799529068	0.340946915336628	0.272920906999066	0.322245620832848	0.335314584911454	0.292865634053709	0.343340623976836	0.33436802778388	0.379446475656292	0.336062256789257	0.304355284439606	0.362241849361952	0.299741948645288	0.295419621754924	0.355790069920073	0.269728903728645	0.327923196304193	0.391357086447956	0.248203572117011	0.35811019901746	0.256399313262169	0.379701954396357	0.341945939586332	0.343731984246634	0.36166179990743	0.318858334015349	0.321805187354781	0.360271272265579	0.366567599630472	0.365259773931812	0.35732938532631	0.353134064609921	0.366555584853045	0.292751787125911	0.261600370855198	0.333863073987455	0.379352315907337	0.297521633838943	0.308983139892522	0.3304125268285	0.312367058302572	0.220373697102713	0.282594869217097	0.340592761022281	0.326470312401305	0.308475256452558	0.336759108692169	0.298216492669764	0.324298467462068
Bc_C13_Innate	-0.108204241739246	-0.34967754803537	-0.239777940296523	-0.0637258161026527	-0.0873944551559072	0.0681803071604281	0.108869091150854	-0.0256299448174989	0.601987899740709	0.0880593045675155	-0.0602685991622898	-0.108337211621568	-0.290107040755269	0.147164417259491	-0.0935775546838642	-0.378731467322651	-0.0600691443388072	-0.21298450900871	-0.189448839837777	-0.385114021674091	0.372016488265408	-0.0341400172860848	-0.093976464330829	-0.137657070673493	-0.174223788311947	-0.265973007113889	-0.0333421979921548	-0.0461737916361944	-0.212452629479423	-0.265973007113889	-0.0907851871551093	0.111594973738448	-0.04019014693172	0.0891230636260887	-0.135263612791703	-0.0981650156239612	0.325078119805864	0.345090087095273	0.0991622897413736	-0.0415863306960974	0.432251844957117	-0.205338740775214	-0.122830928794628	0.408051326374576	0.0215743634066883	-0.168240143607473	0.0656538793963168	-0.050960707399774	-0.059005385280234
Bc_C3_Innate	0.311243263568587	0.314178402073268	0.309049183388438	0.365194065384302	0.388716423650951	0.357217199326396	0.377163561124617	0.384538980784174	0.456411304853504	0.374058295106706	0.351238622830943	0.373927086308455	0.321910785804834	0.370316561302322	0.368971772092606	0.337406805707117	0.375357389961134	0.370597950067405	0.308710280046636	0.323203015998922	0.313427117424206	0.386315108601544	0.331668516801192	0.343681894847174	0.40264539829842	0.327992878887281	0.326034736429814	0.372840649438359	0.368498370274993	0.37930445744716	0.355489330077003	0.366289376742	0.368614634937948	0.358391172873228	0.3389238992133	0.354282141253021	0.426681451139635	0.354582281269375	0.406151821863563	0.383020658666563	0.340910086932524	0.301619873836196	0.380767702224873	0.392422389224456	0.383231305748364	0.32310800082441	0.358462329164565	0.348572053995072	0.327653691788102
Bc_C16_Innate	0.305527762691897	0.325066931666791	0.336461739966253	0.386809678753123	0.367838712139449	0.363617457113568	0.364293863224845	0.363864448622074	0.420227240210978	0.381659095019722	0.354857514212879	0.413315200265269	0.330451807673583	0.358359390150245	0.407523521462181	0.34590185878045	0.414694796823655	0.366355739512538	0.337753889140782	0.343345344608541	0.35477798506506	0.386040580238336	0.348391870701651	0.3498035982881	0.395811067391146	0.3342406326771	0.323011286784045	0.387254306126935	0.384890275724057	0.380387714191718	0.358648913930054	0.36580691340456	0.376105043686328	0.369798939537548	0.362539449658046	0.365457752185108	0.412132954969054	0.391973465947569	0.401583727401686	0.402198663386629	0.355366203848664	0.335784180226521	0.399812030796715	0.391919100459396	0.377077894017167	0.358489220131043	0.392891109213367	0.365728897364796	0.350833171373272
Bc_C2_DN	0.374471118999431	0.373382283786936	0.37356414151931	0.391345818169776	0.423713803774426	0.392548157851403	0.408852059182204	0.417440047695034	0.46465055907052	0.404295199975815	0.384693022097421	0.389836222559978	0.360783483672135	0.365148873384718	0.413812005328572	0.363862139673821	0.41118257200279	0.384172724161519	0.357761749860053	0.38772558819208	0.394704125633259	0.395423200680568	0.387566933343947	0.356265764680535	0.435740141863239	0.412189733158869	0.371474161081513	0.427783720496809	0.395635867605208	0.365856549164834	0.357452751037114	0.412321509107561	0.388514807025269	0.392483221181451	0.379402285419758	0.374909953548233	0.420204072343844	0.404523098050192	0.436884371280597	0.410570694591124	0.382268779378281	0.35582274545307	0.373717189145656	0.412286458288575	0.402041538763443	0.368231029475089	0.383999852276386	0.384293569680563	0.37463015966021
Bc_C5_DN	0.296713945765427	0.266274856175145	0.217270464969091	0.320535677411822	0.303556234095118	0.287072098865399	0.358034100310531	0.279800590664025	0.360371437481982	0.298150791780819	0.331501562940221	0.245162413755566	0.256297676727484	0.240390496974718	0.29582428019306	0.217883858943221	0.291718225269977	0.295133084941625	0.175650919250096	0.262833114040894	0.341044676020228	0.268113906355495	0.195945681904706	0.242961763616178	0.319616975748657	0.288220248626184	0.198913519126491	0.397650803754865	0.261231260333702	0.227448216249673	0.270362944756709	0.40671157421778	0.271888263977844	0.257376987681922	0.237184185852781	0.240565581365386	0.306602112056295	0.216503489303429	0.310443438854498	0.29486164612637	0.272230613159704	0.215189807362281	0.203195482189676	0.337311927314969	0.287671777501743	0.226619299633446	0.276054619996774	0.260394516150316	0.258063944217613
Bc_C17_Mature	0.0185458213932967	-0.0273730849904486	-0.0487163249983602	0.00798416696242007	0.135788564799868	0.0320625995693544	0.190060542589048	0.166389399943072	0.408048540493952	-0.0065174341202388	0.0414272241139834	-0.0213343756347163	0.00900401672183456	-0.0028370432112978	0.0883679419184814	0.0311028403681498	0.0440429682322089	-0.0157167336017978	-0.0903462169825142	0.0351541911692457	0.0583840293144571	-0.0445862563512596	-0.0315170452337225	-0.0205459116503354	0.0215294118185347	0.0095756301067394	-0.0516788963370764	0.0286218571348299	-0.0462697617987451	-0.0232020519343109	0.0224486562652709	0.0744628428461838	0.0225654623788681	0.0435811963129786	0.0103397172042763	-0.0568188290607117	0.084014508858675	0.114231318990155	0.140216469158449	0.075944660479481	-0.00177025859471193	-0.0824980933133622	-0.0325634637113633	0.129665934666572	0.0381689427935622	-0.0579585051891425	-0.0343618352009387	-0.0517646707206606	-0.0272630927914147
Bc_C18_Mature	0.42438332896216	0.392736646117529	0.421379117962357	0.426120135444593	0.415473194174848	0.43627896960368	0.456809440437719	0.409901068240924	0.495354193421857	0.396467545017012	0.419374291169119	0.446517557841265	0.403662539967576	0.392028776771958	0.446590773752193	0.427665761130519	0.426825866758009	0.414882285155795	0.387935671803889	0.375580314407503	0.473064169644194	0.429680460025418	0.398002872538826	0.431408676502439	0.408518782630577	0.397739618573345	0.343099884084801	0.441417159207514	0.429679362925185	0.406771437144556	0.394616383252215	0.447132764860851	0.393956199497909	0.411353333636782	0.408798176931873	0.386156221956681	0.383394749322438	0.399014359458808	0.448653189538274	0.451168958426486	0.417849215948701	0.365907202947929	0.404260037918393	0.416700409312556	0.385291847967919	0.440384733079829	0.409641116014128	0.366268101984269	0.398507263012285
Bc_C4_Activated	0.239478330920852	0.274742130428743	0.224663282046472	0.258741089491232	0.320764950206055	0.235415421040422	0.293725183834611	0.306221264769885	0.421672764823194	0.266707538486283	0.214080178583384	0.256612668626027	0.219503742682097	0.27926240327464	0.265511361933146	0.215087345111733	0.265708461513115	0.264892855330235	0.207118361566409	0.26072758751437	0.20368120765443	0.267453755725194	0.237001482639505	0.198658944335794	0.309394814384463	0.24990219952808	0.219170041896465	0.271292466274905	0.230618223412538	0.261945993873936	0.252440161557341	0.252328028396032	0.253501957827451	0.263332481012811	0.236744637638016	0.250363393754279	0.33027525463165	0.227917284465005	0.342171746991553	0.28855361485978	0.22656954124267	0.199558095158677	0.226316428319618	0.323796502642242	0.303937468485168	0.217889317058273	0.231547844329854	0.215416089005412	0.200075521510868
Bc_C1_Activated	0.300180668268138	0.26607392289774	0.247643090272034	0.32431945569158	0.322213789028032	0.298309130910044	0.371646855277283	0.32276714147199	0.438796078380946	0.270582925263562	0.32355432962192	0.313504030497163	0.2416895765798	0.242344171732546	0.342517091140719	0.243877835950641	0.313034786564369	0.336527211814186	0.21833998671859	0.304656689820995	0.315241725450297	0.286305568299017	0.282477078865844	0.281375890807611	0.273450774550387	0.329595025898526	0.246922044642799	0.321031737205974	0.258159285344877	0.239041643353216	0.290858041619638	0.331465913040022	0.287439027731682	0.2396339231777	0.244161234722856	0.321962789168072	0.309325000702477	0.336125155668497	0.325853834478686	0.279948444444461	0.278798521724584	0.265577709334168	0.246844567891359	0.328697672596877	0.310450050036248	0.266306267309719	0.322231347657002	0.277340879786791	0.285408966793672
Bc_C11_Activated	0.378778302665031	0.359727631450324	0.316743765349529	0.35891748126525	0.3998175092817	0.312341216735557	0.379925196728967	0.379473252001719	0.466874930253226	0.36378989769396	0.35346147543476	0.378275559502641	0.332217282316285	0.345416550416041	0.3958978347473	0.33859411526274	0.346064152610308	0.402000725420951	0.282564461059626	0.383665037217954	0.295423582787491	0.402318337455269	0.377996529604439	0.326240112468773	0.398289567851619	0.331366002680228	0.346221588852653	0.387876028014133	0.346173694333451	0.394754741243284	0.362566364812897	0.377441664248112	0.368818223310694	0.348094017760899	0.299966297603265	0.357417794859465	0.403705182485617	0.347061335027066	0.395797675836963	0.363821252248177	0.303918198939889	0.282142303205251	0.347321748955847	0.392543128758444	0.403984454971289	0.299235744894439	0.351183102067493	0.315287083963559	0.32614255566187
Mye_C4_Macrophages	0.346783558018076	0.342866894890483	0.380741175502866	0.502924978274808	0.475259984805685	0.363058454527519	0.552847005560425	0.402600550201971	0.480641849680317	0.419090994329178	0.443396198709411	0.437355300523433	0.333593141324616	0.368806247901767	0.405429934905164	0.34150008341749	0.470604118854324	0.451535746845459	0.310823211727898	0.369160561700514	0.43268685744934	0.38156255189712	0.335530869450575	0.338972467890909	0.384767124957653	0.380937802774801	0.294964809208486	0.44859737354849	0.389294293015669	0.426854406190642	0.374805779771926	0.417233514788797	0.355285302623261	0.390659698851935	0.400777882676968	0.402775091564835	0.455522021385085	0.382498363718585	0.505539779041087	0.48361266657128	0.363241275666376	0.403565086955064	0.380988924548958	0.45894157801848	0.414066609029084	0.403156910617473	0.467299466917859	0.407384277342037	0.389181617789765
Mye_C3_Macrophages	0.271834729908326	0.18977722590179	0.180918130485967	0.343335443068737	0.378192639794924	0.331856557035781	0.479712079290976	0.377042781399801	0.474309927230291	0.311496755691378	0.358853321740418	0.295783972550177	0.240017159185841	0.292897647764308	0.332059733302164	0.306312656217552	0.348121627094734	0.291810173660468	0.17512533240232	0.309614319511258	0.410294655196488	0.225875537773922	0.163276881811083	0.229027557860186	0.298812810882929	0.282921359263229	0.174665424955228	0.368018668874834	0.233920617138172	0.273479333863313	0.235959640761977	0.366923335069263	0.233367762796796	0.310879955458137	0.341037145252401	0.241537652968915	0.367425946264053	0.331957747604102	0.469433657130755	0.444175758491047	0.283246684924743	0.226686338498903	0.255232102148675	0.435020559404696	0.344422425202627	0.23949314475301	0.304985320897329	0.24511721635738	0.225578037277588
Mye_C11_Macrophages	0.276657501127162	0.269343260885186	0.296302798304708	0.402596007610249	0.352191785166282	0.244711895463909	0.409925430535594	0.279549968314783	0.306409001781565	0.367316556155445	0.348544374963472	0.394015457985477	0.221998751042928	0.225555711174065	0.400390979997631	0.232328717097549	0.448772622063726	0.350653056119149	0.234940323798882	0.346194726899863	0.396237314095041	0.334601702580624	0.269535922262176	0.267450972331385	0.278349287400349	0.338268165849535	0.210897843881962	0.370467329518276	0.368065081185122	0.288175388419921	0.289831414306268	0.356999138755369	0.302153948854756	0.278014895040621	0.257181267722838	0.327735323487239	0.331394158428979	0.405322631612656	0.32311019826135	0.408999408507982	0.285480984629344	0.282585176389588	0.254040578578084	0.374935036361789	0.316526892950796	0.302834288984723	0.378666367738242	0.349800101973309	0.351245186856202
Mye_C1_Macrophages	0.257621402299333	0.122648097509675	0.143000400574795	0.322563557870523	0.359983707608816	0.367379066320493	0.458154009759987	0.378882488033188	0.483838223996392	0.27194045603656	0.377698650680024	0.281354475102716	0.18424492666693	0.251519858029861	0.335343474164778	0.320846347142196	0.343747802796493	0.273390843234739	0.148979965074004	0.306425722743386	0.419407939404928	0.216911476172675	0.126442905241513	0.245029453297963	0.292174307597791	0.293898059392537	0.112695555683164	0.359683637773207	0.212313345499752	0.231185162153243	0.230203314025767	0.370727398497485	0.180201416990769	0.284206483140272	0.344242074222028	0.194104821417735	0.335568028550085	0.320565054056297	0.475964115789325	0.408820822735982	0.307699059035225	0.153014173869647	0.236550237061552	0.440358802409554	0.284384542602856	0.223496818220587	0.274096172702578	0.199139882939337	0.191812946925478
Mye_C10_Macrophages	0.39035780648133	0.226444332632684	0.322117085698916	0.360638855615504	0.363478062736993	0.197311987881413	0.414590723682191	0.409705896230211	0.0767276056012443	0.27687110549553	0.311696425947292	0.382093485940465	0.283674587221243	0.351778423917056	0.258687049556005	0.297558908334946	0.320572774160253	0.303361371676713	0.368596616092561	0.34745654835843	0.100729618832772	0.368406952862201	0.342063789643096	0.41441664031043	0.352386652908337	0.215100946965784	0.298264244709559	0.327152458334361	0.312181357361441	0.449932757287975	0.381840099245453	0.393223764923371	0.35182302470069	0.355962108898245	0.240603929544171	0.358223269250369	0.330202241786719	0.195094024560819	0.389109233007004	0.417176488052793	0.420943860810724	0.31573055243207	0.115681815894761	0.285327757401747	0.270829867573386	0.329461256231866	0.333184113247302	0.314319212578835	0.36481983279508
Mye_C7_Macrophages	0.124515207314928	0.112029308226993	0.0835377108504464	0.285777112750079	0.298940810863683	0.198570904973318	0.351361358429578	0.195369616939613	0.426126726482994	0.250566736743422	0.23764199606814	0.201892443993498	0.144215957887666	0.153548751595721	0.241397633087418	0.136881499485672	0.299009439546849	0.179319364294096	0.0613366215763253	0.187016858328498	0.385095693314487	0.126462851137161	0.107254138715146	0.151549787270666	0.199143843392878	0.22062066910344	0.0811474503362191	0.418416247837713	0.161780620368577	0.152462225375448	0.162218221063493	0.277681895579123	0.13717553210324	0.179262433528443	0.212944948936932	0.166016363114668	0.242435468340672	0.296415687042041	0.322514971087123	0.307753129809484	0.157787105768717	0.148323037401191	0.119587014729804	0.377142116271273	0.223269228955314	0.116615947948208	0.238668615153562	0.159723137074752	0.108684136492479
Mye_C12_Macrophages	0.188628234030678	0.176972526152388	0.149916866226039	0.174954137313203	0.268246151623885	0.218881677116209	0.304217413541033	0.296319452468208	0.490672528354214	0.177182639611195	0.191538022533035	0.166503748369736	0.205275896395587	0.178058355150014	0.244078320725996	0.182760161662839	0.186362145397212	0.196269924985986	0.145313260935309	0.217435703053655	0.165043257435897	0.15423525536121	0.155018131182777	0.156799002069707	0.208388578857133	0.19402058063264	0.167429691597514	0.16538413131101	0.155976199638193	0.125256637665884	0.194181398873958	0.214733261391109	0.188889293691919	0.200755307279257	0.181461976607732	0.144741598469228	0.236151083359147	0.245443575421952	0.283186733690873	0.208951471853435	0.174160334950671	0.119488384233793	0.149620928526112	0.274659037523821	0.213197455952579	0.157805950495088	0.14758838628953	0.141760533024279	0.164004738568107
Mye_C6_Macrophages	0.354825382338485	0.384391127910698	0.38366938794823	0.398439763434933	0.385259094793664	0.366262254753826	0.383989497171171	0.39123479007398	0.36836338739218	0.40103364138675	0.371262683572922	0.434518311862235	0.381108937186401	0.3841506636192	0.440678476660331	0.38050513476011	0.43561822270994	0.398668154032562	0.341003343297936	0.372914895037114	0.375393134369863	0.401439475485634	0.371933604909523	0.337428644986057	0.402688309418735	0.364570331546093	0.34533842333445	0.415410405154331	0.40260265146134	0.427877101222408	0.388462996306994	0.387416776079186	0.387779173495015	0.389887413878332	0.373900929767542	0.393169212214694	0.413812544847266	0.397562385204522	0.400397185923195	0.447487272482099	0.347272937423692	0.35374805206479	0.425184185209867	0.39649490828768	0.378606747923647	0.365317436293863	0.401932123177404	0.381260831291365	0.380043040203269
Mye_C17_Macrophages	0.316921970391877	0.352013642632579	0.341333390796612	0.454109272357076	0.451056504455586	0.412190828990187	0.450724110675171	0.349079885460011	0.411591026113991	0.391826767634056	0.416450494514009	0.277597209682689	0.39769062840504	0.360908275369398	0.337455517935666	0.334613363798201	0.320079909749771	0.375588928840748	0.221643848310391	0.307665839667881	0.404546015846514	0.263079731293954	0.199851058158627	0.279183815173967	0.406983368393543	0.412441709729493	0.28963921898179	0.546187332119226	0.274822606278782	0.310935653800471	0.38843494411819	0.459617221410227	0.301841096689823	0.387234397403662	0.296570732416285	0.328197419197993	0.446249986783835	0.257236561633636	0.412683515124564	0.385328721357174	0.295706701240495	0.353398110393151	0.257468825348174	0.44681605613002	0.407861381613182	0.36081447435067	0.344007528965944	0.349174588746795	0.273947635651805
Mye_C9_Neutrophils	0.152495874961205	0.0756869522323619	0.068821985316822	0.151712608989873	0.131565986511403	0.0509706581480601	0.149552475810541	0.147392527614066	0.142685659519723	0.108550087357604	0.0999514357287808	0.15922357288641	0.0750547471425979	0.0703486811780498	0.155315442794924	0.0714052149483988	0.170553312001478	0.11790967482015	0.0865993183433939	0.149626562062432	0.126894623836828	0.157879028649736	0.185781735401485	0.125202960013199	0.121312106572809	0.0909858794222646	0.0740060105972185	0.160531672175833	0.208756830528199	0.155172184406645	0.137310942698143	0.185910048021014	0.154620583057011	0.114910587469735	0.0714534590502833	0.108095610676828	0.091643791558711	0.106258991057043	0.140941661049655	0.173104508295497	0.147966499664401	0.0386398731693969	-0.023492259512248	0.159686630207899	0.0851859929331684	0.0391300470762012	0.0993620241340441	0.0896546339011427	0.175234943428444
Mye_C0_Monocytes	0.166893722540921	0.159135467710988	0.125860067843111	0.201384568021745	0.244130409619768	0.0633359611387924	0.192745677741641	0.21175703888627	0.22084278816696	0.185157713697596	0.15084501290448	0.198716083657034	0.103648941730818	0.111500385317963	0.222082091125791	0.037875041190062	0.293634968955503	0.162754646870475	0.106647036919766	0.25572920243265	0.168703916474749	0.204288488680541	0.199524693461032	0.0945652384758096	0.211160840767642	0.169585597036127	0.157015059119933	0.185332479872876	0.274128430558665	0.187972783280793	0.137038040406093	0.172297470526278	0.190964452908135	0.154020042907445	0.077826711796173	0.151317571053896	0.226751212031895	0.231080525477715	0.194523131111232	0.244422272626882	0.159863293787014	0.128281243759223	0.0628752449721946	0.248311530809555	0.257933266273545	0.0654664919261872	0.186410987262027	0.182920082974346	0.224109108565041
Mye_C2_Monocytes	0.169668933283134	0.0756417059089827	0.117372971180396	0.231235805454117	0.230708794760482	0.130760522667836	0.261479153340428	0.201432693093117	0.267380780335522	0.134697538564409	0.151566263882603	0.197063850587641	0.0864247737795076	0.150396050691507	0.182663419566056	0.0966252218630516	0.216383714217974	0.134287399318451	0.0834597398914157	0.154010012431633	0.200494902562381	0.164650192916937	0.130799558402093	0.145157329871122	0.145983335608874	0.136703012417734	0.0922285640547107	0.214461665372635	0.166490425132895	0.188036081498559	0.15049500837127	0.224412086504618	0.127864394694697	0.159695743647309	0.173733449384073	0.120059416958951	0.162196436236911	0.142747762068379	0.252918896383937	0.203906640128377	0.18581329757376	0.104709308086922	0.0402599741061024	0.2380386990426	0.127454679249295	0.124336394151986	0.177043170980745	0.142139698602271	0.138760111091424
Mye_C15_tDCs	0.279315789753178	0.235773656385511	0.209842286643898	0.275067337104295	0.327160553296372	0.222087706326658	0.338258476207712	0.33559362927482	0.408202881883977	0.223077332831099	0.26613124560951	0.296106438356262	0.260432341180583	0.206481292062139	0.302984452766724	0.249703375011919	0.28778253098596	0.255925959009674	0.19010345060142	0.301166841333179	0.27901202875174	0.241317164318396	0.251591515886796	0.248766140452028	0.26925043243228	0.260899920561405	0.216073482697107	0.269022076136831	0.235979858565753	0.210425412759565	0.245337734544129	0.293694995939924	0.278942402299557	0.240439371793382	0.223620477093043	0.241828498412905	0.271254264768974	0.306258262861729	0.320276234960715	0.281635837520227	0.26526833959091	0.192484286806819	0.198465116447499	0.315759929593722	0.264474901325676	0.218865383152337	0.233411333681705	0.21979247943101	0.263842431140297
Mye_C8_Masts	0.144088125538436	0.140844237577285	0.105145074884322	0.16011382474274	0.188433449829628	0.148113679841103	0.191930888474278	0.193814868114573	0.271732062050126	0.158407612643719	0.129071661357393	0.0943466166843096	0.123061857698872	0.15026594069096	0.157359218045189	0.104850138132324	0.142127432429005	0.118991380141695	0.117350751157547	0.163260864386962	0.107726233154613	0.123332258182589	0.127446719915723	0.185645909178357	0.206238303282987	0.16000406700112	0.141172383745406	0.207606722721805	0.151479618380768	0.161485117442571	0.192363918981048	0.181894713253508	0.142833560609663	0.13007173589844	0.110119351150312	0.128029737453297	0.182046521008406	0.154223821828218	0.155321519154323	0.153670285136432	0.159221440765369	0.0849016325780168	0.0906189152509618	0.175235652594151	0.134866707060131	0.105601281700868	0.117888688039881	0.120398303951546	0.136067365931553
Mye_C13_Masts	0.0747332683956933	0.0944434256094772	0.0685412809356432	0.162112013898107	0.170494745428972	0.132753048682961	0.183707920284364	0.166915604055296	0.238370151542775	0.124524671357645	0.0926055474783715	0.075928455300811	0.0935420649307036	0.116684804794894	0.146310617987284	0.0962499878577849	0.101003105607639	0.112468181201109	0.0392693617373224	0.112340636672198	0.106348751271544	0.0919350030124715	0.0576607721931744	0.134140823456051	0.162674173693295	0.12980619816403	0.11337658259112	0.187440321671034	0.0787410884571092	0.134581250482901	0.155162519208485	0.16840952792515	0.111056008008121	0.103190738600771	0.0882135903971505	0.114254820507733	0.171314779283595	0.106887246336063	0.127578887915645	0.126938893297904	0.0998972374807039	0.0770150857293377	0.0694971941867108	0.161540341824577	0.117876755277391	0.0767029151987423	0.0984633977815137	0.0934831218190218	0.0927767817527948
Mye_C16_pDCs	0.153281942095178	0.130434325135916	0.13728709723865	0.119299300112819	0.194908112941022	0.0686904894157096	0.168521978106229	0.176085422129097	0.335879286533677	0.116360164196399	0.117956422800302	0.111333263061912	0.101048230974905	0.121190430341843	0.132611622144689	0.111959344834691	0.120792576165965	0.144632249107268	0.0705666021095716	0.121397695172477	0.118705520974608	0.0652272048405605	0.102823910101574	0.107204634409881	0.132285776699479	0.109795650068254	0.0710997904979698	0.150946463889797	0.0968847053448006	0.106182626926987	0.0992469017249244	0.159602677368045	0.12184256349593	0.122340262413624	0.0823122233500864	0.111926745502982	0.157379544598836	0.109733844404106	0.172076981463094	0.144534314109363	0.104245256277693	0.0796926891643344	0.0653225660822554	0.185792667228618	0.124043891526488	0.109740468195316	0.0846289443780608	0.112248017873615	0.101615945593464
Mye_C5_cDCs	0.201125542194096	0.188842591685611	0.106832271026524	0.224027875910306	0.328423294882316	0.306156379488083	0.349747230955882	0.323042653483778	0.458999179667719	0.188089731517724	0.262907335401206	0.220058486750529	0.233780765291654	0.2217233851655	0.250552595967753	0.280415884841449	0.234545834645272	0.212311177797924	0.151578353126006	0.240906746012147	0.287286332936559	0.147183309203612	0.123666062833633	0.231724883324458	0.242991640712849	0.222916568392033	0.159751279400088	0.275763187613836	0.1738742380048	0.152349107502246	0.241544370504067	0.300850395589121	0.214503708959981	0.206742862661068	0.249651919779724	0.14306738461927	0.283446478004984	0.240158667443328	0.335009202197856	0.215484961065849	0.305425266924664	0.124522163460125	0.157219693108388	0.354863739175239	0.212491263898237	0.16184027230346	0.192768800372259	0.17277926102418	0.159432641020409
Mye_C14_cDCs	0.235019584103304	0.228302803563175	0.180718061471055	0.302357513400992	0.312709988022721	0.338221701260451	0.367910276135233	0.318272840149087	0.342603561247223	0.233915263581117	0.280462731549994	0.262612932119537	0.253705981269557	0.230008823053581	0.2991344977067	0.272271138273351	0.322674868360694	0.267824808314264	0.178069872831598	0.259690975348268	0.310030385821786	0.224239328165928	0.202121350745878	0.256574080351728	0.262080349499404	0.294760267998602	0.214935680697612	0.292344935989286	0.23388906005542	0.19853807397165	0.289822080862987	0.314307497036437	0.253211732335227	0.233233972945496	0.280756037358863	0.208094114874415	0.314813474212026	0.271120615003117	0.323759547985161	0.267082590445236	0.305182873188393	0.208509074789018	0.183457641584737	0.370972293134652	0.255617546638671	0.239552948230127	0.283395426127216	0.248045898041496	0.235367292437747
Fib_C9_NAF	0.237331546822909	0.262715849025269	0.273234288825309	0.313661437139474	0.347090394521945	0.219047453424722	0.315305626272831	0.272677640336491	0.141075544121688	0.294846231095464	0.230955370432857	0.228405703606533	0.208450448580758	0.264227750220692	0.258084898972597	0.195971698660581	0.250425113111749	0.265041382358506	0.176065817474033	0.237331892272988	0.197409912402045	0.22184850192775	0.165862907007	0.131183525348946	0.313566753592075	0.239799647273762	0.229409702025789	0.371698352137354	0.265701178751899	0.203142960664798	0.218839111801179	0.274471072328581	0.242619927444085	0.285653038617752	0.145582051138714	0.243110199585608	0.348404361121897	0.222702938533293	0.294262058481561	0.284229363716291	0.187641330088774	0.252467934415571	0.116139559843443	0.31098730993108	0.291879663183437	0.221727361307655	0.268033274832708	0.289642787365353	0.254521876777234
Fib_C4_NAF	0.205986847320932	0.171863158787217	0.166326376116381	0.207108105100711	0.269670745037354	0.130781924919671	0.224467948159364	0.206961781330568	0.248816082728593	0.184088383791001	0.153676683648086	0.128120114345594	0.186247918758996	0.157915418621666	0.150586353625805	0.127890261523568	0.165761506803329	0.164672982839682	0.0865558277139661	0.130117227136835	0.151449517662286	0.104742825983344	0.0882219585707266	0.110074166667958	0.172677715578873	0.16051813710909	0.151251561848441	0.263009961605025	0.120816262135604	0.144059398886636	0.167719882330968	0.209614806800417	0.166799124019033	0.198117637329774	0.101594878704956	0.139594526214063	0.235584099475571	0.165905499453162	0.196635213329649	0.192508653824588	0.13299226729308	0.160310429373732	0.0569325805606738	0.209050686363691	0.221104887429487	0.134088765193548	0.133424454538028	0.178072837169616	0.153209847800748
Fib_C7_NAF	0.146418992241508	0.195865172038488	0.206807388186347	0.261211628187389	0.372384048765309	0.250752950087617	0.290385889827372	0.221810350453449	0.286304738641196	0.231750278218036	0.190241493338591	0.0280049422541018	0.269935509275791	0.251329073526397	0.0990522970903482	0.200140039634443	0.109152366209798	0.173006201694445	0.1045358744979	0.0651448427401779	0.146429740980881	0.0269607028803729	0.0191533015660895	0.129554122302424	0.23533417925417	0.178460886689783	0.177039413789539	0.420706176799824	0.0603735631876141	0.157327609556524	0.211506386400666	0.25798566766009	0.14292788378654	0.294334415670936	0.126477678646227	0.12567389910667	0.326810469479691	0.067074417259791	0.287185439411162	0.242540975144602	0.132079431505768	0.20949165895286	0.0936654160474041	0.310285227311236	0.269639151066026	0.185974185532561	0.135131174641469	0.181818722325677	0.0909312168497471
Fib_C16_NMF	0.0283698325791495	0.0960011550422027	0.106461114224644	0.14453672494089	0.200274973261924	0.112815626516063	0.126672914171616	0.083764018344645	0.0941389152984358	0.11673138268632	0.0541287357863773	0.0432891169385683	0.139798454630315	0.10076254760897	0.0545864478442856	0.0874069997323158	0.0954124424989599	0.123201872184631	0.0544332903793623	0.0694724389786663	0.0946235725376573	0.0556159817027954	0.00823736719034419	0.0420817125868472	0.123568928862169	0.109482769941717	0.0728080470848765	0.206239541055404	0.0749546490193553	0.0690596052000381	0.0836903578959963	0.075315212212036	0.0887708134760315	0.124096292032764	0.00429784197441457	0.0741693927898638	0.169644179478273	0.0825961292423521	0.0990102378212903	0.0752233021203386	0.0529449030639008	0.0830450467843411	0.0303182398954182	0.112950950434911	0.0962485281633521	0.0365470507745658	0.100601517984916	0.0736095628427227	0.0569990884638688
Fib_C15_apCAF	0.232006742433619	0.122560994231889	0.0129089811760682	0.174960604356897	0.327466992579032	0.238286108346493	0.297532785331337	0.324456538252915	0.52655963888334	0.172046780101414	0.221904022241966	0.139283747372348	0.155520327739731	0.163344652657507	0.222872635690744	0.174049463777012	0.218180562318206	0.159961691389517	0.0796803852086823	0.221422605266426	0.211248104378076	0.112306387463873	0.103038713974444	0.146743376885695	0.230367346719427	0.213162445269793	0.129735018613482	0.205402929287128	0.173492195196174	0.112310420304643	0.163474473807339	0.25139828961267	0.128582704609586	0.170115429314738	0.203265577282013	0.0763021608293624	0.274313399186309	0.203351638942246	0.311406121816273	0.199303892431204	0.203848295841599	0.0357691190480412	0.0953132768805846	0.319048583324533	0.213328236029212	0.106180490221316	0.144482194828467	0.120483254549716	0.137266445223076
Fib_C17_iCAF	0.218111921695113	0.143582478441196	0.132412025909527	0.222604991121568	0.297700006385008	0.23015873940383	0.25458584981652	0.244063994115792	0.368051570866281	0.190376948692358	0.249453371121225	0.125718452228902	0.212137377385748	0.231680227862344	0.185522114351039	0.218124776667792	0.187419860067889	0.149833621736447	0.13936047900198	0.180448891348551	0.253839738395042	0.116735033342343	0.12203188201849	0.200249665824309	0.231179749582826	0.244191352994966	0.163266596882663	0.399790156173194	0.204236340330723	0.214181187676904	0.228687208310096	0.291349772225106	0.206215974149384	0.284217748083452	0.172309984596305	0.160074128391281	0.242818026232996	0.214402698084096	0.293144718268717	0.251545031426552	0.175446685329747	0.119309565999251	0.0781196493747045	0.278267522211319	0.235618417297802	0.177252313067855	0.145609995701077	0.191062975813363	0.18786617575557
Fib_C0_NMF	0.267269861646567	0.259336455610684	0.237008353477439	0.31301598177794	0.266289715241916	0.249246523806118	0.343854985489685	0.261934732740243	0.257892804196327	0.261044968310325	0.287183070407322	0.297237056623209	0.255195891912553	0.247057956815681	0.295592143729491	0.194241325652595	0.304573993646101	0.311781187023589	0.178785561587089	0.294663386166687	0.307265367145208	0.304686759340273	0.254246663786627	0.262824277528916	0.272357624218848	0.301966953566462	0.231825175235992	0.419019534616022	0.297881505280241	0.260580132398122	0.287451337824285	0.37678715204948	0.307614369922138	0.256217147480334	0.236350366661267	0.252604819938896	0.30012410812527	0.230567445120495	0.241448396643195	0.260896232463867	0.279941172927976	0.225482017572735	0.215569726272766	0.327986968850736	0.268259769289656	0.214344887084481	0.298009660349714	0.268067028849117	0.295976841583789
Fib_C10_NMF	0.205762592588078	0.128835661055324	0.19761530660222	0.279169924382499	0.272096354165141	0.226941258478635	0.289801197064423	0.195117008309941	0.292597839250453	0.227007468467192	0.251711237315908	0.184245649142912	0.198279416254096	0.214087358594463	0.215940957306992	0.130450232432529	0.216963354321846	0.216752997321454	0.155983031113558	0.201728069800291	0.231271162828789	0.16700348123052	0.150682116219982	0.179393382434509	0.222083761184398	0.234901500674009	0.149711199735057	0.410997018374773	0.174181515035397	0.196055221133326	0.222068704346449	0.296732745378301	0.181609539847185	0.231696232895843	0.190285473505709	0.20060226745459	0.259884841373	0.166086177484099	0.231762481416447	0.235117196867517	0.20202974418651	0.193989623583113	0.0937152073361131	0.284130387557458	0.227389233448122	0.195129838938158	0.224933566144086	0.206889273199993	0.167504086195992
Fib_C1_NMF	0.202348211775493	0.231250903847337	0.23529986126283	0.288755526918327	0.302951300899192	0.215142385497283	0.28450190294889	0.20469822018941	0.204745109242997	0.266197281926269	0.24038612309379	0.202810901214785	0.244253688389785	0.213411418577487	0.24931196213786	0.207589605196228	0.230961855735951	0.212975933951613	0.169773462141314	0.211468067764852	0.281105155329922	0.136354357568164	0.160533444132309	0.149335756317138	0.239710206611903	0.27739987031986	0.178068267034445	0.382704236511149	0.18896432060433	0.202417998565845	0.222852246478052	0.296297494287214	0.214238493444345	0.239838362716048	0.146124829255316	0.199623596114763	0.298757801468298	0.213863184632222	0.252753089315012	0.25092752297849	0.15373711433683	0.239949129180658	0.140825732270081	0.295449509446951	0.286945176343198	0.181621956552762	0.226187799137982	0.204978679629144	0.196936565701087
Fib_C2_NMF	0.276915814875161	0.274543496867014	0.238752763154388	0.325191381094527	0.333401361075228	0.304269989570499	0.374617350630201	0.318286550713869	0.304153281670487	0.249095918658623	0.266051244103502	0.217435542979709	0.310147381985837	0.304464326867006	0.255372484923384	0.247248604717885	0.246805364546494	0.281114469441945	0.230895964969364	0.258174508029757	0.253131901081867	0.251005715909611	0.171729540698558	0.300317523245938	0.300596923304843	0.275632399618245	0.266310509354515	0.441550095863219	0.248685224022723	0.23711762718066	0.309187034749873	0.382313346743662	0.288414322998904	0.301903876616295	0.222303371307982	0.239514067950194	0.338421165683399	0.181763907242965	0.312679406879493	0.237518519991578	0.299885224700205	0.19843715322566	0.223984848277376	0.335187311563971	0.252840836961029	0.234923481905851	0.260314623569851	0.232530467756518	0.257469474288069
Fib_C5_NMF	0.260312857972755	0.162618446588498	0.0609772278275287	0.216591016061325	0.306405340657979	0.241092481455102	0.331942706862771	0.294773965502588	0.38721306964173	0.218328933638426	0.257596469393793	0.146535283874794	0.221604635183123	0.207370487964329	0.268009762822918	0.187201819807763	0.26008206953938	0.18061350382543	0.0903104797724497	0.235797379723297	0.298951533897307	0.159724181633583	0.179214831716975	0.159310766354534	0.24176160232271	0.17642622777473	0.178072885444051	0.272714971501012	0.190975811884028	0.189393226573613	0.207841450250069	0.33177590206074	0.180239383538038	0.254993840788016	0.224786671341654	0.109704628787034	0.264479125951724	0.196074297804874	0.303369772938087	0.277683938399823	0.246954823066073	0.0836371240864552	0.0814071630975739	0.32578488436688	0.23863649620417	0.12436954954913	0.189374212500722	0.189823393184774	0.206825104175285
Fib_C13_NMF	0.107671938693393	0.0198092747146042	-0.0541469382352683	0.114941759831068	0.212923454209126	0.111304384342287	0.284291351154617	0.237268918186966	0.482626535609764	0.0738686067842608	0.138961481041983	0.0689268191265706	0.0422018136730812	0.0370742509120019	0.210977941081745	0.0841761894556616	0.16274135951668	0.0787166112290035	-0.0445739563388346	0.123244543289703	0.147800168512438	0.0282902923842442	0.0334727527633647	0.00270938116430505	0.102131648959481	0.0971463133405071	0.0224389365253875	0.0600393021616871	0.0437080187071095	-0.000683077140575634	0.0868809949924199	0.148908337419302	0.0455943475331475	0.0867460187084971	0.0810939750534368	0.0296642303599652	0.19692814275694	0.19328326701074	0.252347761946137	0.179936103728255	0.0573617043564599	-0.0580731873492374	0.0170027044959747	0.237666802302569	0.125166253271127	-0.0150234687824398	0.0430895685969542	0.0286580639157742	0.0451833530843001
Fib_C12_VSMC	0.27240671550234	0.290883006108132	0.255471084031786	0.308296145960243	0.350696509416058	0.29910986511326	0.285511117918276	0.276044073370559	0.255716518725953	0.257941694112848	0.273117912788491	0.15306097169101	0.304962073777979	0.261546179471615	0.281560120891148	0.305052614066949	0.186137570574309	0.292074021616166	0.143920993291676	0.20259541093163	0.289800463867635	0.174101312365412	0.150220394664825	0.236334121222041	0.289944501719543	0.297785779681439	0.218989980431131	0.389686254437759	0.1551107005832	0.214954779561885	0.273331034215942	0.336533801516714	0.236864928264544	0.328114467550618	0.248536489277963	0.247116892666205	0.358684331798219	0.234610327099411	0.320204861497597	0.312750953192099	0.203373931999883	0.231733376431413	0.192048247726167	0.295384608220494	0.358408517911551	0.254735598505022	0.203162793799389	0.261468344656541	0.193666765788454
Fib_C14_VSMC	0.318756585795702	0.364644666162363	0.300845126060752	0.40798122634155	0.499793067789224	0.486333351462279	0.309863197571356	0.34335788985872	0.227594295186602	0.352251173773399	0.373740423288874	0.191353699526213	0.372440488830171	0.33714066607077	0.292855680170331	0.39099732009538	0.214423480537002	0.356460013950667	0.146103177862534	0.202176843935308	0.319751310038417	0.218215012276193	0.161933686565991	0.33048664941087	0.367014994524162	0.376597637819301	0.236354429805311	0.53143961907476	0.194094714513077	0.250692273801764	0.361167783000513	0.445544215974618	0.220522075308414	0.448962714224538	0.314652798882212	0.271206328456287	0.480615590338591	0.229899487798868	0.43422369192778	0.357768548347405	0.264477486616252	0.261184116135336	0.232896631495924	0.385390098006384	0.45892082352718	0.288728000970288	0.259116206304343	0.279452181780148	0.215167858488717
Fib_C3_myCAF	0.295893916064867	0.455058807981232	0.475367480483846	0.509718101495646	0.476440923889953	0.378821844560366	0.508903961660829	0.339285724632038	0.276066615550302	0.512313067559178	0.464551952926847	0.417301945222309	0.342405081600821	0.355038404273941	0.460401404458328	0.265421003902626	0.463729120915695	0.481753827098214	0.329283455758575	0.383647980943873	0.382975750849914	0.397973151961619	0.331255022463231	0.207439925798956	0.420425522669362	0.439626865405614	0.298122108272543	0.511898672126246	0.445403039966344	0.405065175660975	0.370843558369446	0.399171006124815	0.393748231794937	0.349886994873692	0.381848309485605	0.450223598847449	0.519821949746066	0.416284052565196	0.453553329219487	0.541080485534561	0.265679324067467	0.50440938377934	0.410235602001641	0.519046175957788	0.516124614227337	0.452633301494939	0.479620408853968	0.495110485323226	0.43585718702011
Fib_C8_myCAF	0.367312339522741	0.44905488994171	0.466594750775642	0.509088631988706	0.467275092805762	0.431887772204891	0.510931395776122	0.383299270667867	0.33321863939547	0.492054065729241	0.476742828283307	0.442814276224329	0.377742042001338	0.386716739254261	0.487165048803054	0.362653867055495	0.48463359625549	0.478512009758825	0.364635777005718	0.415559878151431	0.456439066151345	0.435843980458637	0.380374357737453	0.272982237322449	0.447633780751458	0.475099705595238	0.359783339151765	0.545298254494392	0.438117437683765	0.420575807336629	0.432148261773385	0.431956221844797	0.414122201885975	0.418489289850436	0.399490420948906	0.450966461830464	0.487967266637723	0.441038335187991	0.451250387827516	0.509428550835588	0.310320146763647	0.463737332648918	0.39914856254886	0.510992009997798	0.470655933854356	0.450112096255874	0.480367693388329	0.469087375369628	0.436784326165549
Fib_C6_Pericytes	0.297686636962173	0.292147437363485	0.280458357460402	0.381512011026495	0.367649542350796	0.275936968356612	0.382964247500125	0.298349023181034	0.266308124434047	0.281251033366398	0.321935997255395	0.28180645026674	0.306088472700744	0.269054506185307	0.315615145534744	0.229508468065696	0.277061056721442	0.314516702935622	0.217939699291794	0.309824538150523	0.289598895012859	0.256232853390621	0.249079338401066	0.256189760862471	0.267026361245296	0.321063169484578	0.224106808711457	0.406595658653476	0.265951271001085	0.261779410416353	0.281586375601349	0.332867331733197	0.32966702268999	0.293672721152897	0.244639322139472	0.337222869687453	0.347629834471366	0.30737637702862	0.310039151321922	0.381333438467585	0.23976316781366	0.265965551248677	0.218396555454954	0.350887516287416	0.338234945728662	0.318383128380289	0.287420936219966	0.291884549961521	0.316478263527027
Fib_C11_Pericytes	0.256676069856179	0.278872581548484	0.287470562753193	0.355304551387094	0.367661468126047	0.308934915704612	0.350853265783873	0.293853462245163	0.325167338059244	0.296453029877382	0.31329430194887	0.214375205959806	0.307109131672965	0.297311849584739	0.264890763115248	0.243637504496988	0.21491443643023	0.284711777201956	0.174759546070566	0.236927040259617	0.282293708374975	0.229714864397756	0.187377807266361	0.24100281588306	0.304868929595166	0.301749604573539	0.259805530925374	0.417026749251033	0.229809728534457	0.251842458208607	0.30028028378086	0.333631704895339	0.2991120958643	0.32994861485493	0.266385348574106	0.299685283526497	0.366568003794873	0.269995222582056	0.320478784749555	0.334285845285624	0.228652704292089	0.284653114479762	0.191962703819105	0.324814927945904	0.350240769260676	0.303530931775966	0.268819389513966	0.275662085848474	0.259372805836649
Epi_C11_Epithelial	0.0513201707702677	0.0185382267462668	-0.0518732837982457	0.0312917613768958	-0.0120981577100661	-0.025052486490454	0.267386813743391	0.052948330936746	-0.0233003547810381	-0.0395490991654075	0.0209015039414504	-0.0096587250013117	0.0626846877624612	0.0409017170022287	0.00355006586606673	0.0395312831326661	-0.00810111006523898	0.0425228869478564	-0.0287946375550451	0.0478695561304084	0.0738339427513884	0.0349383537276481	-0.0345204613518591	0.0377639397362634	0.0740445121423342	0.0632384213008474	0.0115255639466778	0.102269339395536	-0.0292239054061193	-0.0174095813375822	0.0602955497655549	0.40940641914366	0.0722381450093053	-0.0378640806365037	-0.00508568403221176	-0.0551879167620627	-0.0124881037245034	-0.0719342325698368	-0.00306066665245957	-0.0308251809420154	0.293438892280262	-0.0890688474464661	-0.076142561526413	0.0461777853485658	-0.0349538520079564	-0.00152162330026787	-0.0332868809988483	-0.0338714133942185	0.0221221822594934
Epi_C18_Epithelial	0.439295079453917	0.453546010054053	0.385589911668489	0.436013155311894	0.458232541338835	0.35739945105377	0.50181833448108	0.497440474339533	0.386015700549132	0.432804425224324	0.422202635430851	0.431804472569836	0.41420208767497	0.402896647363426	0.4967123432603	0.352093556673199	0.461969561881338	0.457096291510919	0.338811159458766	0.479369386136326	0.359669594907573	0.444873181373154	0.402900268792642	0.409982678519965	0.455095113984168	0.442190820332552	0.433096975591975	0.448862801088049	0.451638578349477	0.416355892865839	0.460387391569935	0.495870652256722	0.475639053112356	0.435621470400741	0.301474193844032	0.433811920080889	0.486435479328898	0.440550391680457	0.393073599223031	0.453668499909973	0.439962944265636	0.350992234106352	0.283643391846781	0.501997272967868	0.480218241542749	0.381756834926506	0.425720887827898	0.397668495706468	0.444060749104191
Epi_C5_Epithelial	0.462143920835997	0.462524497047751	0.52330694929873	0.511593158523895	0.460527493133318	0.393308852055539	0.493543330146123	0.47690151252079	0.320525167915856	0.485351463616561	0.443526127192981	0.486136282170621	0.444264297645719	0.450176914686006	0.442895670450448	0.458234837673594	0.493552441862549	0.47959206504911	0.472040824986088	0.477118860799124	0.429408410392667	0.50218264671881	0.487061600120006	0.474035043988254	0.489383601324295	0.473781263775857	0.456485199504869	0.46262041794913	0.466485179059997	0.484627465471424	0.501180260517604	0.493889361843853	0.504285138231744	0.475028876186334	0.34436035707424	0.47385824985558	0.457479162838892	0.434988007929149	0.462799936864361	0.506637463754818	0.466171179525394	0.490869106207945	0.386257030009048	0.417093052343731	0.45973292499943	0.457906351670718	0.49021639816288	0.523035698772859	0.492946501831264
Epi_C9_Epithelial	0.329653220577459	0.42777697920375	0.461728087933863	0.396314421762514	0.415917221937379	0.230746596497452	0.401647771223066	0.408650565779363	0.314007528758186	0.441166190583512	0.47196092511854	0.391436353568097	0.464989722609565	0.367284036130625	0.479785676180746	0.403029742620049	0.472761339995284	0.431724507288313	0.441963170876505	0.423334412255468	0.451660465038737	0.205589687845728	0.435865439149468	0.264109990420088	0.414507685662087	0.383846579943725	0.44325350559424	0.360899882479044	0.38899076655398	0.339270758777469	0.36610837549304	0.346812039282864	0.427525559946347	0.434460453946752	0.499573601845413	0.413544940047138	0.390502451670448	0.485866641493002	0.422018999513912	0.465158052794125	0.400384504163162	0.462037038145567	0.506380438491606	0.386615456068714	0.444425307679119	0.492899964519751	0.382622435070554	0.484783722896188	0.430257231102193
Epi_C0_Epithelial	0.409524755561108	0.461299743956847	0.513840669299322	0.414347841081916	0.471938634497046	0.328205209065725	0.430912955201749	0.466710106233694	0.310056383035932	0.447619573212854	0.396815471037591	0.397888880358283	0.416742290572501	0.445491231045361	0.418030100943735	0.465167470228329	0.456033194051648	0.461264625022876	0.428589267176632	0.406436688283394	0.375379098824878	0.381630026884678	0.326960101962488	0.371345602533854	0.488145678451114	0.400156532751609	0.428919636252729	0.369650881145547	0.377509727897428	0.457743523207987	0.434165803145094	0.423008334416939	0.420749951888087	0.477034916882506	0.325950980757858	0.390452161411735	0.468789753817686	0.395969918336722	0.454609647088726	0.480157771022874	0.403119466486792	0.451467699359878	0.338039967647513	0.366805015072155	0.464611058781788	0.48351557288424	0.422348321336699	0.497523311894926	0.419139018877802
Epi_C1_Epithelial	0.326360461653615	0.400937347279609	0.484525740012757	0.440606555577003	0.406441595890421	0.325608170929194	0.399623794875303	0.408309925925058	0.356060451433472	0.450481389894778	0.448381692240578	0.431478343676366	0.423239252572201	0.387057495429389	0.473289129974595	0.436179098026138	0.489562987140659	0.395390774579758	0.438526955150399	0.413466758273412	0.471495126307773	0.317473689109215	0.415730159461076	0.306088560829931	0.40904164284301	0.410054239764808	0.379291142616351	0.372708959492354	0.408293574554143	0.378411229116395	0.383923638791349	0.364325853513948	0.402750725019416	0.416304674355945	0.425160004177802	0.405537001425794	0.343989808327742	0.435925676977298	0.411768001897826	0.463380045513688	0.404149364860473	0.442470571816981	0.462884469872978	0.397101159629209	0.409074900362146	0.480529010238765	0.41094860281421	0.455179657386186	0.42787894077489
Epi_C15_Epithelial	0.333712687683773	0.405941288977325	0.472640419431896	0.401485400713455	0.421746874362978	0.274439340856315	0.394420565660122	0.413399997468764	0.323536583989974	0.445455619564549	0.447811516064304	0.392404732482586	0.426932749837112	0.42339652146664	0.473601113269131	0.449197654078454	0.467613075859507	0.438829310789687	0.480319504844065	0.401100239790482	0.468299285014327	0.211386711311972	0.420694797820926	0.300198135747527	0.417524687017723	0.403683941360105	0.426273242587267	0.367873776381145	0.397921081397213	0.387282055727054	0.369172482163576	0.361112110343784	0.418282003375421	0.449437250450747	0.49763568219286	0.417778245747551	0.41181032425641	0.455594226543278	0.450537501713859	0.477199392716946	0.431572602185946	0.467163150199297	0.496312967767252	0.404379677014922	0.425835383155838	0.476324254057538	0.382301150893087	0.488590818522738	0.414633384652662
Epi_C17_Epithelial	0.296146050881712	0.3197412873015	0.376424913814872	0.353332133511228	0.299191077532562	0.304790769927548	0.34556399318997	0.311053719291464	0.259860364039468	0.340177564583034	0.365920231557209	0.351631645634325	0.292709310773042	0.2799716943937	0.396358203934895	0.356690192112983	0.374389316700954	0.297812814597521	0.327416819535548	0.33711267099941	0.398363744827375	0.326804912874288	0.329566395356409	0.258324023066888	0.309439659978345	0.330713645495128	0.294122394760783	0.333133928150068	0.367896816334367	0.313744890321935	0.313703008727857	0.34840891882588	0.30229190843316	0.336779586125554	0.329219117117827	0.337256452241221	0.237479685513522	0.322975004157309	0.323058518198014	0.353016590821052	0.305348792440781	0.308881879448003	0.319363874195575	0.295380392497095	0.301252173370082	0.387379818197511	0.339159285607706	0.332225488955237	0.341925138951619
Epi_C8_Epithelial	0.39747805360174	0.217629368495645	0.164775561666973	0.285508331131157	0.232433779835253	0.148469345720357	0.41270791596712	0.426047801616621	0.00171497518116687	0.0778820403354813	0.171805693895865	0.43682785064587	0.321607888788528	0.277368711919483	0.129248154035599	0.190064677501973	0.195588908682264	0.247940590409815	0.382589624707464	0.429761409437567	0.0267549393770675	0.471210031186582	0.42999460516827	0.551333563481128	0.294706014100146	0.141044244541516	0.29785322542925	0.232579732622001	0.336506291559134	0.381002720271656	0.506734737567388	0.501985284014817	0.492953962196145	0.219596631835713	0.106018536937599	0.274344810469911	0.21805693687404	0.125609644786146	0.337093739869904	0.260766588675091	0.482325934990372	0.11311751912793	0.0299172003632138	0.146148276838283	0.134200481384524	0.191872249893845	0.246816784524675	0.171126892324849	0.380097903783346
Epi_C6_Epithelial	0.391309487345222	0.11987201602629	0.184777523366718	0.372255550260562	0.190749236181037	0.0375299175337206	0.391571892604001	0.303553825253857	-0.18105595072927	0.108203997338254	0.273742705129865	0.346791886159102	0.215702693043441	0.237545993519311	0.146733420990722	0.101995495661457	0.191610005922826	0.292830793825094	0.310366498244069	0.342633624440631	-0.150804787653118	0.46778086008883	0.354590791911181	0.445498363695315	0.210050775224799	0.0650808576177388	0.201421113827297	0.252660988892379	0.264440144456369	0.49291816711952	0.393456851121774	0.401241281545326	0.366360781348171	0.215795389840537	0.0512694523257918	0.346225308175989	0.181023933845511	0.059605995645903	0.188514804182128	0.316009671504657	0.400280370324792	0.208030084387047	-0.0697338116543043	0.107246938261035	0.117430967531053	0.206667036346108	0.260998986872583	0.180660779993105	0.344734959294644
Epi_C4_Epithelial	0.383221223296903	0.354535848241152	0.48098254290845	0.343912062972586	0.448943758534089	0.38781001502014	0.399352873255471	0.44256031684519	0.247637637563752	0.459204090671276	0.322735575653145	0.3484203907777	0.347087965261336	0.56411640332374	0.368405783829952	0.542311356636894	0.405183863125487	0.407548547629144	0.515174958992008	0.361383736394204	0.309793027653074	0.370793962864667	0.343519796210803	0.439214108433875	0.448231687275884	0.330772434340193	0.370724558602973	0.361467315600341	0.358224308447905	0.551661356247481	0.425415746413701	0.430328703349173	0.402418576267212	0.473841511192143	0.309552292183124	0.370882525160418	0.401761897199368	0.306814522131653	0.490578616156098	0.493310750753651	0.437968124714285	0.46886376075871	0.269174594044145	0.346160451470141	0.342702808517577	0.385397981728334	0.346356057878097	0.442736309842455	0.360281845304257
Epi_C2_Epithelial	0.381687357090581	0.36473629677749	0.456568150393723	0.413541696771543	0.455663202953952	0.42084432399478	0.443696963506916	0.456580879661502	0.424427816630286	0.467999590063336	0.403687149144599	0.398453527034755	0.34741443121776	0.524560332050979	0.410065300070453	0.535126698720856	0.454048566983256	0.412052402768891	0.470295939569284	0.384428356822553	0.464323045524686	0.355835874190271	0.324611842839427	0.390782070751496	0.451727153234526	0.400707186638887	0.355367630646421	0.41096729308099	0.378116257188524	0.504330763961156	0.389676591455022	0.413258381540115	0.369088655290246	0.5008652385751	0.416304174818038	0.389485041871749	0.433568736973369	0.38657532930174	0.515424330144689	0.524437137246613	0.435628638263267	0.464367485477024	0.384738316778349	0.428389202245959	0.402200259224807	0.445763043500186	0.406534996803238	0.45815363345123	0.368021269083288
Epi_C3_Epithelial	0.395231841684488	0.134357795509179	0.138454936719591	0.387650750351424	0.220675166401157	-0.03319395420249	0.442426346018167	0.323966537566394	-0.125237640515115	0.062736157376839	0.236790374024066	0.468524577687734	0.281363523809432	0.159564159420527	0.129888903526991	0.00283735243496435	0.232285420069811	0.199551577070964	0.298111120432153	0.398901898004536	-0.0770811072567145	0.505099193998048	0.455901297602943	0.501155657857135	0.191245865797524	0.0635855859818951	0.22528435083332	0.289443239792724	0.384503816490033	0.416885172673332	0.439306557343475	0.451713947457643	0.42566026898857	0.212726637147757	0.0276652576905304	0.342966311496744	0.187795047027175	0.00741255958259825	0.249445091661531	0.339422601756354	0.43350448697467	0.15168353315243	-0.167378622266362	0.104434839271652	0.15854828381119	0.169587194285815	0.316527997776531	0.159733401182341	0.377667569660727
Epi_C10_Epithelial	0.520155118348657	0.390342395937067	0.437348962484955	0.559026023514326	0.453182446949893	0.377477497169574	0.540713189871341	0.510538416360011	0.0524701000185953	0.400568888656887	0.474855793173504	0.545898272111103	0.442539940851401	0.46530274762215	0.456012361771258	0.375268763135785	0.484118925838482	0.497973133789528	0.461875094047171	0.546246683091897	0.204708660730231	0.585196131001234	0.554152661661604	0.580767604963994	0.486321286858752	0.399031057521926	0.471930061502323	0.446204954560535	0.508754894007342	0.510635768686794	0.560883562510429	0.559938968695248	0.561491089154783	0.455360958779285	0.343365952636572	0.526783621071323	0.458943787002947	0.406604685593984	0.447174768710572	0.471537259522504	0.552938764482858	0.470415942476195	0.199972125626049	0.423141855558855	0.395219465624321	0.488542438224863	0.524007272343496	0.448580435474078	0.534441015672975
Epi_C7_Epithelial	0.529671913019528	0.420191933199694	0.416540591984019	0.50380903396789	0.487799813951815	0.396355434939679	0.513351687524555	0.475597265492183	0.208673424616084	0.46127911741916	0.480241777007625	0.527958143657802	0.397531951506954	0.386099398706936	0.533543090801355	0.421960324158663	0.48156153018673	0.52009707875814	0.426544978267294	0.530329274439974	0.411646191656502	0.527765699562254	0.490956946462305	0.50322256609352	0.450859587366657	0.472322990848984	0.444586391729765	0.48981839282199	0.504102466379807	0.452851139184008	0.509010982356221	0.544656838905456	0.502749954435242	0.432543529407456	0.39715635940676	0.50707374416618	0.458408175849638	0.492604305492695	0.435936247591903	0.511179943653561	0.503166718093557	0.447142444524343	0.316459712920662	0.467296877088942	0.469426205499539	0.50254553003568	0.487652500845203	0.475401966088374	0.502998292593705
Epi_C13_Epithelial	0.420995111289652	0.455268685921572	0.373179482189323	0.379481415277574	0.411466193726504	0.391577765790929	0.430998705663053	0.409298913165251	0.419308799255533	0.398649602057974	0.379761241402513	0.408720192788473	0.445782009926789	0.411735860532283	0.387999351269434	0.369889946274022	0.410664498290845	0.429273004721584	0.337713069451675	0.403006557230218	0.308799784379117	0.389110469695713	0.425186303691765	0.388483470916115	0.452119349852516	0.370121347862383	0.443347399753565	0.38452730031604	0.356656696548282	0.419056932523303	0.449209266311103	0.376598919369729	0.395978609032905	0.435894439967732	0.392630574635716	0.400780984911353	0.435121910900887	0.381899716966582	0.439186590264925	0.427550756939765	0.386212053489707	0.369171458153646	0.39708662564577	0.431855453675748	0.41907308054207	0.412496072793267	0.411827313244205	0.377872473618118	0.399763907488046
Epi_C12_Epithelial	0.121317552566177	0.0739152461897014	0.0185197624494083	0.119331313740039	0.244958511416787	0.146614658775385	0.289086956785829	0.269197633578871	0.486508722814599	0.0932767360979898	0.126641138464928	0.0937366178732619	0.0990846119364881	0.107117386263746	0.220128110259609	0.113550050369553	0.168333538278371	0.104861026656192	0.00264640334413936	0.153615666273129	0.148104931703862	0.0800689453512333	0.0730717285351838	0.053414069294998	0.150698353463244	0.133785172302597	0.064700644102541	0.126301307085273	0.0660317788389675	0.0597583569289312	0.119863822626445	0.172690283723811	0.097018829194598	0.136117670734345	0.125037479848812	0.0503122510887398	0.222190580261928	0.195564908538529	0.274690163322179	0.197031714786045	0.10247729351251	-0.0239248449269596	0.0690883962739268	0.259902756773289	0.147654202314195	0.0407525034529261	0.0621916171442038	0.0367243504890292	0.0553581574759769
Epi_C16_Epithelial	0.197018500776058	0.0551503548976046	0.00375086518381387	0.236238570454879	0.356376374933699	0.259217429224831	0.385631041692736	0.333189077074065	0.51763156873538	0.197186828923166	0.270177435972564	0.181532861719962	0.121471992509417	0.171199093995334	0.269336435704476	0.206925709060766	0.306265756321063	0.171644050653583	0.0412816602079803	0.19943031360524	0.318413071372386	0.0930739607707878	0.0315130140290851	0.119802175679435	0.209405977492299	0.202289696671575	0.0497028633841306	0.251423474666957	0.143082148767406	0.133735088171213	0.132783917619431	0.268455350190668	0.0969787469328009	0.198773609920536	0.257765847158395	0.0749727681098616	0.287487074140677	0.247073624324179	0.391178352256915	0.304197229055077	0.210975286429199	0.0267475755514862	0.159040356616631	0.396637370019633	0.25566174303482	0.124879025850856	0.195923492816816	0.124985624426329	0.0946781456405296
Epi_C14_Epithelial	0.473760291922265	0.386132428024269	0.417043273110472	0.52740044652627	0.4351903947902	0.449913869292623	0.525179080210118	0.412108666909011	0.275687102083132	0.443536890646808	0.495009504900511	0.51505928096352	0.348383310158157	0.357416101999999	0.541466871546146	0.394841318818043	0.498951717793993	0.518079200711677	0.327870813933832	0.494744330272152	0.479762670153467	0.508520337341604	0.457037286458377	0.464020927858414	0.393767365310138	0.482633514601596	0.314830653123552	0.490806429414785	0.483671599106567	0.403301278415734	0.447494184833078	0.530987215202956	0.438128569517558	0.403368231106105	0.348973850131568	0.511262953900742	0.415335620884144	0.465704356614268	0.449399225335306	0.495484797120401	0.427471494061695	0.402454792349343	0.333605292651151	0.438313778064909	0.43358606723328	0.465254900026208	0.481148616049686	0.401490162888151	0.465702893615973
End_C1_NEC	0.263891684118194	0.272016801028003	0.216548498061829	0.284062826352406	0.355417923261826	0.257420047579572	0.313386280137075	0.294871674941142	0.329402050733814	0.2932520101127	0.279825719491637	0.192283147057629	0.295211570680385	0.27666057908568	0.254898343466468	0.196076820869622	0.254774492435449	0.255506227021275	0.197074067365462	0.263187596056515	0.295373289737505	0.207956281682442	0.174642104415286	0.217384781091432	0.306240634238671	0.315108202763003	0.264793050903814	0.414593823615368	0.278299049939277	0.259862184615934	0.294437997156761	0.327971300709818	0.274189287297968	0.317830757994372	0.207095990022325	0.285413515714686	0.330448575871116	0.221282994074588	0.30132274675956	0.264924654791102	0.23149432614859	0.233731498786456	0.145132042579998	0.346292115279836	0.296527706415241	0.234557854079127	0.25259168646595	0.270131803135135	0.252914785930391
End_C2_NEC	0.251517076314689	0.18896225040518	0.145698526978817	0.238627104254001	0.308807171011769	0.251661588840833	0.300802499403397	0.307890843018367	0.407383175790745	0.246256002166567	0.260146169906803	0.186214077216099	0.222234952627121	0.259826364312745	0.271272958925708	0.218815265372124	0.252558601428205	0.238118296412556	0.149041831574524	0.248602751786265	0.249996984771045	0.134967947118514	0.116047501564311	0.215445946569423	0.257264967199067	0.244400141167993	0.161038029632106	0.346906250576514	0.183304026416266	0.20962810945012	0.235769247383878	0.29581292298857	0.18982859743899	0.282693201559226	0.175453545633047	0.1677816622557	0.310622872094759	0.248486517618929	0.323488353066827	0.270378546503057	0.252006122629777	0.133550376113943	0.156824350721608	0.294538846217132	0.247679214288041	0.156129026014921	0.178490811048679	0.193021334771824	0.188415489564818
End_C3_NEC	0.30878786413085	0.280203846296839	0.306842876268888	0.335672916899201	0.348535383723541	0.261083385196323	0.359456786957097	0.301137710073165	0.352220928468935	0.290162608683935	0.314969794073808	0.244923622266988	0.312044484119881	0.286857036380117	0.300766207725043	0.263026159882487	0.292561285352094	0.30925244112658	0.178434500836143	0.289503907496012	0.265417318023201	0.255345177882108	0.219440795430523	0.268216964132919	0.29163391103664	0.276086212834254	0.22366323642759	0.386470281911301	0.246850330188407	0.277786624730954	0.293181215953297	0.34659255560062	0.264139188342514	0.325671693689694	0.231576022803166	0.319382695541816	0.350461210423322	0.267173512439082	0.343087448266404	0.333583421359762	0.255942815753586	0.236547536859325	0.2650620249687	0.343646778893098	0.328168160060801	0.288154059217543	0.285649726363284	0.260964711291885	0.265056158336484
End_C5_NEC	0.158619903850637	0.139257601112277	0.165679838017965	0.218445254380734	0.258209411701968	0.165634874007422	0.232759666473352	0.181485398452105	0.263043912332493	0.161169348186775	0.16494351716659	0.137725799626372	0.112412591671198	0.144210546133725	0.154804470897589	0.16598469447005	0.131142421744084	0.16113223343861	0.0778818143707546	0.182199751570553	0.195100131843692	0.10092203838067	0.0631691599090502	0.121171325311106	0.181185318145867	0.203378640891332	0.121552945816545	0.31555539999969	0.130263377097501	0.146850148387631	0.190535713022053	0.207464500835906	0.111961174106907	0.180935629576141	0.122334638863255	0.146726679100228	0.230714266169765	0.190096645159113	0.160454913587812	0.176947530767904	0.138469176068223	0.135974770531562	0.0730396885006629	0.193938713443687	0.213111125458276	0.1333800572407	0.150059858447209	0.140508967808628	0.134888658943511
End_C6_NEC	0.288918330103272	0.240046844236186	0.257584835488587	0.324833300616934	0.335691546574754	0.280137612173283	0.338556970380004	0.268455813318852	0.3113310960439	0.274636812520793	0.273262897132215	0.226413911971537	0.258667948428225	0.266570311306171	0.287294497140714	0.242010026220949	0.249837236668301	0.312440321525193	0.188182104093897	0.251925559035376	0.272301789263963	0.218781004129801	0.18119443263181	0.250679131080512	0.24993661111038	0.294506617438118	0.22060163797075	0.402226392138925	0.18486236724058	0.236345010106693	0.279244145653256	0.330180359700027	0.24672168747956	0.290277770569284	0.206788926848028	0.277215252414571	0.344908652831503	0.269868934879376	0.315015363473654	0.29278826853784	0.205847608171025	0.219566372463015	0.199322205955899	0.313992205709579	0.302859816640379	0.245899810982093	0.265693962881452	0.238230938166568	0.223017835797104
End_C7_NEC	0.0765366413774266	-0.0212795117432987	-0.0545940844990687	0.080386028260068	0.196779747268385	0.10619768277443	0.277422724171258	0.235952923592712	0.476606434927621	0.0524078150315259	0.0997393846993271	0.0566246248103783	0.0223186316632917	0.0331186814287853	0.172942011366005	0.0814322750926518	0.139065706862582	0.0487476311448363	-0.0560348385573547	0.0920633914856307	0.129400074129299	0.00569512685089184	-0.000888294465650136	-0.0172303463889723	0.0733153091113926	0.0794073964995155	-0.0127982478943228	0.056332507050687	0.00635510194774609	0.00879384632989489	0.0658961956937505	0.119810144099431	0.0176508438246566	0.0780716055710674	0.0788750862994106	-0.0138198049703114	0.15884298445278	0.156488586220211	0.236809571100182	0.144548822990195	0.0498393170594403	-0.0751174124793525	-0.00965639504967629	0.228073561832967	0.0836711067996761	-0.0296017337973411	0.0323549742120229	-0.00872460633429165	0.00363130063357886
End_C0_TEC	0.373219346322126	0.397494982469289	0.392579484748258	0.449141133272884	0.427334577929509	0.364378091603161	0.430623035713471	0.387796924890924	0.367288562000556	0.40200047744054	0.402793303950208	0.408903937692885	0.355413509010562	0.361137442967728	0.419665469148489	0.347429399958077	0.408586506021831	0.442805949351287	0.340101346690729	0.388957613494534	0.394145741462929	0.418971540344892	0.379204670508331	0.326307576972258	0.419203642815678	0.425951061278312	0.37844615020783	0.476497693513355	0.424358102259194	0.379616414052138	0.397614727426338	0.414103436466954	0.435674730469638	0.400867551684271	0.383351747710475	0.423521360245649	0.454447679774172	0.412077553052538	0.422957819033464	0.432483915866061	0.344024832063762	0.38666809147602	0.33040940474651	0.44485070644773	0.443455202688213	0.372816475005929	0.443154572770932	0.437670467764133	0.413667927173185
End_C4_LEC	0.387840834310405	0.300098022606953	0.303911804822063	0.445988890639182	0.38985760729287	0.258469390470974	0.463168580732063	0.374373492520308	0.174630568557563	0.293297585743186	0.363799839071264	0.39364497053815	0.317444211062217	0.301726711988278	0.312961826518721	0.232527660161066	0.354668704691997	0.372613850497766	0.337675164609256	0.367131358058312	0.187757139102761	0.386323098608934	0.366027247793513	0.376491296606348	0.335597635036049	0.272449489628958	0.298916967217736	0.399395115760664	0.357756181665473	0.42351590016607	0.3805948373104	0.406788627268701	0.404220227257658	0.355845348826414	0.309258798195587	0.403318211190854	0.372346872514866	0.285955513196986	0.40059922556912	0.458014246263413	0.390366479957532	0.331115925832041	0.175481151537868	0.372357933817177	0.342819928230525	0.388458527207215	0.364377950396623	0.330879940229168	0.359618313338917
[truncated: 46 more columns]
