# Supplementary material for: Single‐Cell Transcriptomic Analysis of Primary and Metastatic Tumor Ecosystems in Esophageal Squamous Cell Carcinoma
Source: Adv Sci (Weinh). 2023 Jan 29;10(7):2204565. doi: 10.1002/advs.202204565 (PMC9982558; doi:10.1002/advs.202204565)
Supplement: Supplementary file 2 — Supporting Information [file ADVS-10-2204565-s002.zip › Supplemetary Data 4.txt]

Genes	GEPs	Score
KRT10	GEP1	0.00654269484538711
LYPD3	GEP1	0.00528965448027714
LY6D	GEP1	0.00509748347717061
KRTDAP	GEP1	0.00493112291026949
TMEM45A	GEP1	0.00444140007833055
GJB6	GEP1	0.00424697607952714
DMKN	GEP1	0.00421929385442185
CSTA	GEP1	0.00403286019019917
PERP	GEP1	0.00393601834710869
GJB2	GEP1	0.00381955457970758
SBSN	GEP1	0.00380507612041545
SLURP1	GEP1	0.00380163062270125
DBI	GEP1	0.00369940401849671
PI3	GEP1	0.00317502778991522
DAPL1	GEP1	0.00313604503293926
ALDH3B2	GEP1	0.00283589619811285
SPINK5	GEP1	0.00274471096120144
LY6G6C	GEP1	0.00272625555038191
PYCARD	GEP1	0.00270931995180637
KRT4	GEP1	0.00270424247336411
PDLIM4	GEP1	0.00269180684938801
SULT2B1	GEP1	0.00268804089235124
KLK8	GEP1	0.00268400017816448
C10orf99	GEP1	0.00261570198863273
DSP	GEP1	0.00261394295749956
CES1	GEP1	0.00252679651330285
AHNAK2	GEP1	0.00251222726289395
AC073210.3	GEP1	0.0025110413663551
RAET1E	GEP1	0.00244469613313615
CALML5	GEP1	0.00244205121787431
Z84486.1	GEP1	0.00243180960885031
CAPNS2	GEP1	0.0024193789760012
TSPO	GEP1	0.00240353323613058
RDH12	GEP1	0.0023984438322431
RPS6	GEP1	0.00238374646327997
RAB25	GEP1	0.00236158779864371
TMEM79	GEP1	0.00235882566008644
HBEGF	GEP1	0.00234263092686828
IGFL2.AS1	GEP1	0.0023359721321458
GLTP	GEP1	0.00231523902338346
ID1	GEP1	0.00229166809537187
CDKN2B	GEP1	0.00227183493459689
MYCBP2	GEP1	0.00226875847422381
ITM2B	GEP1	0.00223995623945062
KRT1	GEP1	0.00223557970859551
CSTB	GEP1	0.00216391796516557
AADACL2	GEP1	0.00215659354541807
RPS18	GEP1	0.00213947204592506
HRH3	GEP1	0.00211649242337269
AQP3	GEP1	0.00210815468845055
AC022509.2	GEP2	0.0109594674706173
AC022509.1	GEP2	0.0103794734571025
CXCL1	GEP2	0.00890786556772532
CCL20	GEP2	0.00889579410326089
WFDC2	GEP2	0.00876166768683865
SAA2	GEP2	0.00843749027826535
SAA1	GEP2	0.00803365815343288
MMP7	GEP2	0.00791640029272497
MIA	GEP2	0.0075708003232095
DMBT1	GEP2	0.00733899006533815
NRAD1	GEP2	0.00667478746615191
RARRES1	GEP2	0.00624804622625901
PLEKHS1	GEP2	0.00623328157478896
CCND2.AS1	GEP2	0.0061665438676312
PGR	GEP2	0.00576746618450224
MMP20	GEP2	0.00576746618450224
SLPI	GEP2	0.00557438114210495
CLU	GEP2	0.00527195308751499
CCL28	GEP2	0.00521041021810575
DEFB1	GEP2	0.00518854519067885
CXCL3	GEP2	0.00510579589959079
LRRN1	GEP2	0.00479654588085516
TNFAIP2	GEP2	0.00454032590979577
SCGB3A1	GEP2	0.004320563305919
LPO	GEP2	0.00430680150678729
CCL2	GEP2	0.00425653438793834
LINC00605	GEP2	0.00416180310054899
ADGRE3	GEP2	0.00416007113203875
CPB1	GEP2	0.00412430313109624
AL049780.2	GEP2	0.00397376909060437
CXCL8	GEP2	0.00387583427343224
AP000851.1	GEP2	0.00385648829802336
LCN2	GEP2	0.00384295977322748
NOS2	GEP2	0.00379980599590538
CFI	GEP2	0.00374406578587161
KRT7	GEP2	0.00367038014544847
CFB	GEP2	0.00361883337739537
SAA4	GEP2	0.00359551934370595
CXCL2	GEP2	0.00350035234022763
FAM182B	GEP2	0.00348887242049164
SMPX	GEP2	0.00347071356582587
CXCL6	GEP2	0.00333598127064669
LINC02009	GEP2	0.0031803806914332
MYO3A	GEP2	0.00311460450216164
IL19	GEP2	0.00309206244683091
BMS1P14	GEP2	0.00305743021575463
SERPINA3	GEP2	0.00304697460895141
SOD2	GEP2	0.00291611736481571
ARSF	GEP2	0.00290032637628397
LTF	GEP2	0.00280480975497275
CD2	GEP3	0.00429912068124229
CD52	GEP3	0.00425404713377009
TRAC	GEP3	0.00415921078804663
CD3D	GEP3	0.0039995511772423
CD7	GEP3	0.00395821744653476
TMSB4X	GEP3	0.00395465205367619
BTG1	GEP3	0.0039226049844123
CORO1A	GEP3	0.00386592061200226
TRBC2	GEP3	0.00384926425212094
CD3E	GEP3	0.00384908782382142
FAM170B	GEP3	0.00382751151711967
CXCR4	GEP3	0.0037981169052325
LTB	GEP3	0.00378793334692486
IL32	GEP3	0.00377448085302861
PTPRC	GEP3	0.00364889837036602
IL2RG	GEP3	0.00348721478110461
CD37	GEP3	0.00332155823097132
SRGN	GEP3	0.00327823429703523
CD69	GEP3	0.00321383873259903
GZMA	GEP3	0.00316321890333229
RGS1	GEP3	0.00310633991394248
TRBC1	GEP3	0.00310445077753348
NKG7	GEP3	0.00303847360988852
RAC2	GEP3	0.00303069906514933
JUNB	GEP3	0.0029775929333619
DUSP4	GEP3	0.0029715279159355
ARHGDIB	GEP3	0.00295994868459015
CCL5	GEP3	0.00295875518146186
B2M	GEP3	0.00295094094777126
CD247	GEP3	0.00294282635813204
CD3G	GEP3	0.00281690590342734
CD74	GEP3	0.0028153755170537
SPOCK2	GEP3	0.00281268619564533
LIMD2	GEP3	0.00271082481920267
CXCR3	GEP3	0.00268369295786465
IL7R	GEP3	0.00267007058203594
CST7	GEP3	0.00266809326179204
CYTIP	GEP3	0.00265928040672857
GZMK	GEP3	0.00262090774166258
CREM	GEP3	0.00261859488435885
RHOH	GEP3	0.00261156075799246
CD48	GEP3	0.00260666264378672
CD27	GEP3	0.00258909861290138
PTPN7	GEP3	0.00258676453213421
ZFP36L2	GEP3	0.00257098811766222
TNFRSF1B	GEP3	0.00255156662857943
SH2D1A	GEP3	0.00252220061301249
EVL	GEP3	0.00249385895463882
GZMB	GEP3	0.00247007520633906
PRF1	GEP3	0.00244999357486781
FAM180A	GEP4	0.00468237014054231
MGP	GEP4	0.00433306051703316
AL645608.8	GEP4	0.00400914135974943
AL133476.1	GEP4	0.00400914135974943
SFRP4	GEP4	0.00358115020858696
ADAMTS8	GEP4	0.00343830612897303
ADAMTS16	GEP4	0.00341266162002815
AL445426.1	GEP4	0.00338757306153997
BRINP3	GEP4	0.00326982803370621
LINC02544	GEP4	0.00326982803370621
CNTN4	GEP4	0.00317437733348286
ANGPTL5	GEP4	0.00317205021023454
IGF1	GEP4	0.00312957121095299
SFRP2	GEP4	0.00309088959066304
DCN	GEP4	0.00307467801332435
ANK2	GEP4	0.00306979992238681
PLA2G2A	GEP4	0.00301320308928831
PENK	GEP4	0.00298352871484093
LUM	GEP4	0.00287347520604705
C1QTNF7	GEP4	0.00281778644868816
FGF7	GEP4	0.0028104830095556
GNA14	GEP4	0.00280429503897636
FGF10	GEP4	0.00255511160519567
EQTN	GEP4	0.00255511160519567
CCDC80	GEP4	0.00249384160932375
LINC00242	GEP4	0.00247271276612609
DCHS1	GEP4	0.00247104881880472
NALCN	GEP4	0.00241221032483817
SCN7A	GEP4	0.00240242503787936
CFD	GEP4	0.00236864793626327
C17orf64	GEP4	0.00234421886165048
TBX5.AS1	GEP4	0.0023072997669567
TIMP1	GEP4	0.00226671265142927
C1R	GEP4	0.00223458141216999
DPT	GEP4	0.00219563946363174
MMP2	GEP4	0.00215504533338958
C11orf96	GEP4	0.00211462682068808
TRABD2B	GEP4	0.0021054488662665
SERPINF1	GEP4	0.00207221459933572
AC004160.1	GEP4	0.00203453733885435
IGFBP4	GEP4	0.00199897592080791
AL137003.1	GEP4	0.00199584821447299
MEDAG	GEP4	0.00198611904044053
PPP1R42	GEP4	0.00196257179223969
NNMT	GEP4	0.00194013156124318
SHISA3	GEP4	0.00193191284568029
LINC00844	GEP4	0.00192838693904698
AC009063.3	GEP4	0.00192838693904698
AP003071.4	GEP4	0.00191992107993392
WT1	GEP4	0.0019195475703995
BPIFB2	GEP5	0.00667556384825828
TFF3	GEP5	0.00660604442157318
PHKA2.AS1	GEP5	0.0065817184632757
AGR2	GEP5	0.00645567943662264
MUC5B	GEP5	0.0058396669491939
CLDN10	GEP5	0.00538798408394525
BPIFB1	GEP5	0.00537007307102026
AZGP1	GEP5	0.00524736640109214
CRISP3	GEP5	0.00520366190757567
AQP5	GEP5	0.00513117417360798
TSPAN8	GEP5	0.00506768772239523
PRR4	GEP5	0.00500786602205379
GOLM1	GEP5	0.00500638185655929
FAM3D	GEP5	0.00495762468590277
TMEM210	GEP5	0.00479713205910522
CREB3L1	GEP5	0.0047879431427924
LRRC26	GEP5	0.00469506694784506
PART1	GEP5	0.00439299078312795
REG4	GEP5	0.00436893516329544
ADAMTS9.AS2	GEP5	0.00436663969728453
MSMB	GEP5	0.00435708517960741
AGR3	GEP5	0.00432464140420423
LYZ	GEP5	0.0042289918574667
S100A1	GEP5	0.00409654990222756
PIGR	GEP5	0.00408869380984311
GP2	GEP5	0.00406861674574639
TFF2	GEP5	0.00398300774002045
CBLN1	GEP5	0.00392893006855167
SPDEF	GEP5	0.0039150410536107
FAM3B	GEP5	0.00383305132720607
TFF1	GEP5	0.00382284603868602
CPE	GEP5	0.00381307964471633
TSPAN1	GEP5	0.00380906130171765
NXPE4	GEP5	0.00378803773698625
AC009269.5	GEP5	0.00373860122075517
FOLR1	GEP5	0.00372828523653173
AC121247.1	GEP5	0.00366732962455471
NPY5R	GEP5	0.00366732962455471
AL589787.1	GEP5	0.00366732962455471
NPDC1	GEP5	0.00362063933215452
TCN1	GEP5	0.00361936810311277
SLPI	GEP5	0.00361650978552067
TIMP1	GEP5	0.00344647113101436
MEG9	GEP5	0.00342978053107703
NKX3.1	GEP5	0.00342909343096456
SLC12A2	GEP5	0.00336416530855603
XBP1	GEP5	0.00333540073682167
SLC44A4	GEP5	0.0033157406896067
CST3	GEP5	0.0033043178446982
CD63	GEP5	0.00326686561238268
PPIA	GEP6	0.00209907974909374
UBE2S	GEP6	0.00208993261760889
CHCHD2	GEP6	0.00205231219697997
HSPA1A	GEP6	0.00199011193975116
MDK	GEP6	0.00198187331222616
EGFR	GEP6	0.00196870983243998
IGFBP2	GEP6	0.00192069071550266
SERPINH1	GEP6	0.0019013536196931
H1FX	GEP6	0.0018530811435501
FSCN1	GEP6	0.00185165426175888
PPP1R14B	GEP6	0.00178205056181834
RPS2	GEP6	0.00173712488436441
ZFAND2A	GEP6	0.00171266779894807
GAPDH	GEP6	0.00170383780698281
H2AFV	GEP6	0.00169909653762712
HSPA1B	GEP6	0.00168364870904999
EPCAM	GEP6	0.00167251253885118
BCAM	GEP6	0.00166224424316524
ENO1	GEP6	0.0016569361738904
CCT6A	GEP6	0.00165446624375607
HSPA5	GEP6	0.00156946502963104
POLD2	GEP6	0.0015368866601988
SLC3A2	GEP6	0.00153305821233756
MT.ND4	GEP6	0.00153254285586401
PRSS21	GEP6	0.0015188744102671
KRT5	GEP6	0.00150783435631886
PLP2	GEP6	0.00146736067639548
KRT17	GEP6	0.00146250015561766
JUN	GEP6	0.00144171734630407
PRXL2A	GEP6	0.00143859501665953
DDIT4	GEP6	0.0014363041561472
FXYD3	GEP6	0.0014349118765455
PLAT	GEP6	0.00142857175705111
FOS	GEP6	0.00141768008842892
HIST1H4C	GEP6	0.0014128043948504
HSP90AA1	GEP6	0.00139392118891263
MDH2	GEP6	0.00137350899568908
CCT2	GEP6	0.00137012659564169
CYP51A1	GEP6	0.0013659572269494
EMP2	GEP6	0.00135479998154353
DHCR7	GEP6	0.00134222806797483
CHPF	GEP6	0.00132467175150007
FST	GEP6	0.0013111267811223
MT.CO3	GEP6	0.00130983562336896
CLDN4	GEP6	0.00129944203680099
HSP90AB1	GEP6	0.00129620164216221
TOMM40	GEP6	0.00129597733288306
RHBDD2	GEP6	0.00129167624218936
GCLC	GEP6	0.00128358759174582
MT.ND5	GEP6	0.00127833353804345
TRAV8.6	GEP7	0.0061966523828192
AC087672.2	GEP7	0.00580397823989451
AC026369.3	GEP7	0.0043082380790025
AL353804.1	GEP7	0.00394760890447965
AC068473.3	GEP7	0.00340453251992028
APOE	GEP7	0.00320038622066218
EXOC1L	GEP7	0.00280380194567919
AC093821.1	GEP7	0.00262810673957969
CD74	GEP7	0.00225895362933826
APOC1	GEP7	0.00222693514489361
C1QA	GEP7	0.00214573902492052
AC069368.2	GEP7	0.00204742979280931
HLA.DRA	GEP7	0.00202697467365238
HLA.DRB1	GEP7	0.00201778685868908
AC011944.1	GEP7	0.00197056896931851
C1QB	GEP7	0.00189623210405955
GPR141	GEP7	0.00179624245279441
C1QC	GEP7	0.00168238223084157
AL356356.1	GEP7	0.00166355029199689
TYROBP	GEP7	0.0015864166712453
AC004797.1	GEP7	0.00155150721621881
AC022816.1	GEP7	0.00154171200152997
HLA.DPA1	GEP7	0.00151516905222462
FTL	GEP7	0.00149289701722266
FCER1G	GEP7	0.00149067762574089
HLA.DPB1	GEP7	0.00147396903248703
CCL3	GEP7	0.00144183545649573
Z95118.2	GEP7	0.0014363034803275
AC002456.1	GEP7	0.00143586362445075
HK3	GEP7	0.00141842475256944
LINC01827	GEP7	0.00140601779738716
AL589863.1	GEP7	0.00138809225810023
LINC01537	GEP7	0.00138809225810023
IFI30	GEP7	0.00138610476290859
SIGLEC11	GEP7	0.00135445226810308
AC004921.1	GEP7	0.00131694728197288
ALK	GEP7	0.0012898683113071
ADGRE3	GEP7	0.00126833038402822
CTSZ	GEP7	0.00126559702004738
CR1L	GEP7	0.00126410435416001
AC097105.1	GEP7	0.00125229287380669
CD5L	GEP7	0.00124640055071096
LILRA1	GEP7	0.00122296562597015
IGSF6	GEP7	0.00121260469052866
AC012313.5	GEP7	0.00118432787895223
SPP1	GEP7	0.00116478402004888
LILRB5	GEP7	0.00115907573109988
MS4A7	GEP7	0.00113957265553353
HLA.DQB1	GEP7	0.0011320900569679
PSAP	GEP7	0.00111692509284229
PRSS27	GEP8	0.0055994080705564
LYPD2	GEP8	0.00506801024493211
LGALS3	GEP8	0.00497390520834002
CEACAM5	GEP8	0.00494612770868891
NDRG2	GEP8	0.00464340283760855
SPINT1	GEP8	0.0043798167549365
PSCA	GEP8	0.00435892305900184
CEACAM1	GEP8	0.00425953798905152
CEACAM6	GEP8	0.00419352274745717
NCCRP1	GEP8	0.00419157841545572
SCEL	GEP8	0.00415083712285406
RHCG	GEP8	0.00413748122182227
MAL	GEP8	0.00397736371541852
TNFSF10	GEP8	0.00395645105203862
CXCL17	GEP8	0.00394347571218071
LMO7	GEP8	0.00393241453220452
KLK12	GEP8	0.00388617994080968
CLIC3	GEP8	0.00387758423509307
KRT23	GEP8	0.00384134757149119
PPDPF	GEP8	0.00366705850487016
TTC9	GEP8	0.00365774670633118
RAB11FIP1	GEP8	0.00360580030992595
SMIM5	GEP8	0.00358658421935257
BICDL2	GEP8	0.00335038937129341
GDPD3	GEP8	0.0033171355220657
TMPRSS11E	GEP8	0.00330032282521962
SAT1	GEP8	0.00329326374308961
MUC20	GEP8	0.00323469721918278
GPRC5A	GEP8	0.00322140756113608
MUC4	GEP8	0.00319576194529165
FTH1	GEP8	0.00319082226115812
CRNN	GEP8	0.00315465245329317
NIBAN2	GEP8	0.00312411077016209
GCNT3	GEP8	0.00311061509874486
C6orf132	GEP8	0.00309434424815592
BCAS1	GEP8	0.0030580693403379
HOPX	GEP8	0.00303857900164905
DUSP10	GEP8	0.00294048092337036
EMP1	GEP8	0.00292005740052794
CAST	GEP8	0.00290035574909699
CYP4B1	GEP8	0.00289588362877734
TACSTD2	GEP8	0.00288735541969665
ARF6	GEP8	0.00286766493617102
LIPH	GEP8	0.00282379759671946
KLK13	GEP8	0.00280737182421268
F3	GEP8	0.00280429928852276
SPNS2	GEP8	0.00277077121634702
RER1	GEP8	0.00274351114077351
ELF3	GEP8	0.00271081423231032
PPL	GEP8	0.00268217977500153
CDSN	GEP9	0.00976709020133514
LOR	GEP9	0.0071977927322613
PSORS1C2	GEP9	0.00662951412785279
LCE3D	GEP9	0.00630695614289934
FLG2	GEP9	0.00602822838745427
SMPD3	GEP9	0.00602395088254078
SBSN	GEP9	0.00591349760695674
FAM189A1	GEP9	0.00575913380698938
LYPD5	GEP9	0.00527879265881457
CNFN	GEP9	0.0052653653524603
GSDMA	GEP9	0.0050267941988362
SPRR5	GEP9	0.00501190822566815
FBXO45	GEP9	0.0049175452210772
RNF39	GEP9	0.00463563977530841
SPRR2E	GEP9	0.00459127192918238
ATP6V1C2	GEP9	0.00444703940004213
C6orf15	GEP9	0.00441642437513147
LCE3E	GEP9	0.0044125000151238
CRCT1	GEP9	0.00440458436685018
KRT23	GEP9	0.00438110405125579
PSAPL1	GEP9	0.00432856053560759
SPRR2D	GEP9	0.00429273418563358
KLK6	GEP9	0.0042328211363849
SPRR2G	GEP9	0.00420885479011981
FLG	GEP9	0.004113865936818
S100A7	GEP9	0.00410282910077008
DMKN	GEP9	0.0039888071095362
MAP1LC3B	GEP9	0.00396708661220823
SPRR1B	GEP9	0.00388079642853307
SPINK5	GEP9	0.00387058936629155
SLC15A1	GEP9	0.00384780273748874
KLK5	GEP9	0.00383085507577706
KRT80	GEP9	0.00382938764017027
ASPRV1	GEP9	0.00377525076030407
DNASE1L2	GEP9	0.00372390891166097
CITED2	GEP9	0.00363131893065002
PRSS8	GEP9	0.00363111284346052
PLA2G4D	GEP9	0.00353446617583856
SLC31A2	GEP9	0.00350902156356659
LCE2B	GEP9	0.00350476763567859
FAM25A	GEP9	0.00349667312480163
KLK9	GEP9	0.00341005502453552
NCCRP1	GEP9	0.00330925046140519
LINC01625	GEP9	0.00329319055734882
SOWAHC	GEP9	0.00329056104178646
GPLD1	GEP9	0.00313783547984596
LCE2C	GEP9	0.00313432900390384
AVPI1	GEP9	0.00312850986000379
CTSV	GEP9	0.00312499230439785
TMEM40	GEP9	0.00310519408580374
