# Supplementary material for: Single‐Cell Transcriptomic Analysis of Primary and Metastatic Tumor Ecosystems in Esophageal Squamous Cell Carcinoma
Source: Adv Sci (Weinh). 2023 Jan 29;10(7):2204565. doi: 10.1002/advs.202204565 (PMC9982558; doi:10.1002/advs.202204565)
Supplement: Supplementary file 2 — Supporting Information [file ADVS-10-2204565-s002.zip › Supplemetary Data 5.txt]

TCGA.IC.A6RF	TCGA.IG.A3I8	TCGA.IG.A3QL	TCGA.IG.A3Y9	TCGA.IG.A3YA	TCGA.IG.A3YB	TCGA.IG.A3YC	TCGA.IG.A4P3	TCGA.IG.A4QT	TCGA.IG.A50L	TCGA.IG.A51D	TCGA.IG.A5B8	TCGA.IG.A5S3	TCGA.IG.A625	TCGA.IG.A6QS	TCGA.IG.A8O2	TCGA.IG.A97H	TCGA.IG.A97I	TCGA.JY.A6FA	TCGA.JY.A6FD	TCGA.JY.A6FE	TCGA.JY.A6FG	TCGA.JY.A93F	TCGA.KH.A6WC	TCGA.L5.A43H	TCGA.L5.A43J	TCGA.L5.A4OM	TCGA.L5.A88S	TCGA.L5.A88W	TCGA.L5.A88Z	TCGA.L5.A8NK	TCGA.L5.A8NQ	TCGA.L7.A56G	TCGA.LN.A49K	TCGA.LN.A49L	TCGA.LN.A49M	TCGA.LN.A49N	TCGA.LN.A49O	TCGA.LN.A49P	TCGA.LN.A49R	TCGA.LN.A49S	TCGA.LN.A49U	TCGA.LN.A49V	TCGA.LN.A49W	TCGA.LN.A49X	TCGA.LN.A49Y	TCGA.LN.A4A1	TCGA.LN.A4A2	TCGA.LN.A4A3	TCGA.LN.A4A4
GEP1	0.561935031233935	0.280134107710816	0.324897325113828	0.543875066865717	0.322350792193931	0.263327236684253	0.53343144311242	0.476461361311162	-0.0232930526014282	0.27479483933004	0.428750904062488	0.514832725974435	0.368788156716641	0.412791006535663	0.344753857937196	0.277333451206454	0.39290406577155	0.475642161708481	0.414752283904754	0.528523832044409	0.0721843794534377	0.632131720551639	0.536365282601803	0.618315581368903	0.378571245945557	0.263911447250517	0.358309136598844	0.39754463848959	0.433314518568891	0.622659838022576	0.570120756647457	0.575770760693884	0.529025467926488	0.342803650847383	0.270344151478642	0.522789430256209	0.336781022932258	0.275273124929169	0.386428312383117	0.454573850522771	0.556160647577368	0.36654706332317	0.157902660999633	0.331041624655617	0.279886606921262	0.374716470004055	0.433943239534671	0.331875168935675	0.504897699806095
GEP2	-0.0534594210733253	0.152286716167815	-0.179344473646383	-0.0921640040112852	0.0241192699439562	-0.102754494195345	0.210202766065311	0.124148161380987	-0.0962206812570581	-0.168365925762309	-0.0329321153241184	-0.130400650672957	0.0254742951533757	-0.0896215097387984	-0.0256873443902936	-0.115036929198972	0.0509606745394836	0.0528302696662253	-0.101422908246115	0.0122316963003264	-0.0366788546427406	-0.0160005457544258	-0.196674259028476	-0.108060335391307	-0.0145231706784094	-0.0378161953089709	0.0339733819836156	-0.0402873439528725	-0.0935179467816246	-0.0733513157036173	-0.0142251364513191	0.172814763791509	0.0782339962938167	-0.0743223105023964	-0.128141616317662	-0.211574476553683	0.0151835381422358	-0.172191416795449	-0.0995191059378301	-0.0348481953307607	0.113564625281146	-0.190415856937722	-0.0918562975841768	0.0440866536001535	-0.0248972914071403	-0.187436557180266	-0.160554079025149	-0.108645002146247	0.049985381599762
GEP3	0.0941915782059571	-0.00830116844667309	-0.0911574187611608	0.0614298916021189	0.21478674056509	0.118942320963754	0.318902959447905	0.278344764141519	0.576787459853797	0.0215262897728854	0.104950612199614	0.0247270850048933	0.026929653149267	0.022169097205342	0.185038263696024	0.0899094224830769	0.105482189839227	0.0163387746983827	-0.0915390297091056	0.0951330876605101	0.139205386707609	-0.0177801162297031	-0.0167874912642749	-0.0142298785580571	0.076381184506477	0.0573648310649891	-0.0118981278478919	0.0343236160970215	-0.0113744305570112	-0.0200531667253729	0.0654783381352844	0.153035557449775	0.0419655667777162	0.0878142327620264	0.0777275932036269	-0.033325307322956	0.181554221418365	0.187375066905601	0.257825328284419	0.144482986886917	0.0471085112234539	-0.103788593683736	-0.0130879259456988	0.257505303975558	0.10412381131512	-0.0427340063431492	-0.021111263940391	-0.0457418888051294	-0.00389452972247479
GEP4	-0.00687731344617481	0.0370151015761707	0.0685415843059048	0.157581764592759	0.225062519556856	0.148332718024814	0.176586814297176	0.0138873995300516	0.182320156186028	0.094102149465636	0.118265220138079	-0.0735787172006108	0.0997430465702308	0.0989597856653253	0.000381280066055699	-0.00225509354668446	-0.0339957687825488	0.0824783893648548	-0.09458144076248	-0.116451806236099	0.0327061058902726	-0.0490030820636626	-0.138487739355411	-0.103926025852111	0.121281336678127	0.0542396381171258	-0.0472169816435137	0.357804427146595	-0.0625925285990939	-0.0234174654783961	0.0273344318416455	0.140049037770064	-0.083254543409914	0.101378550135083	0.0280936256639046	-0.0039056088489594	0.183984531474668	-0.115521438081639	0.15381525676097	0.0851618625300812	-0.0613166916735551	0.0702029047814529	0.0227244210595271	0.23109897463536	0.133475293476546	0.0525281596901625	0.0246452298540211	0.0296265139223517	-0.100387817616441
GEP5	0.0173415570929216	-0.0764813236861888	-0.0890015014073234	-0.0094726714611356	-0.0699784000769893	-0.145423669070383	0.191017950347974	-0.00590422864782779	-0.129399252007944	-0.127657005572491	-0.110430007990142	-0.0515752045205944	-0.0337992797472471	0.00335637107829159	-0.117168503898596	0.0365271449024186	-0.11769675255283	-0.0520065158258016	-0.0393148324719491	-0.0437008209848031	-0.083084333141616	-0.0259611340792984	-0.101429182808864	-0.0210680581440709	0.0266529985543682	0.018390298700526	-0.0263145366289444	-0.0323386067464737	-0.098140044933984	-0.0827902986811977	-0.0214511937451409	0.396478588574622	-0.0244891231247125	-0.0951160361671409	-0.0607758977389305	-0.106085875427621	-0.0849105305733031	-0.127576977688831	-0.0875174095942639	-0.102603316168703	0.333033707257373	-0.1807985932854	-0.157472540305026	-0.0767175831851112	-0.107916633448138	-0.0307269076853181	-0.0715028023484764	-0.101685136389185	-0.0961913649630944
GEP6	0.590493094624291	0.62909534138832	0.656938235470464	0.590890711536814	0.60620105132174	0.497323819986341	0.628875299625641	0.610924450767479	0.408099698642273	0.62936885469804	0.630932751350687	0.603066759750624	0.58347797982644	0.583111869842356	0.57447774213487	0.621110213095569	0.625848624656648	0.621337066378761	0.61311149677727	0.609997612632312	0.565836777152599	0.584941413492588	0.571738350860197	0.544140256198479	0.64341152998071	0.588283967687015	0.60029759580875	0.566984190826563	0.576737971831149	0.610467003421096	0.602320304202158	0.61897658767072	0.610848194407691	0.627735022530652	0.545875446223701	0.612696257183272	0.588980483862405	0.607920773803807	0.611276691070647	0.616514576309395	0.561178936884981	0.616008118892527	0.566613507463625	0.553155074222867	0.619387801714085	0.639724183134918	0.627655608732882	0.649114706069093	0.627151275204099
GEP7	0.0711734518624302	-0.0150558337711073	-0.00986900922366288	0.236566742309615	0.257493069462059	0.160223268166761	0.353385629993708	0.205269276093073	0.395934669782329	0.171967025180757	0.266076762514624	0.16137972182505	0.00986959895307299	0.10692532484998	0.228363260996117	0.177110524468621	0.281980728175794	0.149970570048176	0.00505728831714991	0.143535477108938	0.373160865499804	0.0299367201453705	-0.0481798736813713	0.0304565101994359	0.130503934700433	0.155961904378391	-0.0743604138414302	0.240787247249862	0.0845745176431286	0.11188002973979	0.0246759571773751	0.184661547064063	-0.0250992180879402	0.17053120701123	0.246559542082432	0.0719786106093508	0.234031472603509	0.215804636770439	0.337803558069814	0.337257280284056	0.0960107783565901	0.0464195804988265	0.158826731837691	0.318555430765196	0.202875664369364	0.134642809463774	0.211226692159044	0.116274007768949	0.0231874136584239
GEP8	0.426969278291032	0.235186926373191	0.164177058738282	0.289145248506927	0.266682432075433	0.183876923835356	0.456541202208196	0.505600497606788	0.0229811368084219	0.0835266514853024	0.180266222594411	0.46281785192065	0.338782999967226	0.325044489071903	0.143180240563109	0.274700692155821	0.170507612222934	0.296816049355232	0.440967504724914	0.489986981521876	0.0483895262677652	0.516970836070767	0.475767214167776	0.636755093158543	0.338647287769966	0.171396221558613	0.345893920536519	0.205290412649114	0.320853353201944	0.413547665803703	0.580348716709968	0.559480899242986	0.550741332797442	0.24450191073084	0.0881781478037904	0.316657033213629	0.257829760285883	0.148245637174074	0.386605668050924	0.228341942745761	0.544797066237234	0.111831958952092	0.0520119176272245	0.150346675255501	0.139202662754599	0.185881261831602	0.248639336078367	0.168374373267314	0.421791618663439
GEP9	0.334984783496007	-0.0423607390947282	-0.0270529416186983	0.320488255443553	-0.0183003820335131	-0.138122378167978	0.254178708752485	0.0868134578746547	-0.327644955665364	-0.0790688573738635	0.166555329657038	0.369978227740132	0.0732908773548701	-0.111619035130744	0.0142052174830479	-0.235700817147178	0.0748659478079596	0.100746856617399	0.0732365330221532	0.264711616932966	-0.289578721963843	0.426507728294063	0.392470052770092	0.366188463791405	-0.0210016205072625	-0.0758111408338618	0.0663810432466724	0.20820912490368	0.305301200824971	0.280658283396572	0.260219331699468	0.265297459794352	0.263963383677257	0.020702091147365	-0.0578801212270873	0.319085201607375	0.0162300134575056	-0.133303764030008	-0.00605461329221781	0.147720976814135	0.230942791278902	0.0305880908846969	-0.155631787364229	0.0398681760869074	0.0347481063587484	-0.0307626613636089	0.187152290016168	0.0279690364320375	0.289825656308065
[truncated: 46 more columns]
