# Supplementary material for: Single‐Cell Transcriptomic Analysis of Primary and Metastatic Tumor Ecosystems in Esophageal Squamous Cell Carcinoma
Source: Adv Sci (Weinh). 2023 Jan 29;10(7):2204565. doi: 10.1002/advs.202204565 (PMC9982558; doi:10.1002/advs.202204565)
Supplement: Supplementary file 2 — Supporting Information [file ADVS-10-2204565-s002.zip › Supplemetary Data 1.txt]

Cell_barcode	orig.ident	nCount_RNA	nFeature_RNA	seq_folder	nUMI	nGene	log10GenesPerUMI	mitoRatio	sample_id	sample	cells	S.Score	G2M.Score	Phase	nCount_SCT	nFeature_SCT	SCT_snn_res.0.8	seurat_clusters	group	group_sample	cell.type	cell_type	sub_cluster	CellSubtype	subtypes	sub_clusters
AAACCTGAGCCAGTTT-1	SeuratProject	3243	864	escc_aggr	3243	864	0.836387956129272	0.0271353684859698	ESCC_L1	ESCC_L	AAACCTGAGCCAGTTT-1	0.0166311558097012	-0.0714405799416643	S	2886	864	3	C3	ESCC_L	1	T_C3_TCM	T cells	NA	TCM	C3_TCM	NA
AAACCTGAGGGTATCG-1	SeuratProject	3466	864	escc_aggr	3466	864	0.829563831708429	0.0132717830351991	ESCC_L1	ESCC_L	AAACCTGAGGGTATCG-1	-0.0114195831173741	-0.0205952067554315	G1	2914	864	3	C3	ESCC_L	1	T_C3_TCM	T cells	NA	TCM	C3_TCM	NA
AAACCTGCAATAACGA-1	SeuratProject	2491	785	escc_aggr	2491	785	0.852341317233363	0.00481734243275793	ESCC_L1	ESCC_L	AAACCTGCAATAACGA-1	-0.0509412606234338	-0.0295821333883778	G1	2619	785	12	C12	ESCC_L	1	T_C12_TCM	T cells	NA	TCM	C12_TCM	NA
AAACCTGCAGACACTT-1	SeuratProject	469	260	escc_aggr	469	260	0.90408726434795	0.0255863539445629	ESCC_L1	ESCC_L	AAACCTGCAGACACTT-1	0.114900677346037	0.00983062379427102	S	1966	460	20	C20	ESCC_L	1	T_C20_Naive	T cells	NA	Naive	C20_Naive	NA
AAACCTGCAGCCTGTG-1	SeuratProject	4321	989	escc_aggr	4321	989	0.82385555448456	0.0377227493635732	ESCC_L1	ESCC_L	AAACCTGCAGCCTGTG-1	0.0998085040845707	-0.00519426973417779	S	3037	949	10	C10	ESCC_L	1	T_C10_EX	T cells	NA	EX	C10_EX	NA
AAACCTGGTGAGTGAC-1	SeuratProject	1827	796	escc_aggr	1828	797	0.889478693635954	0.0180525164113786	ESCC_L1	ESCC_L	AAACCTGGTGAGTGAC-1	0.0261397563563622	-0.017204010706177	S	2398	797	9	C9	ESCC_L	1	T_C9_REG	T cells	NA	REG	C9_REG	NA
AAACCTGGTGGCCCTA-1	SeuratProject	732	356	escc_aggr	732	356	0.890710465337127	0.0423497267759563	ESCC_L1	ESCC_L	AAACCTGGTGGCCCTA-1	-0.0390544783290425	-0.0553956445531818	G1	2080	505	9	C9	ESCC_L	1	T_C9_REG	T cells	NA	REG	C9_REG	NA
AAACCTGTCATGTCTT-1	SeuratProject	3528	875	escc_aggr	3528	875	0.829312009646518	0.014172335600907	ESCC_L1	ESCC_L	AAACCTGTCATGTCTT-1	-0.0128756869674971	0.0294006343888027	G2M	2955	873	3	C3	ESCC_L	1	T_C3_TCM	T cells	NA	TCM	C3_TCM	NA
AAACCTGTCCCTCTTT-1	SeuratProject	3391	1112	escc_aggr	3391	1112	0.862839081420684	0.0123857269242111	ESCC_L1	ESCC_L	AAACCTGTCCCTCTTT-1	-0.00219686961446751	-0.0234229152313195	G1	2973	1112	3	C3	ESCC_L	1	T_C3_TCM	T cells	NA	TCM	C3_TCM	NA
AAACGGGAGATCTGAA-1	SeuratProject	2753	728	escc_aggr	2753	728	0.832061809131306	0.0076280421358518	ESCC_L1	ESCC_L	AAACGGGAGATCTGAA-1	-0.0088652855980705	-0.00978565061083062	G1	2752	728	10	C10	ESCC_L	1	T_C10_EX	T cells	NA	EX	C10_EX	NA
AAACGGGAGGTGATTA-1	SeuratProject	1570	550	escc_aggr	1570	550	0.857462056866653	0.00191082802547771	ESCC_L1	ESCC_L	AAACGGGAGGTGATTA-1	0.0118625355603897	-0.0526251194299546	S	2484	566	7	C7	ESCC_L	1	T_C7_EFF	T cells	NA	EFF	C7_EFF	NA
AAACGGGAGTTAGGTA-1	SeuratProject	470	264	escc_aggr	470	264	0.906255704549907	0.0893617021276596	ESCC_L1	ESCC_L	AAACGGGAGTTAGGTA-1	-0.0441360718099144	-0.0510856344014147	G1	1911	482	20	C20	ESCC_L	1	T_C20_Naive	T cells	NA	Naive	C20_Naive	NA
AAACGGGCACAACTGT-1	SeuratProject	6790	1492	escc_aggr	6790	1492	0.828255919457122	0.0138438880706922	ESCC_L1	ESCC_L	AAACGGGCACAACTGT-1	-0.0239340405614666	-0.072060311499985	G1	3054	1030	3	C3	ESCC_L	1	T_C3_TCM	T cells	NA	TCM	C3_TCM	NA
AAACGGGTCAAGATCC-1	SeuratProject	2940	799	escc_aggr	2940	799	0.836867390374386	0.0180272108843537	ESCC_L1	ESCC_L	AAACGGGTCAAGATCC-1	0.00587940282786151	-0.0742772449336858	S	2810	799	3	C3	ESCC_L	1	T_C3_TCM	T cells	NA	TCM	C3_TCM	NA
AAACGGGTCTCCAGGG-1	SeuratProject	13457	2787	escc_aggr	13458	2788	0.834417297303249	0.0392331698617922	ESCC_L1	ESCC_L	AAACGGGTCTCCAGGG-1	0.291051350805495	0.0290587648742134	S	2665	929	18	C18	ESCC_L	1	T_C18_Proliferating	T cells	NA	Proliferating	C18_Proliferating	NA
AAACGGGTCTTGCATT-1	SeuratProject	3306	768	escc_aggr	3306	768	0.819867270206188	0.00483968542044767	ESCC_L1	ESCC_L	AAACGGGTCTTGCATT-1	0.025040569558969	-0.0638921589787474	S	2878	768	12	C12	ESCC_L	1	T_C12_TCM	T cells	NA	TCM	C12_TCM	NA
AAAGATGAGAGTCTGG-1	SeuratProject	3556	1001	escc_aggr	3556	1001	0.844963783554538	0.0194038245219348	ESCC_L1	ESCC_L	AAAGATGAGAGTCTGG-1	-0.0550323153875304	-0.091636627773709	G1	2957	1001	3	C3	ESCC_L	1	T_C3_TCM	T cells	NA	TCM	C3_TCM	NA
AAAGATGAGGGTCTCC-1	SeuratProject	3157	700	escc_aggr	3157	700	0.813053669676811	0.00190053848590434	ESCC_L1	ESCC_L	AAAGATGAGGGTCTCC-1	-0.00900488424840507	-0.064172013804274	G1	2844	700	20	C20	ESCC_L	1	T_C20_Naive	T cells	NA	Naive	C20_Naive	NA
AAAGATGAGTGAACGC-1	SeuratProject	1500	573	escc_aggr	1501	574	0.868570917565153	0.0199866755496336	ESCC_L1	ESCC_L	AAAGATGAGTGAACGC-1	-0.0341478698332572	-0.0573230428635663	G1	2384	585	20	C20	ESCC_L	1	T_C20_Naive	T cells	NA	Naive	C20_Naive	NA
AAAGATGCACGGATAG-1	SeuratProject	2532	828	escc_aggr	2532	828	0.857370782485926	0.0244865718799368	ESCC_L1	ESCC_L	AAAGATGCACGGATAG-1	-0.0144075470346694	-0.0689348622503137	G1	2644	828	3	C3	ESCC_L	1	T_C3_TCM	T cells	NA	TCM	C3_TCM	NA
AAAGCAAAGAAACGAG-1	SeuratProject	4146	945	escc_aggr	4146	945	0.82248112330177	0.0135069946936807	ESCC_L1	ESCC_L	AAAGCAAAGAAACGAG-1	0.0102071455402259	-0.0643791398045968	S	2973	925	3	C3	ESCC_L	1	T_C3_TCM	T cells	NA	TCM	C3_TCM	NA
AAAGCAAAGCAGATCG-1	SeuratProject	3397	846	escc_aggr	3397	846	0.829026098043099	0.027671474830733	ESCC_L1	ESCC_L	AAAGCAAAGCAGATCG-1	0.0285033401458245	-0.11005685318993	S	2914	846	3	C3	ESCC_L	1	T_C3_TCM	T cells	NA	TCM	C3_TCM	NA
AAAGCAAAGCGTTTAC-1	SeuratProject	2576	739	escc_aggr	2576	739	0.841011425346523	0.00194099378881988	ESCC_L1	ESCC_L	AAAGCAAAGCGTTTAC-1	0.0337261895573163	-0.09799642771567	S	2659	739	10	C10	ESCC_L	1	T_C10_EX	T cells	NA	EX	C10_EX	NA
AAAGCAAAGTACGTAA-1	SeuratProject	2315	624	escc_aggr	2315	624	0.830774921688578	0.0211663066954644	ESCC_L1	ESCC_L	AAAGCAAAGTACGTAA-1	-0.0382229992395014	-0.0227073003405378	G1	2582	624	10	C10	ESCC_L	1	T_C10_EX	T cells	NA	EX	C10_EX	NA
AAAGCAACAATGACCT-1	SeuratProject	3364	880	escc_aggr	3364	880	0.83487465405405	0.00743162901307967	ESCC_L1	ESCC_L	AAAGCAACAATGACCT-1	-0.0332595577958271	-0.0845264954038863	G1	2915	880	12	C12	ESCC_L	1	T_C12_TCM	T cells	NA	TCM	C12_TCM	NA
AAAGCAACAGGACGTA-1	SeuratProject	1505	790	escc_aggr	1506	791	0.912000034349622	0.0099601593625498	ESCC_L1	ESCC_L	AAAGCAACAGGACGTA-1	-0.027193754083793	-0.0670004892233388	G1	2332	802	1	C1	ESCC_L	1	T_C1_MEM	T cells	NA	MEM	C1_MEM	NA
AAAGCAAGTCTAGTGT-1	SeuratProject	3278	1027	escc_aggr	3279	1028	0.856716338800783	0.0186032326928942	ESCC_L1	ESCC_L	AAAGCAAGTCTAGTGT-1	-0.0296114769915632	-0.0915610568158755	G1	2920	1027	12	C12	ESCC_L	1	T_C12_TCM	T cells	NA	TCM	C12_TCM	NA
AAAGCAAGTCTCCCTA-1	SeuratProject	4480	1802	escc_aggr	4480	1802	0.891675400821642	0.00736607142857143	ESCC_L1	ESCC_L	AAAGCAAGTCTCCCTA-1	0.491622723629091	0.459272442159348	S	3236	1785	18	C18	ESCC_L	1	T_C18_Proliferating	T cells	NA	Proliferating	C18_Proliferating	NA
AAAGCAAGTGCACCAC-1	SeuratProject	3150	837	escc_aggr	3150	837	0.835467695921728	0.0307936507936508	ESCC_L1	ESCC_L	AAAGCAAGTGCACCAC-1	-0.00154693045062688	-0.0124893522444523	G1	2861	837	10	C10	ESCC_L	1	T_C10_EX	T cells	NA	EX	C10_EX	NA
AAAGCAAGTTAAGGGC-1	SeuratProject	612	312	escc_aggr	612	312	0.895004331637931	0.0294117647058823	ESCC_L1	ESCC_L	AAAGCAAGTTAAGGGC-1	-0.0335995673161214	-0.0627007734146767	G1	2069	451	3	C3	ESCC_L	1	T_C3_TCM	T cells	NA	TCM	C3_TCM	NA
AAAGCAATCAGCTGGC-1	SeuratProject	4744	1794	escc_aggr	4744	1794	0.885118166348336	0.00168634064080944	ESCC_L1	ESCC_L	AAAGCAATCAGCTGGC-1	-0.094276850258697	-0.100572929704946	G1	3244	1733	9	C9	ESCC_L	1	T_C9_REG	T cells	NA	REG	C9_REG	NA
AAAGCAATCCAAAGTC-1	SeuratProject	574	290	escc_aggr	574	290	0.892525058405799	0.0627177700348432	ESCC_L1	ESCC_L	AAAGCAATCCAAAGTC-1	0.0274526929596593	-0.0671931238891421	S	1947	468	20	C20	ESCC_L	1	T_C20_Naive	T cells	NA	Naive	C20_Naive	NA
AAAGCAATCTGATTCT-1	SeuratProject	2846	763	escc_aggr	2846	763	0.834490017312636	0.0154602951510892	ESCC_L1	ESCC_L	AAAGCAATCTGATTCT-1	-0.0103608168908374	-0.0860255462278637	G1	2780	763	12	C12	ESCC_L	1	T_C12_TCM	T cells	NA	TCM	C12_TCM	NA
AAAGTAGAGAAACGAG-1	SeuratProject	3445	947	escc_aggr	3445	947	0.841444940779728	0.0182873730043541	ESCC_L1	ESCC_L	AAAGTAGAGAAACGAG-1	-0.0305738634129621	-0.0923439896028218	G1	2932	947	3	C3	ESCC_L	1	T_C3_TCM	T cells	NA	TCM	C3_TCM	NA
AAAGTAGAGAGAGCTC-1	SeuratProject	2436	836	escc_aggr	2436	836	0.862853479213524	0.0188834154351396	ESCC_L1	ESCC_L	AAAGTAGAGAGAGCTC-1	-0.0168626403310282	-0.0834695181916655	G1	2602	836	3	C3	ESCC_L	1	T_C3_TCM	T cells	NA	TCM	C3_TCM	NA
AAAGTAGAGGCTAGCA-1	SeuratProject	2042	765	escc_aggr	2042	765	0.87118213819354	0.00734573947110676	ESCC_L1	ESCC_L	AAAGTAGAGGCTAGCA-1	-0.036150453245339	-0.0715722664580387	G1	2488	765	16	C16	ESCC_L	1	T_C16_EX	T cells	NA	EX	C16_EX	NA
AAAGTAGGTACAGCAG-1	SeuratProject	2570	885	escc_aggr	2570	885	0.86422318682275	0.0167315175097276	ESCC_L1	ESCC_L	AAAGTAGGTACAGCAG-1	-0.0625592982917577	-0.0786574521630333	G1	2649	885	12	C12	ESCC_L	1	T_C12_TCM	T cells	NA	TCM	C12_TCM	NA
AAAGTAGGTTTGCATG-1	SeuratProject	3325	1097	escc_aggr	3325	1097	0.863255674959148	0.0198496240601504	ESCC_L1	ESCC_L	AAAGTAGGTTTGCATG-1	-0.0467846959128594	-0.0447130172644575	G1	2962	1097	10	C10	ESCC_L	1	T_C10_EX	T cells	NA	EX	C10_EX	NA
AAATGCCAGAAGGTTT-1	SeuratProject	2172	977	escc_aggr	2172	977	0.896020427641846	0.0119705340699816	ESCC_L1	ESCC_L	AAATGCCAGAAGGTTT-1	-0.0285731908576084	-0.108737698684924	G1	2485	977	2	C2	ESCC_L	1	T_C2_NK	T cells	NA	NK	C2_NK	NA
AAATGCCAGACATAAC-1	SeuratProject	3358	857	escc_aggr	3358	857	0.831796285530912	0.0148898153662895	ESCC_L1	ESCC_L	AAATGCCAGACATAAC-1	-0.0206622370993408	-0.0485524695584351	G1	2920	857	10	C10	ESCC_L	1	T_C10_EX	T cells	NA	EX	C10_EX	NA
AAATGCCAGGAGCGTT-1	SeuratProject	17121	3390	escc_aggr	17122	3391	0.833892133868452	0.0398317953510104	ESCC_L1	ESCC_L	AAATGCCAGGAGCGTT-1	0.320915125633309	0.507915340135457	G2M	2860	1200	18	C18	ESCC_L	1	T_C18_Proliferating	T cells	NA	Proliferating	C18_Proliferating	NA
AAATGCCAGGCAAAGA-1	SeuratProject	2948	1038	escc_aggr	2948	1038	0.869339520037236	0.0169606512890095	ESCC_L1	ESCC_L	AAATGCCAGGCAAAGA-1	0.000172153539320236	-0.0583889360515209	S	2827	1038	3	C3	ESCC_L	1	T_C3_TCM	T cells	NA	TCM	C3_TCM	NA
AAATGCCCAAGCGTAG-1	SeuratProject	584	281	escc_aggr	585	282	0.885475638850982	0.0888888888888889	ESCC_L1	ESCC_L	AAATGCCCAAGCGTAG-1	-0.0337275637132313	-0.0588792811230884	G1	1922	455	20	C20	ESCC_L	1	T_C20_Naive	T cells	NA	Naive	C20_Naive	NA
AAATGCCGTAGCGTAG-1	SeuratProject	673	354	escc_aggr	673	354	0.901340058004694	0.0267459138187221	ESCC_L1	ESCC_L	AAATGCCGTAGCGTAG-1	-0.0450432827960062	-0.0529176090968165	G1	2027	483	5	C5	ESCC_L	1	T_C5_Naive	T cells	NA	Naive	C5_Naive	NA
AAATGCCGTCTCTCGT-1	SeuratProject	1265	553	escc_aggr	1267	555	0.884463602683743	0.00236779794790845	ESCC_L1	ESCC_L	AAATGCCGTCTCTCGT-1	0.00864369973541082	-0.0497957800347059	S	2446	578	7	C7	ESCC_L	1	T_C7_EFF	T cells	NA	EFF	C7_EFF	NA
AAATGCCGTGTTCGAT-1	SeuratProject	3786	1000	escc_aggr	3786	1000	0.8384149173264	0.0139989434759641	ESCC_L1	ESCC_L	AAATGCCGTGTTCGAT-1	0.0425723324035404	-0.0257075840595332	S	2983	998	3	C3	ESCC_L	1	T_C3_TCM	T cells	NA	TCM	C3_TCM	NA
AAATGCCGTTATCGGT-1	SeuratProject	2949	912	escc_aggr	2949	912	0.853104406714023	0.0274669379450661	ESCC_L1	ESCC_L	AAATGCCGTTATCGGT-1	0.0293972960630672	-0.113460591389402	S	2809	912	3	C3	ESCC_L	1	T_C3_TCM	T cells	NA	TCM	C3_TCM	NA
AAATGCCTCCCTGACT-1	SeuratProject	3466	1022	escc_aggr	3466	1022	0.850168545218403	0.0222158107328332	ESCC_L1	ESCC_L	AAATGCCTCCCTGACT-1	-0.0609904495661312	-0.0667799526017652	G1	2954	1022	3	C3	ESCC_L	1	T_C3_TCM	T cells	NA	TCM	C3_TCM	NA
AAATGCCTCGAATGCT-1	SeuratProject	4135	1219	escc_aggr	4135	1219	0.853318014671195	0.0195888754534462	ESCC_L1	ESCC_L	AAATGCCTCGAATGCT-1	-0.010534044378547	-0.0855106934702375	G1	3086	1208	3	C3	ESCC_L	1	T_C3_TCM	T cells	NA	TCM	C3_TCM	NA
AAATGCCTCTCGATGA-1	SeuratProject	3728	963	escc_aggr	3728	963	0.83540428875598	0.0219957081545064	ESCC_L1	ESCC_L	AAATGCCTCTCGATGA-1	-0.0274260501367184	-0.00286230251994801	G1	2984	962	3	C3	ESCC_L	1	T_C3_TCM	T cells	NA	TCM	C3_TCM	NA
AAATGCCTCTTGTATC-1	SeuratProject	1578	731	escc_aggr	1578	731	0.895503927156513	0.00760456273764258	ESCC_L1	ESCC_L	AAATGCCTCTTGTATC-1	0.0299384853071453	-0.0681524331880063	S	2315	742	12	C12	ESCC_L	1	T_C12_TCM	T cells	NA	TCM	C12_TCM	NA
AAATGCCTCTTGTCAT-1	SeuratProject	6268	1643	escc_aggr	6268	1643	0.846860239346537	0.0918953414167198	ESCC_L1	ESCC_L	AAATGCCTCTTGTCAT-1	-0.0900704671844768	-0.0729202692743221	G1	3168	1300	3	C3	ESCC_L	1	T_C3_TCM	T cells	NA	TCM	C3_TCM	NA
AACACGTAGCCACTAT-1	SeuratProject	2587	907	escc_aggr	2587	907	0.866622826422837	0.0262852725164283	ESCC_L1	ESCC_L	AACACGTAGCCACTAT-1	-0.0626967523611143	-0.0415763095343726	G1	2653	907	3	C3	ESCC_L	1	T_C3_TCM	T cells	NA	TCM	C3_TCM	NA
AACACGTAGTGCAAGC-1	SeuratProject	1880	708	escc_aggr	1880	708	0.870462998089939	0.0228723404255319	ESCC_L1	ESCC_L	AACACGTAGTGCAAGC-1	-0.06652549869238	-0.0631557676648134	G1	2468	708	3	C3	ESCC_L	1	T_C3_TCM	T cells	NA	TCM	C3_TCM	NA
AACACGTCAACTGCGC-1	SeuratProject	2756	830	escc_aggr	2756	830	0.848500342979626	0.0159651669085631	ESCC_L1	ESCC_L	AACACGTCAACTGCGC-1	0.0221007291477281	-0.0446261010038949	S	2755	830	3	C3	ESCC_L	1	T_C3_TCM	T cells	NA	TCM	C3_TCM	NA
AACACGTCACCATCCT-1	SeuratProject	2484	961	escc_aggr	2484	961	0.878524362544521	0.0144927536231884	ESCC_L1	ESCC_L	AACACGTCACCATCCT-1	-0.0721846047112619	-0.0255104748961648	G1	2595	961	12	C12	ESCC_L	1	T_C12_TCM	T cells	NA	TCM	C12_TCM	NA
AACACGTCAGCTCGCA-1	SeuratProject	2972	827	escc_aggr	2972	827	0.840041609918629	0.0232166890982503	ESCC_L1	ESCC_L	AACACGTCAGCTCGCA-1	-0.0279597026028895	0.021359792067559	G2M	2810	827	3	C3	ESCC_L	1	T_C3_TCM	T cells	NA	TCM	C3_TCM	NA
AACACGTGTCACCCAG-1	SeuratProject	3207	898	escc_aggr	3207	898	0.842325436452478	0.0180854381041472	ESCC_L1	ESCC_L	AACACGTGTCACCCAG-1	0.00816922694053607	-0.103506492701003	S	2886	898	3	C3	ESCC_L	1	T_C3_TCM	T cells	NA	TCM	C3_TCM	NA
AACACGTGTCGCATCG-1	SeuratProject	2317	752	escc_aggr	2318	753	0.854887965785244	0.107420189818809	ESCC_L1	ESCC_L	AACACGTGTCGCATCG-1	-0.0199979548614077	-0.0540774444261827	G1	2561	752	12	C12	ESCC_L	1	T_C12_TCM	T cells	NA	TCM	C12_TCM	NA
AACACGTGTTTGACTG-1	SeuratProject	2038	798	escc_aggr	2038	798	0.876948877672385	0.0107948969578018	ESCC_L1	ESCC_L	AACACGTGTTTGACTG-1	-0.0115939571711818	0.00347760688045977	G2M	2456	798	12	C12	ESCC_L	1	T_C12_TCM	T cells	NA	TCM	C12_TCM	NA
AACACGTTCAACCATG-1	SeuratProject	2885	802	escc_aggr	2885	802	0.839321381660554	0.01421143847487	ESCC_L1	ESCC_L	AACACGTTCAACCATG-1	-0.0120334391131527	-0.0599645515082287	G1	2794	802	3	C3	ESCC_L	1	T_C3_TCM	T cells	NA	TCM	C3_TCM	NA
AACACGTTCCAAAGTC-1	SeuratProject	2024	577	escc_aggr	2024	577	0.835148217675323	0.0123517786561265	ESCC_L1	ESCC_L	AACACGTTCCAAAGTC-1	-0.00178996559641625	-0.0786718370270408	G1	2506	576	12	C12	ESCC_L	1	T_C12_TCM	T cells	NA	TCM	C12_TCM	NA
AACACGTTCCCATTAT-1	SeuratProject	1922	865	escc_aggr	1922	865	0.894408247090765	0.00468262226847034	ESCC_L1	ESCC_L	AACACGTTCCCATTAT-1	-0.0718827076383684	-0.0799853569912055	G1	2421	866	20	C20	ESCC_L	1	T_C20_Naive	T cells	NA	Naive	C20_Naive	NA
AACACGTTCCTAGTGA-1	SeuratProject	2247	823	escc_aggr	2247	823	0.869852357877207	0.0155763239875389	ESCC_L1	ESCC_L	AACACGTTCCTAGTGA-1	-0.0672274551800375	0.0161295534750062	G2M	2529	822	13	C13	ESCC_L	1	T_C13_FH1	T cells	NA	FH1	C13_FH1	NA
AACCATGAGAAGGGTA-1	SeuratProject	2765	897	escc_aggr	2765	897	0.857947123923395	0.0405063291139241	ESCC_L1	ESCC_L	AACCATGAGAAGGGTA-1	-0.0547997859951541	-0.0841404215681284	G1	2761	897	3	C3	ESCC_L	1	T_C3_TCM	T cells	NA	TCM	C3_TCM	NA
AACCATGAGATGCCTT-1	SeuratProject	3279	922	escc_aggr	3279	922	0.843273315550683	0.0277523635254651	ESCC_L1	ESCC_L	AACCATGAGATGCCTT-1	-0.0443362523366411	-0.043137018455081	G1	2905	922	3	C3	ESCC_L	1	T_C3_TCM	T cells	NA	TCM	C3_TCM	NA
AACCATGAGCCACGTC-1	SeuratProject	3222	892	escc_aggr	3222	892	0.841008916023623	0.0270018621973929	ESCC_L1	ESCC_L	AACCATGAGCCACGTC-1	0.0165304844723439	-0.0980949249046007	S	2889	892	12	C12	ESCC_L	1	T_C12_TCM	T cells	NA	TCM	C12_TCM	NA
AACCATGAGCTAACAA-1	SeuratProject	4809	1564	escc_aggr	4809	1564	0.867514728084068	0.0264088168018299	ESCC_L1	ESCC_L	AACCATGAGCTAACAA-1	-0.0604649114126546	-0.155153643054906	G1	3172	1508	3	C3	ESCC_L	1	T_C3_TCM	T cells	NA	TCM	C3_TCM	NA
AACCATGTCAACCAAC-1	SeuratProject	2484	850	escc_aggr	2484	850	0.862824191133138	0.0112721417069243	ESCC_L1	ESCC_L	AACCATGTCAACCAAC-1	-0.0562207711893015	-0.114806048080353	G1	2617	850	12	C12	ESCC_L	1	T_C12_TCM	T cells	NA	TCM	C12_TCM	NA
AACCATGTCTTAGAGC-1	SeuratProject	2087	882	escc_aggr	2087	882	0.88731696511378	0.0148538572113081	ESCC_L1	ESCC_L	AACCATGTCTTAGAGC-1	0.0248198456270793	0.00552272244679472	S	2453	882	3	C3	ESCC_L	1	T_C3_TCM	T cells	NA	TCM	C3_TCM	NA
AACCGCGAGATTACCC-1	SeuratProject	7192	1833	escc_aggr	7192	1833	0.846069392582811	0.0246106785317019	ESCC_L1	ESCC_L	AACCGCGAGATTACCC-1	-0.0514872464863854	-0.0627605685966972	G1	3169	1273	3	C3	ESCC_L	1	T_C3_TCM	T cells	NA	TCM	C3_TCM	NA
AACCGCGAGGATCGCA-1	SeuratProject	1466	533	escc_aggr	1466	533	0.861216623996428	0.0034106412005457	ESCC_L1	ESCC_L	AACCGCGAGGATCGCA-1	-0.0395087319695676	-0.0930298055834746	G1	2388	554	12	C12	ESCC_L	1	T_C12_TCM	T cells	NA	TCM	C12_TCM	NA
AACCGCGAGTACCGGA-1	SeuratProject	4366	1095	escc_aggr	4366	1095	0.8349846716382	0.0208428767750802	ESCC_L1	ESCC_L	AACCGCGAGTACCGGA-1	-0.0531608109397303	-0.094810865832726	G1	3057	1071	12	C12	ESCC_L	1	T_C12_TCM	T cells	NA	TCM	C12_TCM	NA
AACCGCGCAGATGAGC-1	SeuratProject	6386	1505	escc_aggr	6387	1506	0.835105654534094	0.0159699389384688	ESCC_L1	ESCC_L	AACCGCGCAGATGAGC-1	-0.0318286124010314	-0.021941172030136	G1	3153	1151	10	C10	ESCC_L	1	T_C10_EX	T cells	NA	EX	C10_EX	NA
AACCGCGGTACCTACA-1	SeuratProject	3664	967	escc_aggr	3664	967	0.837672216559673	0.0166484716157205	ESCC_L1	ESCC_L	AACCGCGGTACCTACA-1	-0.0352196524264552	-0.0760483773981518	G1	2982	966	3	C3	ESCC_L	1	T_C3_TCM	T cells	NA	TCM	C3_TCM	NA
AACCGCGGTGCACTTA-1	SeuratProject	3017	906	escc_aggr	3018	907	0.849955725432681	0.0241882041086812	ESCC_L1	ESCC_L	AACCGCGGTGCACTTA-1	0.0450149657248286	-0.0457984196333681	S	2840	906	3	C3	ESCC_L	1	T_C3_TCM	T cells	NA	TCM	C3_TCM	NA
AACCGCGTCAGAGACG-1	SeuratProject	4508	1063	escc_aggr	4508	1063	0.828283140058575	0.0275066548358474	ESCC_L1	ESCC_L	AACCGCGTCAGAGACG-1	0.0135712177993477	0.0193316448739888	G2M	3039	1025	3	C3	ESCC_L	1	T_C3_TCM	T cells	NA	TCM	C3_TCM	NA
AACCGCGTCAGGTTCA-1	SeuratProject	1568	863	escc_aggr	1568	863	0.918839694387514	0.00829081632653061	ESCC_L1	ESCC_L	AACCGCGTCAGGTTCA-1	0.016615127157254	-0.0316770601286762	S	2309	874	27	C27	ESCC_L	1	T_C27_FH2	T cells	NA	FH2	C27_FH2	NA
AACGTTGAGACCACGA-1	SeuratProject	2766	796	escc_aggr	2766	796	0.84283488063688	0.0220535068691251	ESCC_L1	ESCC_L	AACGTTGAGACCACGA-1	0.0198154429470107	-0.0729547600666905	S	2758	796	3	C3	ESCC_L	1	T_C3_TCM	T cells	NA	TCM	C3_TCM	NA
AACGTTGAGAGTTGGC-1	SeuratProject	482	312	escc_aggr	482	312	0.929597788809399	0.004149377593361	ESCC_L1	ESCC_L	AACGTTGAGAGTTGGC-1	-0.0366293289923031	0.00779869607294364	G2M	1976	504	20	C20	ESCC_L	1	T_C20_Naive	T cells	NA	Naive	C20_Naive	NA
AACGTTGGTTAAGAAC-1	SeuratProject	4019	1682	escc_aggr	4019	1682	0.895038948757999	0.00323463548146305	ESCC_L1	ESCC_L	AACGTTGGTTAAGAAC-1	-0.0793347752922844	0.751336551487242	G2M	3190	1665	18	C18	ESCC_L	1	T_C18_Proliferating	T cells	NA	Proliferating	C18_Proliferating	NA
AACGTTGTCAACACGT-1	SeuratProject	1424	582	escc_aggr	1424	582	0.876776352074565	0.0077247191011236	ESCC_L1	ESCC_L	AACGTTGTCAACACGT-1	-0.0387845698273797	-0.0504295453316403	G1	2327	601	20	C20	ESCC_L	1	T_C20_Naive	T cells	NA	Naive	C20_Naive	NA
AACGTTGTCAGATAAG-1	SeuratProject	1423	735	escc_aggr	1423	735	0.909007638231052	0.00773014757554462	ESCC_L1	ESCC_L	AACGTTGTCAGATAAG-1	-0.0217648616558122	-0.0281516308509134	G1	2320	760	22	C22	ESCC_L	1	T_C22_NK	T cells	NA	NK	C22_NK	NA
AACGTTGTCCTCATTA-1	SeuratProject	3503	881	escc_aggr	3503	881	0.830871955603319	0.0157008278618327	ESCC_L1	ESCC_L	AACGTTGTCCTCATTA-1	0.0061016750506044	0.00272601272253654	S	2939	880	3	C3	ESCC_L	1	T_C3_TCM	T cells	NA	TCM	C3_TCM	NA
AACTCAGAGCGGCTTC-1	SeuratProject	2376	635	escc_aggr	2376	635	0.830243252520773	0.0117845117845118	ESCC_L1	ESCC_L	AACTCAGAGCGGCTTC-1	-0.0416686709487965	-0.0520683881420177	G1	2617	635	12	C12	ESCC_L	1	T_C12_TCM	T cells	NA	TCM	C12_TCM	NA
AACTCAGCAAACAACA-1	SeuratProject	558	296	escc_aggr	558	296	0.899752763587832	0.00716845878136201	ESCC_L1	ESCC_L	AACTCAGCAAACAACA-1	-0.0329055237312177	-0.00657511018787085	G1	1854	466	20	C20	ESCC_L	1	T_C20_Naive	T cells	NA	Naive	C20_Naive	NA
AACTCAGCAATAACGA-1	SeuratProject	3090	834	escc_aggr	3090	834	0.837020287736823	0.00938511326860841	ESCC_L1	ESCC_L	AACTCAGCAATAACGA-1	0.0185587476621496	-0.0704362319426951	S	2851	833	10	C10	ESCC_L	1	T_C10_EX	T cells	NA	EX	C10_EX	NA
AACTCAGCAGGGCATA-1	SeuratProject	1326	631	escc_aggr	1326	631	0.896714277210658	0.00377073906485671	ESCC_L1	ESCC_L	AACTCAGCAGGGCATA-1	-0.0631620231852189	-0.0628971804157885	G1	2419	655	9	C9	ESCC_L	1	T_C9_REG	T cells	NA	REG	C9_REG	NA
AACTCAGGTCCGAGTC-1	SeuratProject	2195	805	escc_aggr	2195	805	0.869625263938017	0.0223234624145786	ESCC_L1	ESCC_L	AACTCAGGTCCGAGTC-1	-0.0233411337144527	-0.0315220564729799	G1	2507	805	12	C12	ESCC_L	1	T_C12_TCM	T cells	NA	TCM	C12_TCM	NA
AACTCAGGTTAAAGAC-1	SeuratProject	1891	804	escc_aggr	1891	804	0.886643134751378	0.0158646218931782	ESCC_L1	ESCC_L	AACTCAGGTTAAAGAC-1	-0.0724166944256074	-0.00218733720607141	G1	2412	804	10	C10	ESCC_L	1	T_C10_EX	T cells	NA	EX	C10_EX	NA
AACTCAGTCTGCGTAA-1	SeuratProject	2779	800	escc_aggr	2779	800	0.842968623275721	0.016552716804606	ESCC_L1	ESCC_L	AACTCAGTCTGCGTAA-1	0.0217827931514874	-0.044717432624583	S	2764	800	10	C10	ESCC_L	1	T_C10_EX	T cells	NA	EX	C10_EX	NA
AACTCCCAGCTGTTCA-1	SeuratProject	2305	795	escc_aggr	2305	795	0.862518869455087	0.020824295010846	ESCC_L1	ESCC_L	AACTCCCAGCTGTTCA-1	-0.028035747418646	0.0344305605391692	G2M	2558	794	3	C3	ESCC_L	1	T_C3_TCM	T cells	NA	TCM	C3_TCM	NA
AACTCCCGTAGGCATG-1	SeuratProject	1974	873	escc_aggr	1974	873	0.892474786819584	0.0187436676798379	ESCC_L1	ESCC_L	AACTCCCGTAGGCATG-1	-0.00763308564254299	-0.0627303401136438	G1	2432	873	3	C3	ESCC_L	1	T_C3_TCM	T cells	NA	TCM	C3_TCM	NA
AACTCCCGTGATAAGT-1	SeuratProject	3143	904	escc_aggr	3143	904	0.845260891812788	0.0206808781419026	ESCC_L1	ESCC_L	AACTCCCGTGATAAGT-1	-0.0606347281523016	-0.0767086576835789	G1	2874	904	3	C3	ESCC_L	1	T_C3_TCM	T cells	NA	TCM	C3_TCM	NA
AACTCTTAGCCACGCT-1	SeuratProject	2450	1096	escc_aggr	2450	1096	0.896919914362448	0.0122448979591837	ESCC_L1	ESCC_L	AACTCTTAGCCACGCT-1	-0.0450668340989412	-0.141141909766393	G1	2563	1096	9	C9	ESCC_L	1	T_C9_REG	T cells	NA	REG	C9_REG	NA
AACTCTTAGCCCTAAT-1	SeuratProject	3558	1004	escc_aggr	3558	1004	0.845271651477639	0.0123664980326026	ESCC_L1	ESCC_L	AACTCTTAGCCCTAAT-1	-0.063024597694202	-0.0902976347407447	G1	2957	1002	3	C3	ESCC_L	1	T_C3_TCM	T cells	NA	TCM	C3_TCM	NA
AACTCTTAGGACCACA-1	SeuratProject	2095	928	escc_aggr	2095	928	0.89352109122038	0.0176610978520286	ESCC_L1	ESCC_L	AACTCTTAGGACCACA-1	0.0145244768453291	-0.0728673377855617	S	2451	928	3	C3	ESCC_L	1	T_C3_TCM	T cells	NA	TCM	C3_TCM	NA
AACTCTTCAAATCCGT-1	SeuratProject	6340	1616	escc_aggr	6341	1617	0.843918171784657	0.0107238605898123	ESCC_L1	ESCC_L	AACTCTTCAAATCCGT-1	-0.0184187066845973	-0.0159141973285017	G1	3229	1277	27	C27	ESCC_L	1	T_C27_FH2	T cells	NA	FH2	C27_FH2	NA
AACTCTTCAAGTACCT-1	SeuratProject	2344	694	escc_aggr	2344	694	0.843143980286599	0.0127986348122867	ESCC_L1	ESCC_L	AACTCTTCAAGTACCT-1	-0.0510708342089008	-0.0591652598045906	G1	2587	694	12	C12	ESCC_L	1	T_C12_TCM	T cells	NA	TCM	C12_TCM	NA
AACTCTTCACCTATCC-1	SeuratProject	5770	1368	escc_aggr	5770	1368	0.833804707138333	0.0190641247833622	ESCC_L1	ESCC_L	AACTCTTCACCTATCC-1	0.100401178387798	-0.0369932030715647	S	3300	1147	10	C10	ESCC_L	1	T_C10_EX	T cells	NA	EX	C10_EX	NA
AACTCTTCATGTTCCC-1	SeuratProject	452	236	escc_aggr	452	236	0.893705567988087	0.079646017699115	ESCC_L1	ESCC_L	AACTCTTCATGTTCCC-1	-0.0351267461111272	-0.063612672638011	G1	1862	465	23	C23	ESCC_L	1	T_C23_Naive	T cells	NA	Naive	C23_Naive	NA
AACTCTTGTATAGTAG-1	SeuratProject	2897	719	escc_aggr	2897	719	0.825179489048043	0.0238177424922333	ESCC_L1	ESCC_L	AACTCTTGTATAGTAG-1	-0.003861363681655	-0.0377553523354778	G1	2782	719	3	C3	ESCC_L	1	T_C3_TCM	T cells	NA	TCM	C3_TCM	NA
AACTGGTAGATAGCAT-1	SeuratProject	4024	1080	escc_aggr	4024	1080	0.841528871534962	0.0275844930417495	ESCC_L1	ESCC_L	AACTGGTAGATAGCAT-1	-0.0241178390819501	-0.0344070541993353	G1	3051	1076	3	C3	ESCC_L	1	T_C3_TCM	T cells	NA	TCM	C3_TCM	NA
AACTGGTAGCCGGTAA-1	SeuratProject	942	517	escc_aggr	942	517	0.912388735695732	0.0106157112526539	ESCC_L1	ESCC_L	AACTGGTAGCCGGTAA-1	0.0134400319990672	-0.11418120465335	S	2312	580	27	C27	ESCC_L	1	T_C27_FH2	T cells	NA	FH2	C27_FH2	NA
AACTGGTAGCCTCGTG-1	SeuratProject	4138	914	escc_aggr	4138	914	0.818666772909639	0.0210246495891735	ESCC_L1	ESCC_L	AACTGGTAGCCTCGTG-1	-0.0211583951267819	-0.0974331765249482	G1	2994	902	3	C3	ESCC_L	1	T_C3_TCM	T cells	NA	TCM	C3_TCM	NA
AACTGGTAGCCTTGAT-1	SeuratProject	5363	1316	escc_aggr	5363	1316	0.83639442482477	0.0110013052396047	ESCC_L1	ESCC_L	AACTGGTAGCCTTGAT-1	0.0180988118850591	-0.0567635288704838	S	3162	1144	12	C12	ESCC_L	1	T_C12_TCM	T cells	NA	TCM	C12_TCM	NA
AACTGGTAGGCTCATT-1	SeuratProject	5524	1387	escc_aggr	5525	1388	0.839687453979786	0.0336651583710407	ESCC_L1	ESCC_L	AACTGGTAGGCTCATT-1	-0.0323520658046257	-0.0447598200449933	G1	3130	1170	3	C3	ESCC_L	1	T_C3_TCM	T cells	NA	TCM	C3_TCM	NA
AACTGGTAGTAGGCCA-1	SeuratProject	2256	744	escc_aggr	2257	745	0.856457207022125	0.0177226406734603	ESCC_L1	ESCC_L	AACTGGTAGTAGGCCA-1	-0.00340509078159222	-0.0293843931530053	G1	2552	744	3	C3	ESCC_L	1	T_C3_TCM	T cells	NA	TCM	C3_TCM	NA
AACTGGTAGTGCCATT-1	SeuratProject	4096	989	escc_aggr	4096	989	0.829152225896593	0.01220703125	ESCC_L1	ESCC_L	AACTGGTAGTGCCATT-1	0.00847276108715886	-0.0845119452266711	S	3016	977	3	C3	ESCC_L	1	T_C3_TCM	T cells	NA	TCM	C3_TCM	NA
AACTGGTAGTGGTAGC-1	SeuratProject	3895	1087	escc_aggr	3895	1087	0.845626858100939	0.0141206675224647	ESCC_L1	ESCC_L	AACTGGTAGTGGTAGC-1	-0.0588935848238398	-0.112698595591731	G1	3031	1082	12	C12	ESCC_L	1	T_C12_TCM	T cells	NA	TCM	C12_TCM	NA
AACTGGTAGTGTTTGC-1	SeuratProject	9995	2541	escc_aggr	9995	2541	0.851297392039978	0.0353176588294147	ESCC_L1	ESCC_L	AACTGGTAGTGTTTGC-1	0.200094733949783	-0.00728390020265376	S	2636	1024	18	C18	ESCC_L	1	T_C18_Proliferating	T cells	NA	Proliferating	C18_Proliferating	NA
AACTGGTCAGGCTCAC-1	SeuratProject	2334	728	escc_aggr	2334	728	0.849776032644768	0.0227077977720651	ESCC_L1	ESCC_L	AACTGGTCAGGCTCAC-1	0.032788737243489	0.0334276551984692	G2M	2575	728	3	C3	ESCC_L	1	T_C3_TCM	T cells	NA	TCM	C3_TCM	NA
AACTGGTCATTGGCGC-1	SeuratProject	2479	759	escc_aggr	2479	759	0.848558375601228	0.0233965308592174	ESCC_L1	ESCC_L	AACTGGTCATTGGCGC-1	-0.00423625430119048	-0.088610356324916	G1	2621	759	12	C12	ESCC_L	1	T_C12_TCM	T cells	NA	TCM	C12_TCM	NA
AACTGGTGTGTGACCC-1	SeuratProject	3833	1045	escc_aggr	3833	1045	0.842495768212517	0.0193060266110097	ESCC_L1	ESCC_L	AACTGGTGTGTGACCC-1	0.0262550060569186	-0.0595038801824405	S	2999	1042	3	C3	ESCC_L	1	T_C3_TCM	T cells	NA	TCM	C3_TCM	NA
AACTGGTTCATAGCAC-1	SeuratProject	464	230	escc_aggr	464	230	0.885697322590766	0.0883620689655172	ESCC_L1	ESCC_L	AACTGGTTCATAGCAC-1	-0.0235771535384863	-0.049543855017148	G1	2057	426	23	C23	ESCC_L	1	T_C23_Naive	T cells	NA	Naive	C23_Naive	NA
AACTGGTTCTCTTATG-1	SeuratProject	712	389	escc_aggr	712	389	0.907964159995237	0.0210674157303371	ESCC_L1	ESCC_L	AACTGGTTCTCTTATG-1	-0.0431407048103525	-0.0467003263351138	G1	2042	513	2	C2	ESCC_L	1	T_C2_NK	T cells	NA	NK	C2_NK	NA
AACTTTCAGAATTCCC-1	SeuratProject	3908	991	escc_aggr	3908	991	0.834106781856624	0.015353121801433	ESCC_L1	ESCC_L	AACTTTCAGAATTCCC-1	-0.0437029191534792	-0.0809821416620251	G1	3008	984	3	C3	ESCC_L	1	T_C3_TCM	T cells	NA	TCM	C3_TCM	NA
AACTTTCAGCTGCCCA-1	SeuratProject	2905	830	escc_aggr	2905	830	0.842897751677158	0.0165232358003442	ESCC_L1	ESCC_L	AACTTTCAGCTGCCCA-1	0.0186807548289141	-0.0614256340416101	S	2801	830	3	C3	ESCC_L	1	T_C3_TCM	T cells	NA	TCM	C3_TCM	NA
AACTTTCCAACAACCT-1	SeuratProject	4618	1188	escc_aggr	4618	1188	0.839092672625227	0.016240796881767	ESCC_L1	ESCC_L	AACTTTCCAACAACCT-1	0.0488186870945477	-0.0758736776656882	S	3105	1151	3	C3	ESCC_L	1	T_C3_TCM	T cells	NA	TCM	C3_TCM	NA
AACTTTCCACAGACAG-1	SeuratProject	824	499	escc_aggr	824	499	0.925297632533513	0.00728155339805825	ESCC_L1	ESCC_L	AACTTTCCACAGACAG-1	-0.050967358415599	0.0166083021111542	G2M	2111	608	20	C20	ESCC_L	1	T_C20_Naive	T cells	NA	Naive	C20_Naive	NA
AACTTTCCATCTCGCT-1	SeuratProject	2054	733	escc_aggr	2054	733	0.864910823739452	0.0384615384615385	ESCC_L1	ESCC_L	AACTTTCCATCTCGCT-1	0.0480285393502513	0.00820023934983873	S	2490	733	3	C3	ESCC_L	1	T_C3_TCM	T cells	NA	TCM	C3_TCM	NA
AACTTTCGTACATCCA-1	SeuratProject	1902	691	escc_aggr	1902	691	0.865902947207144	0.0231335436382755	ESCC_L1	ESCC_L	AACTTTCGTACATCCA-1	-0.0132110503146812	-0.0599883528564941	G1	2419	691	12	C12	ESCC_L	1	T_C12_TCM	T cells	NA	TCM	C12_TCM	NA
AACTTTCGTCCAGTTA-1	SeuratProject	3052	1298	escc_aggr	3052	1298	0.893442149645625	0.0147444298820446	ESCC_L1	ESCC_L	AACTTTCGTCCAGTTA-1	-0.0293054461109042	0.0199357518963997	G2M	2905	1298	2	C2	ESCC_L	1	T_C2_NK	T cells	NA	NK	C2_NK	NA
AACTTTCGTCCGTGAC-1	SeuratProject	3025	666	escc_aggr	3025	666	0.811174086359784	0.0112396694214876	ESCC_L1	ESCC_L	AACTTTCGTCCGTGAC-1	-0.00783277709290067	-0.0440594754623869	G1	2810	666	3	C3	ESCC_L	1	T_C3_TCM	T cells	NA	TCM	C3_TCM	NA
AACTTTCGTGACAAAT-1	SeuratProject	9575	2711	escc_aggr	9575	2711	0.862348615564544	0.0025065274151436	ESCC_L1	ESCC_L	AACTTTCGTGACAAAT-1	0.591929979951226	0.0845235555505337	S	2790	1284	18	C18	ESCC_L	1	T_C18_Proliferating	T cells	NA	Proliferating	C18_Proliferating	NA
AACTTTCTCATACGGT-1	SeuratProject	2044	914	escc_aggr	2044	914	0.894415733789538	0.0278864970645793	ESCC_L1	ESCC_L	AACTTTCTCATACGGT-1	-0.0329968990662048	0.0227110605544051	G2M	2439	914	28	C28	ESCC_L	1	T_C28_MEM	T cells	NA	MEM	C28_MEM	NA
AACTTTCTCGTACGGC-1	SeuratProject	671	329	escc_aggr	671	329	0.890499820901942	0.0596125186289121	ESCC_L1	ESCC_L	AACTTTCTCGTACGGC-1	-0.0241546791936398	-0.00622728717793187	G1	1925	489	20	C20	ESCC_L	1	T_C20_Naive	T cells	NA	Naive	C20_Naive	NA
AAGACCTAGAAACGAG-1	SeuratProject	4743	1844	escc_aggr	4743	1844	0.888387845871211	0.00737929580434324	ESCC_L1	ESCC_L	AAGACCTAGAAACGAG-1	0.0222027297279449	0.525722759539889	G2M	3272	1795	18	C18	ESCC_L	1	T_C18_Proliferating	T cells	NA	Proliferating	C18_Proliferating	NA
AAGACCTAGAATTCCC-1	SeuratProject	3308	963	escc_aggr	3308	963	0.847725745231366	0.0142079806529625	ESCC_L1	ESCC_L	AAGACCTAGAATTCCC-1	-0.0248899523652549	-0.106564795299688	G1	2921	963	3	C3	ESCC_L	1	T_C3_TCM	T cells	NA	TCM	C3_TCM	NA
AAGACCTAGACCCACC-1	SeuratProject	3535	820	escc_aggr	3535	820	0.821165184828248	0.0158415841584158	ESCC_L1	ESCC_L	AAGACCTAGACCCACC-1	-0.0505422064402911	-0.047339174972306	G1	2952	819	12	C12	ESCC_L	1	T_C12_TCM	T cells	NA	TCM	C12_TCM	NA
AAGACCTAGACCGGAT-1	SeuratProject	1384	644	escc_aggr	1384	644	0.894226097428286	0.00433526011560694	ESCC_L1	ESCC_L	AAGACCTAGACCGGAT-1	-0.0487930923202909	-0.112370636724364	G1	2400	673	22	C22	ESCC_L	1	T_C22_NK	T cells	NA	NK	C22_NK	NA
AAGACCTAGTACGATA-1	SeuratProject	3112	927	escc_aggr	3112	927	0.849426311705081	0.0163881748071979	ESCC_L1	ESCC_L	AAGACCTAGTACGATA-1	-0.00041510005559435	-0.0121269323670129	G1	2871	927	3	C3	ESCC_L	1	T_C3_TCM	T cells	NA	TCM	C3_TCM	NA
AAGACCTAGTGAAGTT-1	SeuratProject	1095	531	escc_aggr	1095	531	0.896585464905366	0.073972602739726	ESCC_L1	ESCC_L	AAGACCTAGTGAAGTT-1	-0.0025326388282205	-0.0786200196169154	G1	2267	604	10	C10	ESCC_L	1	T_C10_EX	T cells	NA	EX	C10_EX	NA
AAGACCTCAAGCCCAC-1	SeuratProject	1745	746	escc_aggr	1745	746	0.88615672652883	0.0464183381088825	ESCC_L1	ESCC_L	AAGACCTCAAGCCCAC-1	0.00653842285453539	-0.0931087224730983	S	2350	748	12	C12	ESCC_L	1	T_C12_TCM	T cells	NA	TCM	C12_TCM	NA
AAGACCTCAATCCGAT-1	SeuratProject	1829	667	escc_aggr	1829	667	0.865708408120403	0.0355385456533625	ESCC_L1	ESCC_L	AAGACCTCAATCCGAT-1	-0.0347765127773848	0.0103706525319083	G2M	2442	667	10	C10	ESCC_L	1	T_C10_EX	T cells	NA	EX	C10_EX	NA
AAGACCTCAGCCACCA-1	SeuratProject	1010	471	escc_aggr	1010	471	0.889725357098992	0.0316831683168317	ESCC_L1	ESCC_L	AAGACCTCAGCCACCA-1	0.0680399110256486	-0.0849432410536985	S	2195	543	20	C20	ESCC_L	1	T_C20_Naive	T cells	NA	Naive	C20_Naive	NA
AAGACCTCATAGACTC-1	SeuratProject	923	430	escc_aggr	923	430	0.888124559846451	0.0151679306608884	ESCC_L1	ESCC_L	AAGACCTCATAGACTC-1	-0.03777409350137	-0.0322913083255766	G1	2368	504	20	C20	ESCC_L	1	T_C20_Naive	T cells	NA	Naive	C20_Naive	NA
AAGACCTGTAGCTCCG-1	SeuratProject	5280	1214	escc_aggr	5280	1214	0.828504427488794	0.0232954545454545	ESCC_L1	ESCC_L	AAGACCTGTAGCTCCG-1	-0.0141475070875601	-0.0392251860058501	G1	3079	1068	3	C3	ESCC_L	1	T_C3_TCM	T cells	NA	TCM	C3_TCM	NA
AAGACCTGTCCTCCAT-1	SeuratProject	456	222	escc_aggr	456	222	0.882430988481765	0.0109649122807018	ESCC_L1	ESCC_L	AAGACCTGTCCTCCAT-1	0.0414605874156364	0.00999436658496033	S	1895	447	20	C20	ESCC_L	1	T_C20_Naive	T cells	NA	Naive	C20_Naive	NA
AAGACCTGTTATCCGA-1	SeuratProject	3480	930	escc_aggr	3480	930	0.838180581057954	0.0247126436781609	ESCC_L1	ESCC_L	AAGACCTGTTATCCGA-1	-0.0175941162787314	0.0254301948941377	G2M	2950	930	3	C3	ESCC_L	1	T_C3_TCM	T cells	NA	TCM	C3_TCM	NA
AAGACCTTCACAAACC-1	SeuratProject	3246	997	escc_aggr	3246	997	0.854001004196251	0.0163277880468269	ESCC_L1	ESCC_L	AAGACCTTCACAAACC-1	0.0196715323509276	-0.113697971629372	S	2916	997	12	C12	ESCC_L	1	T_C12_TCM	T cells	NA	TCM	C12_TCM	NA
AAGACCTTCCTCATTA-1	SeuratProject	2004	769	escc_aggr	2004	769	0.874020513952466	0.0149700598802395	ESCC_L1	ESCC_L	AAGACCTTCCTCATTA-1	-0.00979508468291736	-0.0441379294353231	G1	2426	769	10	C10	ESCC_L	1	T_C10_EX	T cells	NA	EX	C10_EX	NA
AAGCCGCAGACAGAGA-1	SeuratProject	7325	1914	escc_aggr	7326	1915	0.849232030768355	0.0252525252525253	ESCC_L1	ESCC_L	AAGCCGCAGACAGAGA-1	-0.0461462343570664	-0.0672008471963073	G1	3118	1325	3	C3	ESCC_L	1	T_C3_TCM	T cells	NA	TCM	C3_TCM	NA
AAGCCGCAGCGATAGC-1	SeuratProject	4106	988	escc_aggr	4106	988	0.828787635793772	0.014125669751583	ESCC_L1	ESCC_L	AAGCCGCAGCGATAGC-1	0.0369299344403092	0.0998797268784242	G2M	3016	971	3	C3	ESCC_L	1	T_C3_TCM	T cells	NA	TCM	C3_TCM	NA
AAGCCGCAGGGAGTAA-1	SeuratProject	2056	788	escc_aggr	2056	788	0.874284941890114	0.0223735408560311	ESCC_L1	ESCC_L	AAGCCGCAGGGAGTAA-1	0.031795691185533	-0.0367105618745097	S	2482	789	3	C3	ESCC_L	1	T_C3_TCM	T cells	NA	TCM	C3_TCM	NA
AAGCCGCCAACTGGCC-1	SeuratProject	1677	661	escc_aggr	1677	661	0.874607704349707	0.0149075730471079	ESCC_L1	ESCC_L	AAGCCGCCAACTGGCC-1	-0.0451831108789873	-0.0916883844369366	G1	2382	663	27	C27	ESCC_L	1	T_C27_FH2	T cells	NA	FH2	C27_FH2	NA
AAGCCGCCATAGGATA-1	SeuratProject	2150	960	escc_aggr	2150	960	0.894921622383117	0.027906976744186	ESCC_L1	ESCC_L	AAGCCGCCATAGGATA-1	0.00928783075887357	-0.0195260076673437	S	2469	960	2	C2	ESCC_L	1	T_C2_NK	T cells	NA	NK	C2_NK	NA
AAGCCGCGTAGCGTGA-1	SeuratProject	619	267	escc_aggr	619	267	0.869190596822137	0.184168012924071	ESCC_L1	ESCC_L	AAGCCGCGTAGCGTGA-1	-0.0301658181224286	-0.0426736019550228	G1	1976	454	20	C20	ESCC_L	1	T_C20_Naive	T cells	NA	Naive	C20_Naive	NA
AAGCCGCGTCTAACGT-1	SeuratProject	2113	706	escc_aggr	2113	706	0.856809267040225	0.0212967345007099	ESCC_L1	ESCC_L	AAGCCGCGTCTAACGT-1	0.114663794838658	-0.0268836830803988	S	2520	705	12	C12	ESCC_L	1	T_C12_TCM	T cells	NA	TCM	C12_TCM	NA
AAGCCGCGTTCCACTC-1	SeuratProject	2536	897	escc_aggr	2538	899	0.867606686509573	0.0189125295508274	ESCC_L1	ESCC_L	AAGCCGCGTTCCACTC-1	0.0431859939593666	-0.0275391593073337	S	2631	897	12	C12	ESCC_L	1	T_C12_TCM	T cells	NA	TCM	C12_TCM	NA
AAGCCGCTCGTTTAGG-1	SeuratProject	2440	741	escc_aggr	2440	741	0.847206360975932	0.0372950819672131	ESCC_L1	ESCC_L	AAGCCGCTCGTTTAGG-1	-0.0637755951014481	-0.0694564910619388	G1	2620	741	3	C3	ESCC_L	1	T_C3_TCM	T cells	NA	TCM	C3_TCM	NA
AAGGAGCAGCTAACAA-1	SeuratProject	2781	881	escc_aggr	2781	881	0.855053441403039	0.0294857964760877	ESCC_L1	ESCC_L	AAGGAGCAGCTAACAA-1	-0.0711412583236956	-0.082476159203501	G1	2764	881	3	C3	ESCC_L	1	T_C3_TCM	T cells	NA	TCM	C3_TCM	NA
AAGGAGCCACTAGTAC-1	SeuratProject	3275	826	escc_aggr	3275	826	0.829816416364246	0.0116030534351145	ESCC_L1	ESCC_L	AAGGAGCCACTAGTAC-1	-0.0455063499764034	-0.067530090272729	G1	2889	826	3	C3	ESCC_L	1	T_C3_TCM	T cells	NA	TCM	C3_TCM	NA
AAGGAGCCAGCGTCCA-1	SeuratProject	3562	957	escc_aggr	3562	957	0.839293027217427	0.0224592925322852	ESCC_L1	ESCC_L	AAGGAGCCAGCGTCCA-1	-0.0531747665148908	-0.0895713787145178	G1	2950	957	3	C3	ESCC_L	1	T_C3_TCM	T cells	NA	TCM	C3_TCM	NA
AAGGAGCGTAGGAGTC-1	SeuratProject	2056	719	escc_aggr	2056	719	0.862272551459553	0.0481517509727627	ESCC_L1	ESCC_L	AAGGAGCGTAGGAGTC-1	-0.0449746503581137	-0.0635090665179585	G1	2487	719	3	C3	ESCC_L	1	T_C3_TCM	T cells	NA	TCM	C3_TCM	NA
AAGGAGCGTATTAGCC-1	SeuratProject	465	291	escc_aggr	465	291	0.92368751483189	0.0688172043010753	ESCC_L1	ESCC_L	AAGGAGCGTATTAGCC-1	-0.0424666512117729	-0.00341266109426884	G1	1952	504	20	C20	ESCC_L	1	T_C20_Naive	T cells	NA	Naive	C20_Naive	NA
AAGGAGCGTCAAACTC-1	SeuratProject	3150	873	escc_aggr	3150	873	0.840695586765351	0.0276190476190476	ESCC_L1	ESCC_L	AAGGAGCGTCAAACTC-1	0.0496356580585372	-0.0757768189245502	S	2868	873	3	C3	ESCC_L	1	T_C3_TCM	T cells	NA	TCM	C3_TCM	NA
AAGGAGCTCCTTGACC-1	SeuratProject	4989	1104	escc_aggr	4989	1104	0.822865863023962	0.0114251352976548	ESCC_L1	ESCC_L	AAGGAGCTCCTTGACC-1	-0.0113130129821052	-0.0252922322326004	G1	3129	994	12	C12	ESCC_L	1	T_C12_TCM	T cells	NA	TCM	C12_TCM	NA
AAGGCAGAGCGGCTTC-1	SeuratProject	6235	1517	escc_aggr	6235	1517	0.838240492350138	0.0157177225340818	ESCC_L1	ESCC_L	AAGGCAGAGCGGCTTC-1	-0.0269909117753986	0.00550131280331997	G2M	3156	1199	3	C3	ESCC_L	1	T_C3_TCM	T cells	NA	TCM	C3_TCM	NA
AAGGCAGGTAAACACA-1	SeuratProject	2688	818	escc_aggr	2688	818	0.849340540107742	0.0141369047619048	ESCC_L1	ESCC_L	AAGGCAGGTAAACACA-1	-0.0230742254103758	-0.00185595958092794	G1	2691	818	12	C12	ESCC_L	1	T_C12_TCM	T cells	NA	TCM	C12_TCM	NA
AAGGCAGGTGTGGCTC-1	SeuratProject	2053	774	escc_aggr	2053	774	0.872101979820878	0.00828056502679006	ESCC_L1	ESCC_L	AAGGCAGGTGTGGCTC-1	-0.00316341920117572	-0.0433749034769547	G1	2475	773	3	C3	ESCC_L	1	T_C3_TCM	T cells	NA	TCM	C3_TCM	NA
AAGGCAGTCCACGTGG-1	SeuratProject	2478	951	escc_aggr	2479	952	0.877546930809689	0.0161355385235982	ESCC_L1	ESCC_L	AAGGCAGTCCACGTGG-1	0.0981055668324492	-0.0792023739094032	S	2611	951	3	C3	ESCC_L	1	T_C3_TCM	T cells	NA	TCM	C3_TCM	NA
AAGGCAGTCTCGCTTG-1	SeuratProject	4616	1016	escc_aggr	4616	1016	0.820599233774667	0.00996533795493934	ESCC_L1	ESCC_L	AAGGCAGTCTCGCTTG-1	-0.0264352754537584	-0.0806292415791602	G1	3048	978	3	C3	ESCC_L	1	T_C3_TCM	T cells	NA	TCM	C3_TCM	NA
AAGGTTCAGAGTAATC-1	SeuratProject	438	243	escc_aggr	438	243	0.903134452127203	0.13013698630137	ESCC_L1	ESCC_L	AAGGTTCAGAGTAATC-1	-0.0332234042566266	-0.0462524042612497	G1	1937	484	20	C20	ESCC_L	1	T_C20_Naive	T cells	NA	Naive	C20_Naive	NA
AAGGTTCAGGGTATCG-1	SeuratProject	3541	948	escc_aggr	3541	948	0.838744073546351	0.0146851171985315	ESCC_L1	ESCC_L	AAGGTTCAGGGTATCG-1	0.00826144511850505	-0.0753804310444688	S	2947	946	3	C3	ESCC_L	1	T_C3_TCM	T cells	NA	TCM	C3_TCM	NA
AAGGTTCAGGTGTTAA-1	SeuratProject	3772	1204	escc_aggr	3772	1204	0.861335032273204	0.00583244962884412	ESCC_L1	ESCC_L	AAGGTTCAGGTGTTAA-1	-0.0368157858177518	-0.0145997348089414	G1	3034	1201	12	C12	ESCC_L	1	T_C12_TCM	T cells	NA	TCM	C12_TCM	NA
AAGGTTCCACCTGGTG-1	SeuratProject	8089	2313	escc_aggr	8089	2313	0.860866470172618	0.0121152181975522	ESCC_L1	ESCC_L	AAGGTTCCACCTGGTG-1	0.0022233405775151	-0.0848204644519168	S	3027	1368	23	C23	ESCC_L	1	T_C23_Naive	T cells	NA	Naive	C23_Naive	NA
AAGGTTCCACGAAACG-1	SeuratProject	2396	793	escc_aggr	2397	794	0.858019330071937	0.0191906549853984	ESCC_L1	ESCC_L	AAGGTTCCACGAAACG-1	0.0209609490427712	-0.0429602578801193	S	2590	793	3	C3	ESCC_L	1	T_C3_TCM	T cells	NA	TCM	C3_TCM	NA
AAGGTTCGTTCACCTC-1	SeuratProject	2117	826	escc_aggr	2117	826	0.87709707815272	0.0250354274917336	ESCC_L1	ESCC_L	AAGGTTCGTTCACCTC-1	-0.0559224229709814	-0.054584545489813	G1	2480	826	3	C3	ESCC_L	1	T_C3_TCM	T cells	NA	TCM	C3_TCM	NA
AAGGTTCTCAGCTTAG-1	SeuratProject	2788	1106	escc_aggr	2788	1106	0.883453259467353	0.0197274031563845	ESCC_L1	ESCC_L	AAGGTTCTCAGCTTAG-1	-0.0409449062626329	-0.120385564287603	G1	2781	1106	2	C2	ESCC_L	1	T_C2_NK	T cells	NA	NK	C2_NK	NA
AAGGTTCTCGGTCCGA-1	SeuratProject	3924	1000	escc_aggr	3924	1000	0.834787487058323	0.0323649337410805	ESCC_L1	ESCC_L	AAGGTTCTCGGTCCGA-1	-0.0527412825867283	-0.0434785746104501	G1	2987	996	3	C3	ESCC_L	1	T_C3_TCM	T cells	NA	TCM	C3_TCM	NA
AAGTCTGAGGGATACC-1	SeuratProject	3716	928	escc_aggr	3717	929	0.831332109739966	0.0201775625504439	ESCC_L1	ESCC_L	AAGTCTGAGGGATACC-1	-0.022348795650365	0.00376995797736836	G2M	2979	926	3	C3	ESCC_L	1	T_C3_TCM	T cells	NA	TCM	C3_TCM	NA
AAGTCTGCACTGAAGG-1	SeuratProject	7757	2109	escc_aggr	7757	2109	0.85458567125545	0.0321000386747454	ESCC_L1	ESCC_L	AAGTCTGCACTGAAGG-1	-0.0278367730180647	0.00602955387081899	G2M	3022	1341	3	C3	ESCC_L	1	T_C3_TCM	T cells	NA	TCM	C3_TCM	NA
AAGTCTGGTCCCGACA-1	SeuratProject	5833	1244	escc_aggr	5833	1244	0.82180274944812	0.0162866449511401	ESCC_L1	ESCC_L	AAGTCTGGTCCCGACA-1	-0.0598221060837805	-0.0241262763811918	G1	3064	1002	3	C3	ESCC_L	1	T_C3_TCM	T cells	NA	TCM	C3_TCM	NA
AAGTCTGGTCGAACAG-1	SeuratProject	2594	714	escc_aggr	2594	714	0.835888492104982	0.0107941403238242	ESCC_L1	ESCC_L	AAGTCTGGTCGAACAG-1	0.0347615758841206	-0.0390352195681755	S	2666	713	12	C12	ESCC_L	1	T_C12_TCM	T cells	NA	TCM	C12_TCM	NA
AAGTCTGGTCGACTAT-1	SeuratProject	2856	847	escc_aggr	2856	847	0.847247763949669	0.017156862745098	ESCC_L1	ESCC_L	AAGTCTGGTCGACTAT-1	-0.0637175693352465	-0.0521878823501929	G1	2782	847	10	C10	ESCC_L	1	T_C10_EX	T cells	NA	EX	C10_EX	NA
AAGTCTGGTTTGACAC-1	SeuratProject	2675	1002	escc_aggr	2675	1002	0.875571702176618	0.00411214953271028	ESCC_L1	ESCC_L	AAGTCTGGTTTGACAC-1	-0.0753783727465747	-0.0133324030359532	G1	2680	1002	9	C9	ESCC_L	1	T_C9_REG	T cells	NA	REG	C9_REG	NA
AAGTCTGTCGAATCCA-1	SeuratProject	729	431	escc_aggr	729	431	0.920268256095139	0.0356652949245542	ESCC_L1	ESCC_L	AAGTCTGTCGAATCCA-1	0.0761663779952523	-0.0843916074276036	S	2027	556	27	C27	ESCC_L	1	T_C27_FH2	T cells	NA	FH2	C27_FH2	NA
AATCCAGAGACTGGGT-1	SeuratProject	2312	623	escc_aggr	2312	623	0.830706943095005	0	ESCC_L1	ESCC_L	AATCCAGAGACTGGGT-1	-0.0443688180089724	-0.0927094772566834	G1	2585	623	20	C20	ESCC_L	1	T_C20_Naive	T cells	NA	Naive	C20_Naive	NA
AATCCAGAGATATACG-1	SeuratProject	3141	807	escc_aggr	3141	807	0.831231645363958	0.0248328557784145	ESCC_L1	ESCC_L	AATCCAGAGATATACG-1	0.0593684968861355	-0.102215754437826	S	2861	807	12	C12	ESCC_L	1	T_C12_TCM	T cells	NA	TCM	C12_TCM	NA
AATCCAGAGGGTCTCC-1	SeuratProject	4924	1090	escc_aggr	4924	1090	0.822634036811411	0.0164500406173842	ESCC_L1	ESCC_L	AATCCAGAGGGTCTCC-1	-0.00359391553507395	-0.0642998530869626	G1	3044	1002	3	C3	ESCC_L	1	T_C3_TCM	T cells	NA	TCM	C3_TCM	NA
AATCCAGCAAGCGTAG-1	SeuratProject	747	487	escc_aggr	747	487	0.935339049710158	0.00669344042838019	ESCC_L1	ESCC_L	AATCCAGCAAGCGTAG-1	-0.0643972854203409	0.0600498579207467	G2M	2112	599	20	C20	ESCC_L	1	T_C20_Naive	T cells	NA	Naive	C20_Naive	NA
AATCCAGCAGACAAGC-1	SeuratProject	3685	1056	escc_aggr	3685	1056	0.847810714421575	0.016010854816825	ESCC_L1	ESCC_L	AATCCAGCAGACAAGC-1	-0.013066883710187	-0.0940324313514374	G1	3009	1055	3	C3	ESCC_L	1	T_C3_TCM	T cells	NA	TCM	C3_TCM	NA
AATCCAGCATGCCACG-1	SeuratProject	7110	1511	escc_aggr	7110	1511	0.82538216343998	0.0189873417721519	ESCC_L1	ESCC_L	AATCCAGCATGCCACG-1	-0.0445096462237438	-0.0345599549855359	G1	3055	1018	3	C3	ESCC_L	1	T_C3_TCM	T cells	NA	TCM	C3_TCM	NA
AATCCAGCATGCCCGA-1	SeuratProject	4714	1713	escc_aggr	4714	1713	0.880319741245736	0.00954603309291472	ESCC_L1	ESCC_L	AATCCAGCATGCCCGA-1	-0.0392331579835611	-0.0413521192628372	G1	3247	1673	9	C9	ESCC_L	1	T_C9_REG	T cells	NA	REG	C9_REG	NA
AATCCAGGTAAGAGAG-1	SeuratProject	4201	1143	escc_aggr	4201	1143	0.843982493334666	0.00856938824089503	ESCC_L1	ESCC_L	AATCCAGGTAAGAGAG-1	0.00760914477147633	-0.116765109575202	S	3034	1122	3	C3	ESCC_L	1	T_C3_TCM	T cells	NA	TCM	C3_TCM	NA
AATCCAGGTCAGAAGC-1	SeuratProject	802	400	escc_aggr	802	400	0.895972369890898	0.0261845386533666	ESCC_L1	ESCC_L	AATCCAGGTCAGAAGC-1	-0.0482946456112701	-0.0283685286809411	G1	2123	507	10	C10	ESCC_L	1	T_C10_EX	T cells	NA	EX	C10_EX	NA
AATCCAGTCCTACAGA-1	SeuratProject	656	329	escc_aggr	656	329	0.893603772611523	0.0594512195121951	ESCC_L1	ESCC_L	AATCCAGTCCTACAGA-1	-0.0328383206036251	-0.0542668140326334	G1	1941	488	20	C20	ESCC_L	1	T_C20_Naive	T cells	NA	Naive	C20_Naive	NA
AATCCAGTCTTCATGT-1	SeuratProject	3340	952	escc_aggr	3340	952	0.845303990068182	0.0143712574850299	ESCC_L1	ESCC_L	AATCCAGTCTTCATGT-1	-0.0135855366914222	-0.0639035184710989	G1	2917	952	3	C3	ESCC_L	1	T_C3_TCM	T cells	NA	TCM	C3_TCM	NA
AATCGGTAGATGGCGT-1	SeuratProject	2895	616	escc_aggr	2896	617	0.806021817175884	0.0151933701657459	ESCC_L1	ESCC_L	AATCGGTAGATGGCGT-1	-0.0330421839788808	-0.0635799508564715	G1	2775	616	20	C20	ESCC_L	1	T_C20_Naive	T cells	NA	Naive	C20_Naive	NA
AATCGGTAGCTGATAA-1	SeuratProject	674	337	escc_aggr	674	337	0.89357858255328	0.0237388724035608	ESCC_L1	ESCC_L	AATCGGTAGCTGATAA-1	-0.0257260632920287	-0.0595295147524812	G1	2117	468	20	C20	ESCC_L	1	T_C20_Naive	T cells	NA	Naive	C20_Naive	NA
AATCGGTAGTACTTGC-1	SeuratProject	2233	780	escc_aggr	2233	780	0.86359829837463	0.0223914017017465	ESCC_L1	ESCC_L	AATCGGTAGTACTTGC-1	0.0862658042077064	0.0164623245109413	S	2529	780	3	C3	ESCC_L	1	T_C3_TCM	T cells	NA	TCM	C3_TCM	NA
AATCGGTCAGGTGCCT-1	SeuratProject	2211	723	escc_aggr	2211	723	0.854854966440539	0.0067842605156038	ESCC_L1	ESCC_L	AATCGGTCAGGTGCCT-1	-0.040484395967773	-0.102271174241375	G1	2506	723	7	C7	ESCC_L	1	T_C7_EFF	T cells	NA	EFF	C7_EFF	NA
AATCGGTGTAGCAAAT-1	SeuratProject	907	401	escc_aggr	907	401	0.880152136495358	0.0705622932745314	ESCC_L1	ESCC_L	AATCGGTGTAGCAAAT-1	-0.0419810889409747	0.0135424940303366	G2M	2249	482	1	C1	ESCC_L	1	T_C1_MEM	T cells	NA	MEM	C1_MEM	NA
AATCGGTGTGAGGCTA-1	SeuratProject	2398	956	escc_aggr	2398	956	0.881831624619142	0.000417014178482068	ESCC_L1	ESCC_L	AATCGGTGTGAGGCTA-1	-0.0545319055412303	0.457843548099139	G2M	2575	956	18	C18	ESCC_L	1	T_C18_Proliferating	T cells	NA	Proliferating	C18_Proliferating	NA
AATCGGTGTTGTGGCC-1	SeuratProject	3117	807	escc_aggr	3117	807	0.832024190496458	0.0163618864292589	ESCC_L1	ESCC_L	AATCGGTGTTGTGGCC-1	-0.0469948038003078	-0.0450427635146552	G1	2846	807	3	C3	ESCC_L	1	T_C3_TCM	T cells	NA	TCM	C3_TCM	NA
AATCGGTTCTGGGCCA-1	SeuratProject	1572	569	escc_aggr	1572	569	0.861928100120289	0.00127226463104326	ESCC_L1	ESCC_L	AATCGGTTCTGGGCCA-1	0.012002428804211	-0.0458078465063345	S	2434	580	20	C20	ESCC_L	1	T_C20_Naive	T cells	NA	Naive	C20_Naive	NA
ACACCAAAGAGTTGGC-1	SeuratProject	4816	1121	escc_aggr	4816	1121	0.828092652091396	0.0143272425249169	ESCC_L1	ESCC_L	ACACCAAAGAGTTGGC-1	-0.00423207148912904	-0.084403785586888	G1	3068	1042	3	C3	ESCC_L	1	T_C3_TCM	T cells	NA	TCM	C3_TCM	NA
ACACCAACATGGTCTA-1	SeuratProject	1334	557	escc_aggr	1335	558	0.878787605953512	0.00299625468164794	ESCC_L1	ESCC_L	ACACCAACATGGTCTA-1	0.00916908816189271	-0.0976956569048733	S	2389	591	7	C7	ESCC_L	1	T_C7_EFF	T cells	NA	EFF	C7_EFF	NA
ACACCAAGTCGTGGCT-1	SeuratProject	690	311	escc_aggr	690	311	0.878088376434079	0.159420289855072	ESCC_L1	ESCC_L	ACACCAAGTCGTGGCT-1	-0.0346500848865803	-0.0571221935707356	G1	2000	474	20	C20	ESCC_L	1	T_C20_Naive	T cells	NA	Naive	C20_Naive	NA
ACACCAAGTCTAACGT-1	SeuratProject	2050	906	escc_aggr	2050	906	0.892919076037284	0.0429268292682927	ESCC_L1	ESCC_L	ACACCAAGTCTAACGT-1	0.0112207156412577	0.0417280330058871	G2M	2454	906	12	C12	ESCC_L	1	T_C12_TCM	T cells	NA	TCM	C12_TCM	NA
ACACCAAGTCTGGAGA-1	SeuratProject	4090	1131	escc_aggr	4090	1131	0.845430932695149	0.0200488997555012	ESCC_L1	ESCC_L	ACACCAAGTCTGGAGA-1	0.000844221621663983	-0.056361063363419	S	3033	1126	3	C3	ESCC_L	1	T_C3_TCM	T cells	NA	TCM	C3_TCM	NA
ACACCAAGTTAGTGGG-1	SeuratProject	2871	661	escc_aggr	2871	661	0.815550719873112	0.0250783699059561	ESCC_L1	ESCC_L	ACACCAAGTTAGTGGG-1	-0.0329810767032477	-0.0686031052123697	G1	2782	661	11	C11	ESCC_L	1	T_C11_MEM	T cells	NA	MEM	C11_MEM	NA
ACACCAATCCTAAGTG-1	SeuratProject	525	275	escc_aggr	525	275	0.896760969394672	0.108571428571429	ESCC_L1	ESCC_L	ACACCAATCCTAAGTG-1	-0.0283106266653745	-0.00475093132922152	G1	1933	482	20	C20	ESCC_L	1	T_C20_Naive	T cells	NA	Naive	C20_Naive	NA
ACACCAATCCTGTAGA-1	SeuratProject	14045	3646	escc_aggr	14045	3646	0.858781914734685	0.00142399430402278	ESCC_L1	ESCC_L	ACACCAATCCTGTAGA-1	0.129937346410509	0.54624736302924	G2M	3059	1588	18	C18	ESCC_L	1	T_C18_Proliferating	T cells	NA	Proliferating	C18_Proliferating	NA
ACACCAATCTGGCGTG-1	SeuratProject	590	315	escc_aggr	590	315	0.90163983615602	0.0389830508474576	ESCC_L1	ESCC_L	ACACCAATCTGGCGTG-1	-0.0453804763363117	-0.0770801631645659	G1	1795	508	20	C20	ESCC_L	1	T_C20_Naive	T cells	NA	Naive	C20_Naive	NA
ACACCCTAGATCCGAG-1	SeuratProject	4086	1045	escc_aggr	4086	1045	0.836019621631931	0.025697503671072	ESCC_L1	ESCC_L	ACACCCTAGATCCGAG-1	-0.0533685750950967	0.0276662304867443	G2M	3016	1033	3	C3	ESCC_L	1	T_C3_TCM	T cells	NA	TCM	C3_TCM	NA
ACACCCTAGCTAAACA-1	SeuratProject	2199	631	escc_aggr	2199	631	0.83777398801446	0.00136425648021828	ESCC_L1	ESCC_L	ACACCCTAGCTAAACA-1	-0.042883646445018	-0.0242546878716387	G1	2554	631	12	C12	ESCC_L	1	T_C12_TCM	T cells	NA	TCM	C12_TCM	NA
ACACCCTAGGCCGAAT-1	SeuratProject	4231	1088	escc_aggr	4231	1088	0.837357397910518	0.0297801938076105	ESCC_L1	ESCC_L	ACACCCTAGGCCGAAT-1	0.0741542216522194	-0.074207579556739	S	3036	1072	3	C3	ESCC_L	1	T_C3_TCM	T cells	NA	TCM	C3_TCM	NA
ACACCCTAGGGATACC-1	SeuratProject	2236	735	escc_aggr	2236	735	0.855743087538901	0.00626118067978533	ESCC_L1	ESCC_L	ACACCCTAGGGATACC-1	-0.0424640129026775	-0.0765288361263389	G1	2546	735	10	C10	ESCC_L	1	T_C10_EX	T cells	NA	EX	C10_EX	NA
ACACCCTAGTGCGTGA-1	SeuratProject	1675	595	escc_aggr	1676	596	0.860735237587335	0.0149164677804296	ESCC_L1	ESCC_L	ACACCCTAGTGCGTGA-1	0.00107760649442828	-0.0545292111725585	S	2451	598	7	C7	ESCC_L	1	T_C7_EFF	T cells	NA	EFF	C7_EFF	NA
ACACCCTCAAAGGAAG-1	SeuratProject	450	257	escc_aggr	450	257	0.908307612307361	0.0933333333333333	ESCC_L1	ESCC_L	ACACCCTCAAAGGAAG-1	-0.035564520154889	0.0127727577411268	G2M	1930	479	20	C20	ESCC_L	1	T_C20_Naive	T cells	NA	Naive	C20_Naive	NA
ACACCCTCAGTTCCCT-1	SeuratProject	3057	859	escc_aggr	3057	859	0.841820504290921	0.0176643768400393	ESCC_L1	ESCC_L	ACACCCTCAGTTCCCT-1	0.0239505650222916	-0.0789843183547524	S	2849	859	3	C3	ESCC_L	1	T_C3_TCM	T cells	NA	TCM	C3_TCM	NA
ACACCCTGTCAGATAA-1	SeuratProject	2650	660	escc_aggr	2650	660	0.823646340161752	0.00377358490566038	ESCC_L1	ESCC_L	ACACCCTGTCAGATAA-1	0.0371112839473239	-0.0749605018794899	S	2690	659	20	C20	ESCC_L	1	T_C20_Naive	T cells	NA	Naive	C20_Naive	NA
ACACCCTTCAACACTG-1	SeuratProject	3649	920	escc_aggr	3649	920	0.832016611492992	0.0164428610578241	ESCC_L1	ESCC_L	ACACCCTTCAACACTG-1	0.101359944708206	-0.0155381895123576	S	2975	920	3	C3	ESCC_L	1	T_C3_TCM	T cells	NA	TCM	C3_TCM	NA
ACACCCTTCAGTGCAT-1	SeuratProject	9362	2037	escc_aggr	9363	2038	0.833255693546186	0.00950550037381181	ESCC_L1	ESCC_L	ACACCCTTCAGTGCAT-1	-0.0416404871991046	-0.11138383035333	G1	2873	816	8	C8	ESCC_L	1	T_C8_TCM	T cells	NA	TCM	C8_TCM	NA
ACACCGGAGCAGATCG-1	SeuratProject	3159	890	escc_aggr	3160	891	0.842897560381264	0.00949367088607595	ESCC_L1	ESCC_L	ACACCGGAGCAGATCG-1	0.0152172106176399	-0.0200474283249812	S	2876	890	3	C3	ESCC_L	1	T_C3_TCM	T cells	NA	TCM	C3_TCM	NA
ACACCGGGTATTCGTG-1	SeuratProject	3078	869	escc_aggr	3079	870	0.84265310406899	0.0276063657031504	ESCC_L1	ESCC_L	ACACCGGGTATTCGTG-1	0.015021353309148	-0.0814804458801015	S	2864	869	12	C12	ESCC_L	1	T_C12_TCM	T cells	NA	TCM	C12_TCM	NA
ACACCGGGTCCAAGTT-1	SeuratProject	12952	2880	escc_aggr	12952	2880	0.841223038368221	0.0487183446571958	ESCC_L1	ESCC_L	ACACCGGGTCCAAGTT-1	0.030058680077176	-0.065870691018634	S	2680	1067	3	C3	ESCC_L	1	T_C3_TCM	T cells	NA	TCM	C3_TCM	NA
ACACCGGGTTAGAACA-1	SeuratProject	8561	2132	escc_aggr	8561	2132	0.846475896806537	0.0130825838103025	ESCC_L1	ESCC_L	ACACCGGGTTAGAACA-1	-0.010353518720854	-0.0677446299346117	G1	2947	1101	2	C2	ESCC_L	1	T_C2_NK	T cells	NA	NK	C2_NK	NA
ACACCGGTCGTCTGAA-1	SeuratProject	2378	641	escc_aggr	2380	643	0.831673913741402	0.000840336134453782	ESCC_L1	ESCC_L	ACACCGGTCGTCTGAA-1	-0.0294960083885879	-0.0589003619780136	G1	2608	639	20	C20	ESCC_L	1	T_C20_Naive	T cells	NA	Naive	C20_Naive	NA
ACACTGACAGGGTTAG-1	SeuratProject	4339	1151	escc_aggr	4339	1151	0.841558265147934	0.0152108780825075	ESCC_L1	ESCC_L	ACACTGACAGGGTTAG-1	-0.0448585085390879	-0.0969349547494175	G1	3099	1120	12	C12	ESCC_L	1	T_C12_TCM	T cells	NA	TCM	C12_TCM	NA
ACACTGAGTAGAAAGG-1	SeuratProject	1850	847	escc_aggr	1850	847	0.896152285133126	0.0232432432432432	ESCC_L1	ESCC_L	ACACTGAGTAGAAAGG-1	0.00500314762045374	-0.00694186703610068	S	2392	847	1	C1	ESCC_L	1	T_C1_MEM	T cells	NA	MEM	C1_MEM	NA
ACACTGAGTTCCTCCA-1	SeuratProject	1869	598	escc_aggr	1870	599	0.848887921970476	0.0240641711229947	ESCC_L1	ESCC_L	ACACTGAGTTCCTCCA-1	-0.00542992440426135	-0.0243443003087646	G1	2458	601	12	C12	ESCC_L	1	T_C12_TCM	T cells	NA	TCM	C12_TCM	NA
ACACTGAGTTGCGTTA-1	SeuratProject	3760	1107	escc_aggr	3760	1107	0.851465084610209	0.0220744680851064	ESCC_L1	ESCC_L	ACACTGAGTTGCGTTA-1	-0.0361290164388491	-0.0583318601352616	G1	3024	1103	3	C3	ESCC_L	1	T_C3_TCM	T cells	NA	TCM	C3_TCM	NA
ACACTGATCGAGGTAG-1	SeuratProject	2932	783	escc_aggr	2932	783	0.834619242257013	0.0245566166439291	ESCC_L1	ESCC_L	ACACTGATCGAGGTAG-1	-0.00275071747679059	-0.0293638316845676	G1	2801	783	3	C3	ESCC_L	1	T_C3_TCM	T cells	NA	TCM	C3_TCM	NA
ACACTGATCTTACCTA-1	SeuratProject	3466	917	escc_aggr	3466	917	0.836868025333833	0.00980957876514714	ESCC_L1	ESCC_L	ACACTGATCTTACCTA-1	0.0541077229896788	-0.055430108926076	S	2928	917	3	C3	ESCC_L	1	T_C3_TCM	T cells	NA	TCM	C3_TCM	NA
ACAGCCGAGAAACGAG-1	SeuratProject	2345	951	escc_aggr	2346	952	0.883782510636674	0.0225916453537937	ESCC_L1	ESCC_L	ACAGCCGAGAAACGAG-1	-0.0810046253851288	-0.00312680886156	G1	2546	951	12	C12	ESCC_L	1	T_C12_TCM	T cells	NA	TCM	C12_TCM	NA
ACAGCCGAGACACTAA-1	SeuratProject	859	505	escc_aggr	859	505	0.921369351313918	0.010477299185099	ESCC_L1	ESCC_L	ACAGCCGAGACACTAA-1	-0.0679716481389231	-0.0948572590156528	G1	2139	609	20	C20	ESCC_L	1	T_C20_Naive	T cells	NA	Naive	C20_Naive	NA
ACAGCCGAGAGACTAT-1	SeuratProject	3668	941	escc_aggr	3668	941	0.83424002852419	0.0160850599781898	ESCC_L1	ESCC_L	ACAGCCGAGAGACTAT-1	-0.00449093107273277	-0.0242066443989684	G1	2979	939	3	C3	ESCC_L	1	T_C3_TCM	T cells	NA	TCM	C3_TCM	NA
ACAGCCGAGGCTACGA-1	SeuratProject	3862	833	escc_aggr	3862	833	0.814273171274735	0.00828586224754013	ESCC_L1	ESCC_L	ACAGCCGAGGCTACGA-1	-0.0438696468190425	-0.0686680628872758	G1	2970	829	3	C3	ESCC_L	1	T_C3_TCM	T cells	NA	TCM	C3_TCM	NA
ACAGCCGAGTGGTAGC-1	SeuratProject	1471	621	escc_aggr	1471	621	0.881765508840302	0.0190346702923182	ESCC_L1	ESCC_L	ACAGCCGAGTGGTAGC-1	-0.046016689070664	-0.0170671250822743	G1	2400	630	17	C17	ESCC_L	1	T_C17_TH17	T cells	NA	TH17	C17_TH17	NA
ACAGCCGCAAGCGTAG-1	SeuratProject	4179	1336	escc_aggr	4179	1336	0.863226728924039	0.0306293371620005	ESCC_L1	ESCC_L	ACAGCCGCAAGCGTAG-1	-0.0773937141098723	-0.0484204109282932	G1	3074	1321	13	C13	ESCC_L	1	T_C13_FH1	T cells	NA	FH1	C13_FH1	NA
ACAGCCGTCGGTCTAA-1	SeuratProject	3337	859	escc_aggr	3337	859	0.832726806982961	0.0176805513934672	ESCC_L1	ESCC_L	ACAGCCGTCGGTCTAA-1	0.0553615132112512	-0.0528283022622045	S	2905	859	3	C3	ESCC_L	1	T_C3_TCM	T cells	NA	TCM	C3_TCM	NA
ACAGCTAAGAACAACT-1	SeuratProject	3057	1039	escc_aggr	3057	1039	0.865526495699252	0.0189728491985607	ESCC_L1	ESCC_L	ACAGCTAAGAACAACT-1	-0.031122367331022	-0.0405934066379198	G1	2868	1039	2	C2	ESCC_L	1	T_C2_NK	T cells	NA	NK	C2_NK	NA
ACAGCTAAGTAGATGT-1	SeuratProject	2409	801	escc_aggr	2409	801	0.858596285925347	0.0269821502698215	ESCC_L1	ESCC_L	ACAGCTAAGTAGATGT-1	0.0372684392515284	-0.030327534708265	S	2590	801	3	C3	ESCC_L	1	T_C3_TCM	T cells	NA	TCM	C3_TCM	NA
ACAGCTAGTAAGTAGT-1	SeuratProject	3298	894	escc_aggr	3298	894	0.838865052920054	0.0239539114614918	ESCC_L1	ESCC_L	ACAGCTAGTAAGTAGT-1	-0.0310454699308191	-0.0176549949858077	G1	2901	894	3	C3	ESCC_L	1	T_C3_TCM	T cells	NA	TCM	C3_TCM	NA
ACAGCTAGTAGAAGGA-1	SeuratProject	3228	991	escc_aggr	3228	991	0.853841667914958	0.0260223048327138	ESCC_L1	ESCC_L	ACAGCTAGTAGAAGGA-1	0.0159768419991686	-0.118612404587646	S	2912	991	3	C3	ESCC_L	1	T_C3_TCM	T cells	NA	TCM	C3_TCM	NA
ACAGCTAGTAGCTCCG-1	SeuratProject	5522	1743	escc_aggr	5522	1743	0.866171535590315	0.0304237595074248	ESCC_L1	ESCC_L	ACAGCTAGTAGCTCCG-1	0.0589083884899804	-0.0345373923858562	S	3220	1532	3	C3	ESCC_L	1	T_C3_TCM	T cells	NA	TCM	C3_TCM	NA
ACAGCTAGTTCGCTAA-1	SeuratProject	3588	929	escc_aggr	3589	930	0.835022534864639	0.0175536361103371	ESCC_L1	ESCC_L	ACAGCTAGTTCGCTAA-1	0.0140701723139748	-0.0159875662343944	S	2947	928	12	C12	ESCC_L	1	T_C12_TCM	T cells	NA	TCM	C12_TCM	NA
ACAGCTATCCTACAGA-1	SeuratProject	3547	939	escc_aggr	3547	939	0.837403333380963	0.0186072737524669	ESCC_L1	ESCC_L	ACAGCTATCCTACAGA-1	0.100664277872593	-0.0779430936703102	S	2960	938	3	C3	ESCC_L	1	T_C3_TCM	T cells	NA	TCM	C3_TCM	NA
ACAGCTATCTAACCGA-1	SeuratProject	2365	779	escc_aggr	2365	779	0.857048658731641	0.0236786469344609	ESCC_L1	ESCC_L	ACAGCTATCTAACCGA-1	-0.044360894391188	-0.0690830047952112	G1	2581	779	3	C3	ESCC_L	1	T_C3_TCM	T cells	NA	TCM	C3_TCM	NA
ACATACGAGGATGTAT-1	SeuratProject	1784	543	escc_aggr	1785	544	0.841298666775143	0.00280112044817927	ESCC_L1	ESCC_L	ACATACGAGGATGTAT-1	0.00561064624395243	-0.075178401496246	S	2424	550	10	C10	ESCC_L	1	T_C10_EX	T cells	NA	EX	C10_EX	NA
ACATACGGTTCAACCA-1	SeuratProject	1945	776	escc_aggr	1945	776	0.87866596565128	0.00359897172236504	ESCC_L1	ESCC_L	ACATACGGTTCAACCA-1	0.0340578472074444	0.0323158654560371	S	2438	776	9	C9	ESCC_L	1	T_C9_REG	T cells	NA	REG	C9_REG	NA
ACATACGGTTTAGGAA-1	SeuratProject	1888	938	escc_aggr	1888	938	0.90726527257497	0.0180084745762712	ESCC_L1	ESCC_L	ACATACGGTTTAGGAA-1	0.00991529978004559	-0.0299502341153922	S	2406	939	12	C12	ESCC_L	1	T_C12_TCM	T cells	NA	TCM	C12_TCM	NA
ACATACGTCCTTGCCA-1	SeuratProject	2496	753	escc_aggr	2496	753	0.846802432854305	0.0120192307692308	ESCC_L1	ESCC_L	ACATACGTCCTTGCCA-1	0.0195123399479308	-0.0724946378877936	S	2632	753	12	C12	ESCC_L	1	T_C12_TCM	T cells	NA	TCM	C12_TCM	NA
ACATCAGAGTCCAGGA-1	SeuratProject	2156	677	escc_aggr	2156	677	0.8490962532131	0.024582560296846	ESCC_L1	ESCC_L	ACATCAGAGTCCAGGA-1	0.0239007421087706	-0.0955650723786235	S	2538	677	10	C10	ESCC_L	1	T_C10_EX	T cells	NA	EX	C10_EX	NA
ACATCAGCACATGACT-1	SeuratProject	4049	1643	escc_aggr	4049	1643	0.891413238319855	0.0167942701901704	ESCC_L1	ESCC_L	ACATCAGCACATGACT-1	0.30137091832988	0.283598510186573	S	3147	1626	18	C18	ESCC_L	1	T_C18_Proliferating	T cells	NA	Proliferating	C18_Proliferating	NA
ACATCAGCACGAAGCA-1	SeuratProject	3327	946	escc_aggr	3327	946	0.844930869766546	0.0216411181244364	ESCC_L1	ESCC_L	ACATCAGCACGAAGCA-1	0.00259482417542599	0.0270774766760291	G2M	2923	946	3	C3	ESCC_L	1	T_C3_TCM	T cells	NA	TCM	C3_TCM	NA
ACATCAGGTAAGTAGT-1	SeuratProject	4079	1114	escc_aggr	4079	1114	0.843883082628214	0.0240254964452072	ESCC_L1	ESCC_L	ACATCAGGTAAGTAGT-1	-0.0116373411163124	-0.0660905799537775	G1	3038	1100	3	C3	ESCC_L	1	T_C3_TCM	T cells	NA	TCM	C3_TCM	NA
ACATCAGGTAGCAAAT-1	SeuratProject	1872	807	escc_aggr	1872	807	0.888325747330385	0.0192307692307692	ESCC_L1	ESCC_L	ACATCAGGTAGCAAAT-1	-0.00721246575550216	-0.00729689428883103	G1	2445	807	3	C3	ESCC_L	1	T_C3_TCM	T cells	NA	TCM	C3_TCM	NA
ACATCAGGTATAAACG-1	SeuratProject	2081	966	escc_aggr	2081	966	0.899557677689023	0.0144161460836136	ESCC_L1	ESCC_L	ACATCAGGTATAAACG-1	0.0629552444150804	0.0888053645493802	G2M	2424	966	12	C12	ESCC_L	1	T_C12_TCM	T cells	NA	TCM	C12_TCM	NA
ACATCAGGTCGTGGCT-1	SeuratProject	5375	1454	escc_aggr	5375	1454	0.847786473451418	0.0293953488372093	ESCC_L1	ESCC_L	ACATCAGGTCGTGGCT-1	-0.00233667293296062	-0.0723102188974913	G1	3150	1275	3	C3	ESCC_L	1	T_C3_TCM	T cells	NA	TCM	C3_TCM	NA
ACATCAGGTTGGTTTG-1	SeuratProject	3852	1510	escc_aggr	3852	1510	0.886574200982565	0.00155763239875389	ESCC_L1	ESCC_L	ACATCAGGTTGGTTTG-1	-0.032083453375939	-0.0395022062111835	G1	3117	1503	7	C7	ESCC_L	1	T_C7_EFF	T cells	NA	EFF	C7_EFF	NA
ACATCAGTCAATCTCT-1	SeuratProject	579	307	escc_aggr	579	307	0.900263392249843	0.0880829015544041	ESCC_L1	ESCC_L	ACATCAGTCAATCTCT-1	0.0219057490309916	-0.0669633502468732	S	1904	490	20	C20	ESCC_L	1	T_C20_Naive	T cells	NA	Naive	C20_Naive	NA
ACATCAGTCACTTACT-1	SeuratProject	2726	1061	escc_aggr	2726	1061	0.880713903690014	0.00880410858400587	ESCC_L1	ESCC_L	ACATCAGTCACTTACT-1	-0.0441037369705756	-0.101209336444409	G1	2726	1061	12	C12	ESCC_L	1	T_C12_TCM	T cells	NA	TCM	C12_TCM	NA
ACATCAGTCAGGCGAA-1	SeuratProject	2276	734	escc_aggr	2276	734	0.853604116775258	0.00307557117750439	ESCC_L1	ESCC_L	ACATCAGTCAGGCGAA-1	-0.00697167260965166	-0.0694845026997619	G1	2552	734	12	C12	ESCC_L	1	T_C12_TCM	T cells	NA	TCM	C12_TCM	NA
ACATCAGTCGTAGGAG-1	SeuratProject	3639	993	escc_aggr	3639	993	0.841607512117047	0.0167628469359714	ESCC_L1	ESCC_L	ACATCAGTCGTAGGAG-1	-0.0296422110878309	-0.0125907200596515	G1	2967	992	3	C3	ESCC_L	1	T_C3_TCM	T cells	NA	TCM	C3_TCM	NA
ACATGGTAGATCCCGC-1	SeuratProject	2385	734	escc_aggr	2385	734	0.848469553299107	0.0113207547169811	ESCC_L1	ESCC_L	ACATGGTAGATCCCGC-1	-0.0426082412542783	0.023935124318259	G2M	2587	734	12	C12	ESCC_L	1	T_C12_TCM	T cells	NA	TCM	C12_TCM	NA
ACATGGTAGGCGATAC-1	SeuratProject	3447	827	escc_aggr	3447	827	0.824750229279238	0.0139251523063534	ESCC_L1	ESCC_L	ACATGGTAGGCGATAC-1	-0.0431103496907305	-0.102425551705785	G1	2913	827	12	C12	ESCC_L	1	T_C12_TCM	T cells	NA	TCM	C12_TCM	NA
ACATGGTAGTAGGCCA-1	SeuratProject	465	238	escc_aggr	465	238	0.890953654677094	0.0774193548387097	ESCC_L1	ESCC_L	ACATGGTAGTAGGCCA-1	-0.03324570329166	-0.0555523803903048	G1	1941	451	20	C20	ESCC_L	1	T_C20_Naive	T cells	NA	Naive	C20_Naive	NA
ACATGGTAGTTAAGTG-1	SeuratProject	3568	939	escc_aggr	3568	939	0.836799009516254	0.00896860986547085	ESCC_L1	ESCC_L	ACATGGTAGTTAAGTG-1	-0.0546102671600147	-0.0729037035126224	G1	2941	937	3	C3	ESCC_L	1	T_C3_TCM	T cells	NA	TCM	C3_TCM	NA
ACATGGTCACGGCGTT-1	SeuratProject	2862	933	escc_aggr	2862	933	0.859174281067061	0.0216631726065688	ESCC_L1	ESCC_L	ACATGGTCACGGCGTT-1	-0.0277881377328213	-0.0912962744554108	G1	2791	933	12	C12	ESCC_L	1	T_C12_TCM	T cells	NA	TCM	C12_TCM	NA
ACATGGTCAGCCTATA-1	SeuratProject	2640	779	escc_aggr	2640	779	0.845082458248701	0.0143939393939394	ESCC_L1	ESCC_L	ACATGGTCAGCCTATA-1	0.00459359139101144	0.00112113559429029	S	2675	779	12	C12	ESCC_L	1	T_C12_TCM	T cells	NA	TCM	C12_TCM	NA
ACATGGTGTCACAAGG-1	SeuratProject	443	245	escc_aggr	443	245	0.902797279451513	0.0790067720090293	ESCC_L1	ESCC_L	ACATGGTGTCACAAGG-1	-0.0294306626908909	-0.0392081477716722	G1	1883	480	20	C20	ESCC_L	1	T_C20_Naive	T cells	NA	Naive	C20_Naive	NA
ACATGGTGTGAGCGAT-1	SeuratProject	3648	827	escc_aggr	3648	827	0.81905126368703	0.015625	ESCC_L1	ESCC_L	ACATGGTGTGAGCGAT-1	0.0103512393932802	-0.0639649947486438	S	2928	826	3	C3	ESCC_L	1	T_C3_TCM	T cells	NA	TCM	C3_TCM	NA
ACATGGTGTGAGGGAG-1	SeuratProject	718	364	escc_aggr	719	365	0.896932457637958	0.0611961057023644	ESCC_L1	ESCC_L	ACATGGTGTGAGGGAG-1	-0.0283223428743412	-0.0575308703707362	G1	2068	486	5	C5	ESCC_L	1	T_C5_Naive	T cells	NA	Naive	C5_Naive	NA
ACATGGTGTTTGTTGG-1	SeuratProject	647	350	escc_aggr	647	350	0.905071034202934	0.089644513137558	ESCC_L1	ESCC_L	ACATGGTGTTTGTTGG-1	0.0292678138091911	-0.0662424332360864	S	1973	520	20	C20	ESCC_L	1	T_C20_Naive	T cells	NA	Naive	C20_Naive	NA
ACCAGTAAGCGATAGC-1	SeuratProject	2930	1129	escc_aggr	2931	1130	0.880607012880185	0.0146707608324804	ESCC_L1	ESCC_L	ACCAGTAAGCGATAGC-1	-0.0904330454216538	0.02337233527873	G2M	2834	1128	2	C2	ESCC_L	1	T_C2_NK	T cells	NA	NK	C2_NK	NA
ACCAGTAAGCTCAACT-1	SeuratProject	3994	968	escc_aggr	3994	968	0.829085542965408	0.0132699048572859	ESCC_L1	ESCC_L	ACCAGTAAGCTCAACT-1	0.046560372444409	-0.0671693967649358	S	3012	960	3	C3	ESCC_L	1	T_C3_TCM	T cells	NA	TCM	C3_TCM	NA
ACCAGTAAGGGTATCG-1	SeuratProject	2038	745	escc_aggr	2038	745	0.867929603858519	0.0152109911678116	ESCC_L1	ESCC_L	ACCAGTAAGGGTATCG-1	-0.0177032948065306	-0.0400797288569685	G1	2476	745	2	C2	ESCC_L	1	T_C2_NK	T cells	NA	NK	C2_NK	NA
ACCAGTACAGGGAGAG-1	SeuratProject	2954	1117	escc_aggr	2954	1117	0.878297590743639	0.0233581584292485	ESCC_L1	ESCC_L	ACCAGTACAGGGAGAG-1	-0.0470742605835062	-0.0119179205692497	G1	2843	1117	9	C9	ESCC_L	1	T_C9_REG	T cells	NA	REG	C9_REG	NA
ACCAGTATCCACGCAG-1	SeuratProject	442	258	escc_aggr	442	258	0.911619945860897	0.0927601809954751	ESCC_L1	ESCC_L	ACCAGTATCCACGCAG-1	0.113168671890349	-0.0487188141072905	S	1918	482	20	C20	ESCC_L	1	T_C20_Naive	T cells	NA	Naive	C20_Naive	NA
ACCAGTATCTGCAGTA-1	SeuratProject	5118	1114	escc_aggr	5118	1114	0.821462068845301	0.0132864400156311	ESCC_L1	ESCC_L	ACCAGTATCTGCAGTA-1	0.0237862474342812	-0.0877019698007532	S	3079	971	3	C3	ESCC_L	1	T_C3_TCM	T cells	NA	TCM	C3_TCM	NA
ACCCACTAGGATATAC-1	SeuratProject	2063	960	escc_aggr	2063	960	0.899765251978428	0.0101793504604944	ESCC_L1	ESCC_L	ACCCACTAGGATATAC-1	-0.0410409354055801	-0.0236735277644708	G1	2428	960	27	C27	ESCC_L	1	T_C27_FH2	T cells	NA	FH2	C27_FH2	NA
ACCCACTAGGGTTTCT-1	SeuratProject	3662	924	escc_aggr	3662	924	0.832184726262253	0.0180229382850901	ESCC_L1	ESCC_L	ACCCACTAGGGTTTCT-1	-0.0152359192486644	-0.0262626165309137	G1	2964	920	3	C3	ESCC_L	1	T_C3_TCM	T cells	NA	TCM	C3_TCM	NA
ACCCACTCAGCATACT-1	SeuratProject	3842	1062	escc_aggr	3842	1062	0.844211491792579	0.023685580426861	ESCC_L1	ESCC_L	ACCCACTCAGCATACT-1	-0.0351894460536639	-0.0577408892733499	G1	3020	1057	3	C3	ESCC_L	1	T_C3_TCM	T cells	NA	TCM	C3_TCM	NA
ACCCACTCAGGGTACA-1	SeuratProject	3346	1236	escc_aggr	3346	1236	0.877286343284065	0.00956365809922295	ESCC_L1	ESCC_L	ACCCACTCAGGGTACA-1	-0.0499655818579053	-0.0386108598491716	G1	2983	1236	12	C12	ESCC_L	1	T_C12_TCM	T cells	NA	TCM	C12_TCM	NA
ACCCACTCATGAAGTA-1	SeuratProject	2027	762	escc_aggr	2027	762	0.871509655508247	0.00345337937839171	ESCC_L1	ESCC_L	ACCCACTCATGAAGTA-1	-0.0114692290916048	-0.0993790033358483	G1	2465	763	20	C20	ESCC_L	1	T_C20_Naive	T cells	NA	Naive	C20_Naive	NA
ACCCACTGTAAGCACG-1	SeuratProject	1112	445	escc_aggr	1112	445	0.869425116978755	0.00629496402877698	ESCC_L1	ESCC_L	ACCCACTGTAAGCACG-1	0.0166085883761264	-0.0463547441804659	S	2399	500	8	C8	ESCC_L	1	T_C8_TCM	T cells	NA	TCM	C8_TCM	NA
ACCCACTGTAGCACGA-1	SeuratProject	3282	919	escc_aggr	3282	919	0.842775518293958	0.0112736136502133	ESCC_L1	ESCC_L	ACCCACTGTAGCACGA-1	-0.0166925427262112	-0.111690834604865	G1	2898	919	3	C3	ESCC_L	1	T_C3_TCM	T cells	NA	TCM	C3_TCM	NA
ACCCACTGTTATCACG-1	SeuratProject	4025	1130	escc_aggr	4025	1130	0.846956096771376	0.031304347826087	ESCC_L1	ESCC_L	ACCCACTGTTATCACG-1	0.00232486990096381	-0.0414754261205174	S	3056	1125	3	C3	ESCC_L	1	T_C3_TCM	T cells	NA	TCM	C3_TCM	NA
ACCCACTTCTTCATGT-1	SeuratProject	3189	941	escc_aggr	3189	941	0.848710855221469	0.0166196299780495	ESCC_L1	ESCC_L	ACCCACTTCTTCATGT-1	-0.0275063998141662	-0.108690980210441	G1	2901	941	3	C3	ESCC_L	1	T_C3_TCM	T cells	NA	TCM	C3_TCM	NA
ACCCACTTCTTCGGTC-1	SeuratProject	2958	870	escc_aggr	2958	870	0.846880092969285	0.0148749154834348	ESCC_L1	ESCC_L	ACCCACTTCTTCGGTC-1	0.00545058196572051	-0.0747961410914306	S	2822	870	3	C3	ESCC_L	1	T_C3_TCM	T cells	NA	TCM	C3_TCM	NA
ACCCACTTCTTTACAC-1	SeuratProject	3972	1060	escc_aggr	3972	1060	0.840594081223661	0.0178751258811682	ESCC_L1	ESCC_L	ACCCACTTCTTTACAC-1	-0.0169708373723935	-0.0750396971564409	G1	3017	1053	3	C3	ESCC_L	1	T_C3_TCM	T cells	NA	TCM	C3_TCM	NA
ACCGTAAAGAATTCCC-1	SeuratProject	1054	522	escc_aggr	1054	522	0.899045253402965	0.0407969639468691	ESCC_L1	ESCC_L	ACCGTAAAGAATTCCC-1	-0.0599484810703177	-0.0282868182479439	G1	2214	601	11	C11	ESCC_L	1	T_C11_MEM	T cells	NA	MEM	C11_MEM	NA
ACCGTAAAGACTTTCG-1	SeuratProject	2474	1149	escc_aggr	2474	1149	0.901844846904765	0.0141471301535974	ESCC_L1	ESCC_L	ACCGTAAAGACTTTCG-1	-0.0418035601436181	0.031762150155695	G2M	2572	1149	3	C3	ESCC_L	1	T_C3_TCM	T cells	NA	TCM	C3_TCM	NA
ACCGTAAAGGCATGGT-1	SeuratProject	2836	870	escc_aggr	2836	870	0.851366742425988	0.0123413258110014	ESCC_L1	ESCC_L	ACCGTAAAGGCATGGT-1	-0.0212911497687791	-0.114075508719236	G1	2782	870	3	C3	ESCC_L	1	T_C3_TCM	T cells	NA	TCM	C3_TCM	NA
ACCGTAACAACACCTA-1	SeuratProject	2472	936	escc_aggr	2472	936	0.875695080146001	0.0238673139158576	ESCC_L1	ESCC_L	ACCGTAACAACACCTA-1	-0.0268267668747703	-0.0388149321801119	G1	2600	936	3	C3	ESCC_L	1	T_C3_TCM	T cells	NA	TCM	C3_TCM	NA
ACCGTAACACGGACAA-1	SeuratProject	2547	1025	escc_aggr	2547	1025	0.883939600643627	0.0149195131527287	ESCC_L1	ESCC_L	ACCGTAACACGGACAA-1	0.041650425985149	0.0240257530763341	S	2618	1025	12	C12	ESCC_L	1	T_C12_TCM	T cells	NA	TCM	C12_TCM	NA
ACCGTAACACTAAGTC-1	SeuratProject	2188	1016	escc_aggr	2188	1016	0.900254823351797	0.0287934186471664	ESCC_L1	ESCC_L	ACCGTAACACTAAGTC-1	-0.0387393252304645	0.00746597702640697	G2M	2467	1016	12	C12	ESCC_L	1	T_C12_TCM	T cells	NA	TCM	C12_TCM	NA
ACCGTAAGTCGTGGCT-1	SeuratProject	1526	576	escc_aggr	1526	576	0.867088172755546	0.00393184796854522	ESCC_L1	ESCC_L	ACCGTAAGTCGTGGCT-1	0.00782013233358045	-0.0914401131231033	S	2426	585	7	C7	ESCC_L	1	T_C7_EFF	T cells	NA	EFF	C7_EFF	NA
ACCGTAAGTTGAGTTC-1	SeuratProject	3212	790	escc_aggr	3212	790	0.82629385914285	0.0165006226650062	ESCC_L1	ESCC_L	ACCGTAAGTTGAGTTC-1	0.000558725257881261	0.00103620096624203	G2M	2874	790	3	C3	ESCC_L	1	T_C3_TCM	T cells	NA	TCM	C3_TCM	NA
ACCGTAATCTATCCCG-1	SeuratProject	4281	991	escc_aggr	4281	991	0.825013449239623	0.0172856809156739	ESCC_L1	ESCC_L	ACCGTAATCTATCCCG-1	-0.0195008256628687	-0.0872649953413584	G1	3035	958	3	C3	ESCC_L	1	T_C3_TCM	T cells	NA	TCM	C3_TCM	NA
ACCTTTACAACACCCG-1	SeuratProject	1965	883	escc_aggr	1966	884	0.894603781242952	0.0340793489318413	ESCC_L1	ESCC_L	ACCTTTACAACACCCG-1	-0.0660669270037434	0.00472055466558444	G2M	2397	883	12	C12	ESCC_L	1	T_C12_TCM	T cells	NA	TCM	C12_TCM	NA
ACCTTTACAGGATTGG-1	SeuratProject	5349	1625	escc_aggr	5349	1625	0.861217435422437	0.0392596747055524	ESCC_L1	ESCC_L	ACCTTTACAGGATTGG-1	-0.0471608860344708	-0.0434859759293783	G1	3162	1449	3	C3	ESCC_L	1	T_C3_TCM	T cells	NA	TCM	C3_TCM	NA
ACGAGCCAGTTATCGC-1	SeuratProject	460	212	escc_aggr	460	212	0.873656565103269	0.0826086956521739	ESCC_L1	ESCC_L	ACGAGCCAGTTATCGC-1	-0.0260803709911124	-0.0384762489630882	G1	1827	423	5	C5	ESCC_L	1	T_C5_Naive	T cells	NA	Naive	C5_Naive	NA
ACGAGCCCACTTAAGC-1	SeuratProject	3847	887	escc_aggr	3848	888	0.822376472858286	0.0485966735966736	ESCC_L1	ESCC_L	ACGAGCCCACTTAAGC-1	-0.043759332409653	-0.0637216066648349	G1	2979	880	3	C3	ESCC_L	1	T_C3_TCM	T cells	NA	TCM	C3_TCM	NA
ACGAGCCCAGCCTTTC-1	SeuratProject	2530	717	escc_aggr	2530	717	0.839088459518085	0.00711462450592885	ESCC_L1	ESCC_L	ACGAGCCCAGCCTTTC-1	-0.0152850056452115	-0.0293558752575101	G1	2655	716	12	C12	ESCC_L	1	T_C12_TCM	T cells	NA	TCM	C12_TCM	NA
ACGAGCCCATATGGTC-1	SeuratProject	3893	1387	escc_aggr	3894	1388	0.875220870440055	0.0231124807395994	ESCC_L1	ESCC_L	ACGAGCCCATATGGTC-1	0.0843255878659181	-0.106207735124562	S	3091	1384	22	C22	ESCC_L	1	T_C22_NK	T cells	NA	NK	C22_NK	NA
ACGAGCCGTATAGTAG-1	SeuratProject	1937	926	escc_aggr	1937	926	0.902492852117265	0.00309757356737222	ESCC_L1	ESCC_L	ACGAGCCGTATAGTAG-1	-0.0684523979404518	-0.125724003558733	G1	2427	928	2	C2	ESCC_L	1	T_C2_NK	T cells	NA	NK	C2_NK	NA
ACGAGGAAGCGTCTAT-1	SeuratProject	3293	1007	escc_aggr	3293	1007	0.853717457979653	0.0185241421196477	ESCC_L1	ESCC_L	ACGAGGAAGCGTCTAT-1	-0.0313968525660733	-0.0708392598907514	G1	2913	1007	3	C3	ESCC_L	1	T_C3_TCM	T cells	NA	TCM	C3_TCM	NA
ACGAGGACAGGGAGAG-1	SeuratProject	3222	870	escc_aggr	3222	870	0.837917349987587	0.0384854127870888	ESCC_L1	ESCC_L	ACGAGGACAGGGAGAG-1	-0.015486578379765	-0.0302391956132944	G1	2877	870	3	C3	ESCC_L	1	T_C3_TCM	T cells	NA	TCM	C3_TCM	NA
ACGAGGACATGCCCGA-1	SeuratProject	681	357	escc_aggr	681	357	0.90100094180735	0.039647577092511	ESCC_L1	ESCC_L	ACGAGGACATGCCCGA-1	-0.0388385188479787	-0.00769119696366502	G1	2046	493	20	C20	ESCC_L	1	T_C20_Naive	T cells	NA	Naive	C20_Naive	NA
ACGAGGACATGGTAGG-1	SeuratProject	2201	1013	escc_aggr	2201	1013	0.899177713020702	0.0436165379373012	ESCC_L1	ESCC_L	ACGAGGACATGGTAGG-1	0.00492664338366787	-0.0367491780029306	S	2489	1012	3	C3	ESCC_L	1	T_C3_TCM	T cells	NA	TCM	C3_TCM	NA
ACGAGGATCACTCCTG-1	SeuratProject	2473	928	escc_aggr	2473	928	0.874551127321673	0.00808734330772341	ESCC_L1	ESCC_L	ACGAGGATCACTCCTG-1	-0.0281296649666756	-0.116724144333508	G1	2609	928	12	C12	ESCC_L	1	T_C12_TCM	T cells	NA	TCM	C12_TCM	NA
ACGAGGATCCGAAGAG-1	SeuratProject	806	393	escc_aggr	806	393	0.892668089899257	0.0496277915632754	ESCC_L1	ESCC_L	ACGAGGATCCGAAGAG-1	0.0271264154033189	0.0324958867145462	G2M	2097	522	12	C12	ESCC_L	1	T_C12_TCM	T cells	NA	TCM	C12_TCM	NA
ACGAGGATCGATAGAA-1	SeuratProject	2272	939	escc_aggr	2272	939	0.885668638204277	0.00308098591549296	ESCC_L1	ESCC_L	ACGAGGATCGATAGAA-1	-0.0312329987200368	-0.133888090288647	G1	2518	939	10	C10	ESCC_L	1	T_C10_EX	T cells	NA	EX	C10_EX	NA
ACGATACAGGCATTGG-1	SeuratProject	906	420	escc_aggr	906	420	0.887093529613895	0.033112582781457	ESCC_L1	ESCC_L	ACGATACAGGCATTGG-1	-0.0409287177223582	-0.0744965846963244	G1	2192	502	20	C20	ESCC_L	1	T_C20_Naive	T cells	NA	Naive	C20_Naive	NA
ACGATACCAATCCAAC-1	SeuratProject	1336	496	escc_aggr	1336	496	0.862331597489418	0.0157185628742515	ESCC_L1	ESCC_L	ACGATACCAATCCAAC-1	-0.0343416863244346	-0.0911470699098239	G1	2497	528	2	C2	ESCC_L	1	T_C2_NK	T cells	NA	NK	C2_NK	NA
ACGATACCACAGATTC-1	SeuratProject	778	377	escc_aggr	778	377	0.891165524962016	0.0822622107969152	ESCC_L1	ESCC_L	ACGATACCACAGATTC-1	-0.0275399557262345	0.0489573432657057	G2M	2066	509	20	C20	ESCC_L	1	T_C20_Naive	T cells	NA	Naive	C20_Naive	NA
ACGATACCATCACGAT-1	SeuratProject	3435	920	escc_aggr	3435	920	0.838192656156615	0.0145560407569141	ESCC_L1	ESCC_L	ACGATACCATCACGAT-1	-0.0666653387580777	-0.0187806162963503	G1	2941	919	12	C12	ESCC_L	1	T_C12_TCM	T cells	NA	TCM	C12_TCM	NA
ACGATACCATCGTCGG-1	SeuratProject	3955	942	escc_aggr	3955	942	0.826780592019742	0.0149178255372946	ESCC_L1	ESCC_L	ACGATACCATCGTCGG-1	0.00433530379540861	-0.0120423674619854	S	2975	933	3	C3	ESCC_L	1	T_C3_TCM	T cells	NA	TCM	C3_TCM	NA
ACGATACGTAGCCTAT-1	SeuratProject	2686	916	escc_aggr	2686	916	0.86375150446515	0.0204765450483991	ESCC_L1	ESCC_L	ACGATACGTAGCCTAT-1	-0.0243245633117618	-0.0920753037790702	G1	2692	916	3	C3	ESCC_L	1	T_C3_TCM	T cells	NA	TCM	C3_TCM	NA
ACGATACGTCCTGCTT-1	SeuratProject	1479	709	escc_aggr	1479	709	0.89926651584921	0.000676132521974307	ESCC_L1	ESCC_L	ACGATACGTCCTGCTT-1	-0.053575323340642	0.0429979519158855	G2M	2328	735	16	C16	ESCC_L	1	T_C16_EX	T cells	NA	EX	C16_EX	NA
ACGATACGTCTAGAGG-1	SeuratProject	612	298	escc_aggr	612	298	0.887849646155852	0.0457516339869281	ESCC_L1	ESCC_L	ACGATACGTCTAGAGG-1	-0.041516420732615	-0.0609123465047144	G1	1989	467	20	C20	ESCC_L	1	T_C20_Naive	T cells	NA	Naive	C20_Naive	NA
ACGATACGTCTTCAAG-1	SeuratProject	3182	839	escc_aggr	3182	839	0.834716594197066	0.139849151477058	ESCC_L1	ESCC_L	ACGATACGTCTTCAAG-1	0.00982399224953544	-0.0489736315904085	S	2879	838	23	C23	ESCC_L	1	T_C23_Naive	T cells	NA	Naive	C23_Naive	NA
ACGATACTCTGCCCTA-1	SeuratProject	504	270	escc_aggr	504	270	0.89969519340798	0.0654761904761905	ESCC_L1	ESCC_L	ACGATACTCTGCCCTA-1	0.0380288665613201	0.00318374865497684	S	1899	464	20	C20	ESCC_L	1	T_C20_Naive	T cells	NA	Naive	C20_Naive	NA
ACGATGTAGAGCCCAA-1	SeuratProject	4103	1061	escc_aggr	4103	1061	0.837428832179987	0.014623446258835	ESCC_L1	ESCC_L	ACGATGTAGAGCCCAA-1	-0.0391936251627332	-0.00171504489956699	G1	3028	1047	3	C3	ESCC_L	1	T_C3_TCM	T cells	NA	TCM	C3_TCM	NA
ACGATGTAGGTTCCTA-1	SeuratProject	2325	869	escc_aggr	2325	869	0.873039369619348	0.0318279569892473	ESCC_L1	ESCC_L	ACGATGTAGGTTCCTA-1	0.0201755533972817	-0.104493381861714	S	2538	869	12	C12	ESCC_L	1	T_C12_TCM	T cells	NA	TCM	C12_TCM	NA
ACGATGTCACGGCGTT-1	SeuratProject	1745	716	escc_aggr	1745	716	0.880657981915666	0.092836676217765	ESCC_L1	ESCC_L	ACGATGTCACGGCGTT-1	-0.00631778826320206	0.0128804272089074	G2M	2406	718	3	C3	ESCC_L	1	T_C3_TCM	T cells	NA	TCM	C3_TCM	NA
ACGATGTCAGCAGTTT-1	SeuratProject	2136	680	escc_aggr	2136	680	0.850705144979254	0.000936329588014981	ESCC_L1	ESCC_L	ACGATGTCAGCAGTTT-1	0.0380762217795613	-0.0314061004443638	S	2520	680	12	C12	ESCC_L	1	T_C12_TCM	T cells	NA	TCM	C12_TCM	NA
ACGATGTGTAGCTTGT-1	SeuratProject	425	277	escc_aggr	425	277	0.929268777972557	0.0894117647058824	ESCC_L1	ESCC_L	ACGATGTGTAGCTTGT-1	-0.0242132406348391	-0.00394013616389764	G1	1952	498	20	C20	ESCC_L	1	T_C20_Naive	T cells	NA	Naive	C20_Naive	NA
ACGATGTTCCAAGCCG-1	SeuratProject	2882	663	escc_aggr	2882	663	0.815538468889992	0.0201249132546843	ESCC_L1	ESCC_L	ACGATGTTCCAAGCCG-1	-0.00540159210536393	-0.0765442168943335	G1	2780	663	3	C3	ESCC_L	1	T_C3_TCM	T cells	NA	TCM	C3_TCM	NA
ACGATGTTCTGAGTGT-1	SeuratProject	3140	866	escc_aggr	3140	866	0.840027735083518	0.0299363057324841	ESCC_L1	ESCC_L	ACGATGTTCTGAGTGT-1	-0.0290069344021341	-0.0745962930562596	G1	2854	866	12	C12	ESCC_L	1	T_C12_TCM	T cells	NA	TCM	C12_TCM	NA
ACGCAGCAGCTAACTC-1	SeuratProject	807	345	escc_aggr	807	345	0.873040765193082	0.00371747211895911	ESCC_L1	ESCC_L	ACGCAGCAGCTAACTC-1	-0.0332257072332542	-0.064698297782975	G1	2193	454	20	C20	ESCC_L	1	T_C20_Naive	T cells	NA	Naive	C20_Naive	NA
ACGCAGCCAAACCCAT-1	SeuratProject	3762	888	escc_aggr	3762	888	0.824634298232012	0.00930356193514088	ESCC_L1	ESCC_L	ACGCAGCCAAACCCAT-1	0.0175312325574688	-0.0760293821639148	S	2965	885	3	C3	ESCC_L	1	T_C3_TCM	T cells	NA	TCM	C3_TCM	NA
ACGCAGCCAAATTGCC-1	SeuratProject	3239	1138	escc_aggr	3239	1138	0.870593872717774	0.043223217042297	ESCC_L1	ESCC_L	ACGCAGCCAAATTGCC-1	-0.0192647408869407	-0.0999989702482795	G1	2948	1138	27	C27	ESCC_L	1	T_C27_FH2	T cells	NA	FH2	C27_FH2	NA
ACGCAGCCAGGGTTAG-1	SeuratProject	2537	731	escc_aggr	2538	732	0.841391726775411	0.0141843971631206	ESCC_L1	ESCC_L	ACGCAGCCAGGGTTAG-1	-0.00825995128967758	-0.0642404620906966	G1	2646	731	12	C12	ESCC_L	1	T_C12_TCM	T cells	NA	TCM	C12_TCM	NA
ACGCAGCCAGTATCTG-1	SeuratProject	5070	1264	escc_aggr	5070	1264	0.83717689894099	0.0142011834319527	ESCC_L1	ESCC_L	ACGCAGCCAGTATCTG-1	-0.0471463268438959	-0.0770040070923484	G1	3150	1151	3	C3	ESCC_L	1	T_C3_TCM	T cells	NA	TCM	C3_TCM	NA
ACGCAGCGTCGATTGT-1	SeuratProject	3157	830	escc_aggr	3157	830	0.834195209338958	0.0123535001583782	ESCC_L1	ESCC_L	ACGCAGCGTCGATTGT-1	0.0540231278739776	0.0413184264333161	S	2866	830	3	C3	ESCC_L	1	T_C3_TCM	T cells	NA	TCM	C3_TCM	NA
ACGCAGCGTCTAGAGG-1	SeuratProject	1419	567	escc_aggr	1419	567	0.873603565445439	0.0387596899224806	ESCC_L1	ESCC_L	ACGCAGCGTCTAGAGG-1	-0.0035824468117988	-0.0924673151714753	G1	2376	586	12	C12	ESCC_L	1	T_C12_TCM	T cells	NA	TCM	C12_TCM	NA
ACGCAGCTCACTCTTA-1	SeuratProject	7806	1858	escc_aggr	7806	1858	0.839847326734659	0.0523955931334871	ESCC_L1	ESCC_L	ACGCAGCTCACTCTTA-1	0.0496194923942027	-0.0591366796701005	S	2927	1112	3	C3	ESCC_L	1	T_C3_TCM	T cells	NA	TCM	C3_TCM	NA
ACGCAGCTCCTCAACC-1	SeuratProject	3134	733	escc_aggr	3134	733	0.819514544950987	0.0175494575622208	ESCC_L1	ESCC_L	ACGCAGCTCCTCAACC-1	-0.03801614596342	-0.0846565557063717	G1	2862	733	10	C10	ESCC_L	1	T_C10_EX	T cells	NA	EX	C10_EX	NA
ACGCAGCTCGGCATCG-1	SeuratProject	580	305	escc_aggr	580	305	0.898992065338288	0.0931034482758621	ESCC_L1	ESCC_L	ACGCAGCTCGGCATCG-1	-0.0304228561313695	-0.0591943040255554	G1	1955	478	20	C20	ESCC_L	1	T_C20_Naive	T cells	NA	Naive	C20_Naive	NA
ACGCAGCTCGGCGCAT-1	SeuratProject	4005	919	escc_aggr	4006	920	0.822654904216988	0.0164752870693959	ESCC_L1	ESCC_L	ACGCAGCTCGGCGCAT-1	-0.0485173570453417	-0.0769110834429313	G1	2997	913	3	C3	ESCC_L	1	T_C3_TCM	T cells	NA	TCM	C3_TCM	NA
ACGCAGCTCTAGCACA-1	SeuratProject	1747	649	escc_aggr	1747	649	0.867362937037045	0.0297653119633658	ESCC_L1	ESCC_L	ACGCAGCTCTAGCACA-1	-0.0421516406241057	-0.0647938329832744	G1	2404	650	3	C3	ESCC_L	1	T_C3_TCM	T cells	NA	TCM	C3_TCM	NA
ACGCAGCTCTCGGACG-1	SeuratProject	2013	865	escc_aggr	2013	865	0.888969427001371	0.0243417784401391	ESCC_L1	ESCC_L	ACGCAGCTCTCGGACG-1	0.00471412275124478	-0.0470334996579832	S	2450	864	3	C3	ESCC_L	1	T_C3_TCM	T cells	NA	TCM	C3_TCM	NA
ACGCAGCTCTTACCTA-1	SeuratProject	575	277	escc_aggr	575	277	0.885062951965201	0.0608695652173913	ESCC_L1	ESCC_L	ACGCAGCTCTTACCTA-1	0.0405993218454482	-0.000689715938603723	S	1883	461	20	C20	ESCC_L	1	T_C20_Naive	T cells	NA	Naive	C20_Naive	NA
ACGCCAGAGGGCTTGA-1	SeuratProject	3621	879	escc_aggr	3621	879	0.827235382245664	0.0162938414802541	ESCC_L1	ESCC_L	ACGCCAGAGGGCTTGA-1	-0.0190544542842969	-0.0547232168908042	G1	2936	879	3	C3	ESCC_L	1	T_C3_TCM	T cells	NA	TCM	C3_TCM	NA
ACGCCAGAGTCACGCC-1	SeuratProject	2925	763	escc_aggr	2925	763	0.831627195814183	0.011965811965812	ESCC_L1	ESCC_L	ACGCCAGAGTCACGCC-1	-0.044973914356784	-0.0710377447822954	G1	2808	763	12	C12	ESCC_L	1	T_C12_TCM	T cells	NA	TCM	C12_TCM	NA
ACGCCAGCACACCGAC-1	SeuratProject	4870	991	escc_aggr	4870	991	0.812488169177226	0.0139630390143737	ESCC_L1	ESCC_L	ACGCCAGCACACCGAC-1	-0.0434305206687513	-0.0551424107338814	G1	3072	894	3	C3	ESCC_L	1	T_C3_TCM	T cells	NA	TCM	C3_TCM	NA
ACGCCAGCACATTCGA-1	SeuratProject	2592	686	escc_aggr	2592	686	0.830880899110308	0.0104166666666667	ESCC_L1	ESCC_L	ACGCCAGCACATTCGA-1	-0.00634420732101742	0.00518415857576913	G2M	2669	686	10	C10	ESCC_L	1	T_C10_EX	T cells	NA	EX	C10_EX	NA
ACGCCAGCATGGTCAT-1	SeuratProject	3562	844	escc_aggr	3562	844	0.823928670813073	0.0115103874227962	ESCC_L1	ESCC_L	ACGCCAGCATGGTCAT-1	-0.049420677383113	-0.102123194813328	G1	2936	842	10	C10	ESCC_L	1	T_C10_EX	T cells	NA	EX	C10_EX	NA
ACGCCAGGTGGAAAGA-1	SeuratProject	3518	872	escc_aggr	3518	872	0.829179691048496	0.0113700966458215	ESCC_L1	ESCC_L	ACGCCAGGTGGAAAGA-1	-0.0257545064509586	-0.0428413785290015	G1	2927	871	3	C3	ESCC_L	1	T_C3_TCM	T cells	NA	TCM	C3_TCM	NA
ACGCCAGGTTACGCGC-1	SeuratProject	2274	655	escc_aggr	2274	655	0.838968453126712	0.015391380826737	ESCC_L1	ESCC_L	ACGCCAGGTTACGCGC-1	0.0313240380418901	-0.0492206191968378	S	2562	655	12	C12	ESCC_L	1	T_C12_TCM	T cells	NA	TCM	C12_TCM	NA
ACGCCAGTCACTTCAT-1	SeuratProject	4374	932	escc_aggr	4374	932	0.815576703548727	0.0102880658436214	ESCC_L1	ESCC_L	ACGCCAGTCACTTCAT-1	-0.038825549817476	-0.0795153590397246	G1	3037	896	12	C12	ESCC_L	1	T_C12_TCM	T cells	NA	TCM	C12_TCM	NA
ACGCCAGTCCTAGTGA-1	SeuratProject	8109	2267	escc_aggr	8112	2270	0.858510109414665	0.0657051282051282	ESCC_L1	ESCC_L	ACGCCAGTCCTAGTGA-1	-0.0810206342308501	-0.161298020797122	G1	2989	1346	7	C7	ESCC_L	1	T_C7_EFF	T cells	NA	EFF	C7_EFF	NA
ACGCCGAAGAAGGACA-1	SeuratProject	3539	874	escc_aggr	3539	874	0.828856136665327	0.0163888103984176	ESCC_L1	ESCC_L	ACGCCGAAGAAGGACA-1	0.0454623151794337	-0.0629186406787779	S	2934	874	3	C3	ESCC_L	1	T_C3_TCM	T cells	NA	TCM	C3_TCM	NA
ACGCCGAAGTTAACGA-1	SeuratProject	3713	959	escc_aggr	3713	959	0.835307663638639	0.0228925397252895	ESCC_L1	ESCC_L	ACGCCGAAGTTAACGA-1	-0.0256048801979592	0.0184739325591432	G2M	2976	958	3	C3	ESCC_L	1	T_C3_TCM	T cells	NA	TCM	C3_TCM	NA
ACGCCGAGTATAGTAG-1	SeuratProject	2560	851	escc_aggr	2560	851	0.859660584320536	0.022265625	ESCC_L1	ESCC_L	ACGCCGAGTATAGTAG-1	-0.0232543174655649	-0.0154213763804082	G1	2648	851	3	C3	ESCC_L	1	T_C3_TCM	T cells	NA	TCM	C3_TCM	NA
ACGCCGAGTCGCGAAA-1	SeuratProject	2316	1042	escc_aggr	2316	1042	0.896910018292288	0.0254749568221071	ESCC_L1	ESCC_L	ACGCCGAGTCGCGAAA-1	-0.0860919179744753	-0.0773678220090313	G1	2521	1042	9	C9	ESCC_L	1	T_C9_REG	T cells	NA	REG	C9_REG	NA
ACGCCGAGTCTTTCAT-1	SeuratProject	5142	1203	escc_aggr	5143	1204	0.83008535522873	0.010499708341435	ESCC_L1	ESCC_L	ACGCCGAGTCTTTCAT-1	-0.0175145770043838	-0.0362757021542671	G1	3128	1097	3	C3	ESCC_L	1	T_C3_TCM	T cells	NA	TCM	C3_TCM	NA
ACGCCGATCCTTCAAT-1	SeuratProject	4278	1214	escc_aggr	4278	1214	0.849356700201854	0.0121552127162225	ESCC_L1	ESCC_L	ACGCCGATCCTTCAAT-1	-0.0135429970762981	-0.0345307122423717	G1	3104	1188	27	C27	ESCC_L	1	T_C27_FH2	T cells	NA	FH2	C27_FH2	NA
ACGCCGATCGCGTAGC-1	SeuratProject	2263	730	escc_aggr	2263	730	0.853529687834577	0.0141405214317278	ESCC_L1	ESCC_L	ACGCCGATCGCGTAGC-1	-0.0639208918065271	-0.0783291473531514	G1	2549	730	12	C12	ESCC_L	1	T_C12_TCM	T cells	NA	TCM	C12_TCM	NA
ACGCCGATCGGCGGTT-1	SeuratProject	3177	1305	escc_aggr	3178	1306	0.889721946051989	0.0213971050975456	ESCC_L1	ESCC_L	ACGCCGATCGGCGGTT-1	0.00368836489001322	0.00297703212846981	S	2943	1304	12	C12	ESCC_L	1	T_C12_TCM	T cells	NA	TCM	C12_TCM	NA
ACGCCGATCTTGGGTA-1	SeuratProject	2669	888	escc_aggr	2669	888	0.860511679498915	0.0146122143124766	ESCC_L1	ESCC_L	ACGCCGATCTTGGGTA-1	-0.0179274765076955	-0.0442168952154139	G1	2682	888	12	C12	ESCC_L	1	T_C12_TCM	T cells	NA	TCM	C12_TCM	NA
ACGGAGAAGACATAAC-1	SeuratProject	1739	710	escc_aggr	1739	710	0.879936646770425	0.00632547441058079	ESCC_L1	ESCC_L	ACGGAGAAGACATAAC-1	-0.0133189932310118	-0.0766012180820107	G1	2403	713	10	C10	ESCC_L	1	T_C10_EX	T cells	NA	EX	C10_EX	NA
ACGGAGAAGGGCTCTC-1	SeuratProject	3234	807	escc_aggr	3234	807	0.82823044494071	0.023191094619666	ESCC_L1	ESCC_L	ACGGAGAAGGGCTCTC-1	-0.00807498174730377	-0.0748047872290699	G1	2877	807	3	C3	ESCC_L	1	T_C3_TCM	T cells	NA	TCM	C3_TCM	NA
ACGGAGACAAGTACCT-1	SeuratProject	2842	1199	escc_aggr	2842	1199	0.891474902158984	0.0200562983814215	ESCC_L1	ESCC_L	ACGGAGACAAGTACCT-1	0.0241297229027845	-0.0616028743016384	S	2815	1199	12	C12	ESCC_L	1	T_C12_TCM	T cells	NA	TCM	C12_TCM	NA
ACGGAGAGTTTCGCTC-1	SeuratProject	2630	646	escc_aggr	2630	646	0.821716046833669	0.000760456273764259	ESCC_L1	ESCC_L	ACGGAGAGTTTCGCTC-1	-0.045431819828306	-0.0825695843219654	G1	2689	646	20	C20	ESCC_L	1	T_C20_Naive	T cells	NA	Naive	C20_Naive	NA
ACGGCCAAGCTATGCT-1	SeuratProject	1956	664	escc_aggr	1957	665	0.85758582849945	0.0194174757281553	ESCC_L1	ESCC_L	ACGGCCAAGCTATGCT-1	0.0404181115454359	-0.0845477573043008	S	2485	665	12	C12	ESCC_L	1	T_C12_TCM	T cells	NA	TCM	C12_TCM	NA
ACGGCCAAGGCAATTA-1	SeuratProject	891	412	escc_aggr	891	412	0.886442584536531	0.0538720538720539	ESCC_L1	ESCC_L	ACGGCCAAGGCAATTA-1	0.019952881318808	-0.0275761695605505	S	2175	509	20	C20	ESCC_L	1	T_C20_Naive	T cells	NA	Naive	C20_Naive	NA
ACGGCCAAGGCATGGT-1	SeuratProject	3292	943	escc_aggr	3292	943	0.845641980128328	0.0124544349939247	ESCC_L1	ESCC_L	ACGGCCAAGGCATGGT-1	0.0416989063825942	-0.0505221758512456	S	2919	943	3	C3	ESCC_L	1	T_C3_TCM	T cells	NA	TCM	C3_TCM	NA
ACGGCCACAGCGTCCA-1	SeuratProject	2501	957	escc_aggr	2501	957	0.877225486902059	0.0211915233906437	ESCC_L1	ESCC_L	ACGGCCACAGCGTCCA-1	0.0185939718888938	-0.0728812628353309	S	2618	957	3	C3	ESCC_L	1	T_C3_TCM	T cells	NA	TCM	C3_TCM	NA
ACGGCCACATGCATGT-1	SeuratProject	3964	988	escc_aggr	3964	988	0.832308424138805	0.0169021190716448	ESCC_L1	ESCC_L	ACGGCCACATGCATGT-1	0.0439398727503742	-0.0164232543989546	S	2989	980	3	C3	ESCC_L	1	T_C3_TCM	T cells	NA	TCM	C3_TCM	NA
ACGGCCATCCAATGGT-1	SeuratProject	1787	779	escc_aggr	1787	779	0.889122606157485	0.0151091214325686	ESCC_L1	ESCC_L	ACGGCCATCCAATGGT-1	0.116609505536882	0.00261981480126261	S	2380	779	12	C12	ESCC_L	1	T_C12_TCM	T cells	NA	TCM	C12_TCM	NA
ACGGCCATCGTAGGTT-1	SeuratProject	3806	947	escc_aggr	3806	947	0.831273824350707	0.0120861797162375	ESCC_L1	ESCC_L	ACGGCCATCGTAGGTT-1	0.0102546488121181	-0.0467934028602221	S	2976	945	3	C3	ESCC_L	1	T_C3_TCM	T cells	NA	TCM	C3_TCM	NA
ACGGCCATCGTCCAGG-1	SeuratProject	1821	635	escc_aggr	1821	635	0.859664808527464	0.00549148819330038	ESCC_L1	ESCC_L	ACGGCCATCGTCCAGG-1	-0.044996018282325	-0.061321706896739	G1	2458	637	20	C20	ESCC_L	1	T_C20_Naive	T cells	NA	Naive	C20_Naive	NA
ACGGGCTAGAGCTGGT-1	SeuratProject	436	291	escc_aggr	436	291	0.933474370489642	0.0435779816513761	ESCC_L1	ESCC_L	ACGGGCTAGAGCTGGT-1	-0.0295727534613046	-0.0617314395229488	G1	2007	482	20	C20	ESCC_L	1	T_C20_Naive	T cells	NA	Naive	C20_Naive	NA
ACGGGCTGTACTCGCG-1	SeuratProject	2461	1425	escc_aggr	2461	1425	0.930023904728053	0.00568874441284031	ESCC_L1	ESCC_L	ACGGGCTGTACTCGCG-1	-0.0661704617415655	0.0512687012644024	G2M	2534	1423	9	C9	ESCC_L	1	T_C9_REG	T cells	NA	REG	C9_REG	NA
ACGGGCTGTATGAAAC-1	SeuratProject	453	237	escc_aggr	453	237	0.89407400080708	0.0993377483443709	ESCC_L1	ESCC_L	ACGGGCTGTATGAAAC-1	-0.0223144741659147	-0.0514175437821034	G1	1919	464	20	C20	ESCC_L	1	T_C20_Naive	T cells	NA	Naive	C20_Naive	NA
ACGGGCTGTCAATGTC-1	SeuratProject	2159	621	escc_aggr	2160	622	0.837855490941059	0.00185185185185185	ESCC_L1	ESCC_L	ACGGGCTGTCAATGTC-1	-0.0382725426260175	-0.0502546217485386	G1	2546	621	20	C20	ESCC_L	1	T_C20_Naive	T cells	NA	Naive	C20_Naive	NA
ACGGGCTGTGTTCGAT-1	SeuratProject	654	341	escc_aggr	654	341	0.899550502734263	0.0596330275229358	ESCC_L1	ESCC_L	ACGGGCTGTGTTCGAT-1	-0.0308620974297876	-0.0154120992232798	G1	2033	491	19	C19	ESCC_L	1	T_C19_MEM	T cells	NA	MEM	C19_MEM	NA
ACGGGCTGTTACCGAT-1	SeuratProject	603	286	escc_aggr	603	286	0.883484062198014	0.0762852404643449	ESCC_L1	ESCC_L	ACGGGCTGTTACCGAT-1	-0.0279969584369175	0.0141544748048899	G2M	1888	469	20	C20	ESCC_L	1	T_C20_Naive	T cells	NA	Naive	C20_Naive	NA
ACGGGCTTCAATAAGG-1	SeuratProject	4399	1151	escc_aggr	4399	1151	0.840180601603932	0.0136394635144351	ESCC_L1	ESCC_L	ACGGGCTTCAATAAGG-1	-0.0163716289719188	-0.0595643836693889	G1	3039	1116	3	C3	ESCC_L	1	T_C3_TCM	T cells	NA	TCM	C3_TCM	NA
ACGGGTCAGAACAACT-1	SeuratProject	4432	1613	escc_aggr	4432	1613	0.87962337129971	0.00970216606498195	ESCC_L1	ESCC_L	ACGGGTCAGAACAACT-1	0.0494511589095018	-0.0468026139689943	S	3222	1586	10	C10	ESCC_L	1	T_C10_EX	T cells	NA	EX	C10_EX	NA
ACGGGTCAGAGATGAG-1	SeuratProject	2395	1065	escc_aggr	2395	1065	0.895849632971302	0.00250521920668058	ESCC_L1	ESCC_L	ACGGGTCAGAGATGAG-1	-0.00882686404113704	0.00190656929301794	G2M	2554	1065	9	C9	ESCC_L	1	T_C9_REG	T cells	NA	REG	C9_REG	NA
ACGGGTCAGTGGACGT-1	SeuratProject	595	329	escc_aggr	595	329	0.90725554359297	0.0722689075630252	ESCC_L1	ESCC_L	ACGGGTCAGTGGACGT-1	-0.0391680465097788	-0.0649692633324632	G1	2053	485	20	C20	ESCC_L	1	T_C20_Naive	T cells	NA	Naive	C20_Naive	NA
ACGGGTCGTCTCCCTA-1	SeuratProject	1880	837	escc_aggr	1880	837	0.892664798873563	0.0164893617021277	ESCC_L1	ESCC_L	ACGGGTCGTCTCCCTA-1	0.0167118303770254	0.0108990533466385	S	2420	837	3	C3	ESCC_L	1	T_C3_TCM	T cells	NA	TCM	C3_TCM	NA
ACGGGTCGTGTTTGTG-1	SeuratProject	2625	826	escc_aggr	2625	826	0.853135340835291	0.0171428571428571	ESCC_L1	ESCC_L	ACGGGTCGTGTTTGTG-1	-0.00403953219007767	-0.0460658990708688	G1	2670	826	12	C12	ESCC_L	1	T_C12_TCM	T cells	NA	TCM	C12_TCM	NA
ACGGGTCTCGCCAAAT-1	SeuratProject	3518	935	escc_aggr	3518	935	0.837722443077224	0.0099488345650938	ESCC_L1	ESCC_L	ACGGGTCTCGCCAAAT-1	-0.0614832971710773	-0.0487884223221247	G1	2944	935	3	C3	ESCC_L	1	T_C3_TCM	T cells	NA	TCM	C3_TCM	NA
ACGTCAACACTTGGAT-1	SeuratProject	527	293	escc_aggr	527	293	0.906333308631567	0.00569259962049336	ESCC_L1	ESCC_L	ACGTCAACACTTGGAT-1	-0.0178188468361848	-0.0692979783879513	G1	2185	461	20	C20	ESCC_L	1	T_C20_Naive	T cells	NA	Naive	C20_Naive	NA
ACGTCAACATCCGCGA-1	SeuratProject	4263	1113	escc_aggr	4263	1113	0.839320686372646	0.0180623973727422	ESCC_L1	ESCC_L	ACGTCAACATCCGCGA-1	-0.00824755948298113	-0.0171517979053451	G1	3058	1095	3	C3	ESCC_L	1	T_C3_TCM	T cells	NA	TCM	C3_TCM	NA
ACGTCAATCCTGCAGG-1	SeuratProject	901	442	escc_aggr	901	442	0.895319346636178	0.00665926748057714	ESCC_L1	ESCC_L	ACGTCAATCCTGCAGG-1	-0.0290233358500584	-0.0806381095522064	G1	2337	518	2	C2	ESCC_L	1	T_C2_NK	T cells	NA	NK	C2_NK	NA
ACGTCAATCTCTTATG-1	SeuratProject	2979	948	escc_aggr	2979	948	0.856864687859158	0.0251762336354481	ESCC_L1	ESCC_L	ACGTCAATCTCTTATG-1	-0.031493899672462	0.00905103871202852	G2M	2827	948	3	C3	ESCC_L	1	T_C3_TCM	T cells	NA	TCM	C3_TCM	NA
ACTATCTAGAGAACAG-1	SeuratProject	4858	1134	escc_aggr	4858	1134	0.82860389571347	0.0156442980650473	ESCC_L1	ESCC_L	ACTATCTAGAGAACAG-1	-0.0419240885966716	-0.0576497809088798	G1	3048	1048	3	C3	ESCC_L	1	T_C3_TCM	T cells	NA	TCM	C3_TCM	NA
ACTATCTAGCACCGCT-1	SeuratProject	1897	697	escc_aggr	1897	697	0.86735032905112	0.00738007380073801	ESCC_L1	ESCC_L	ACTATCTAGCACCGCT-1	0.0390110557246724	0.0119303026853631	S	2430	698	12	C12	ESCC_L	1	T_C12_TCM	T cells	NA	TCM	C12_TCM	NA
ACTATCTAGGATGTAT-1	SeuratProject	3387	846	escc_aggr	3387	846	0.829326806066709	0.0209625036905816	ESCC_L1	ESCC_L	ACTATCTAGGATGTAT-1	0.0662861060909248	-0.0445108758886621	S	2908	845	3	C3	ESCC_L	1	T_C3_TCM	T cells	NA	TCM	C3_TCM	NA
ACTATCTAGGTGCTAG-1	SeuratProject	4175	1063	escc_aggr	4175	1063	0.835907322716812	0.0198802395209581	ESCC_L1	ESCC_L	ACTATCTAGGTGCTAG-1	0.0134934765638158	-0.0191871808357801	S	3022	1048	3	C3	ESCC_L	1	T_C3_TCM	T cells	NA	TCM	C3_TCM	NA
ACTATCTCAGATCTGT-1	SeuratProject	4878	1057	escc_aggr	4879	1058	0.820014748364448	0.0129124820659971	ESCC_L1	ESCC_L	ACTATCTCAGATCTGT-1	-0.0377950285377057	-0.0163074885077743	G1	3059	973	14	C14	ESCC_L	1	T_C14_TCM	T cells	NA	TCM	C14_TCM	NA
ACTATCTCATACAGCT-1	SeuratProject	3740	917	escc_aggr	3740	917	0.829128405802643	0.0163101604278075	ESCC_L1	ESCC_L	ACTATCTCATACAGCT-1	-0.0256596011819756	-0.0342373254565054	G1	2997	915	3	C3	ESCC_L	1	T_C3_TCM	T cells	NA	TCM	C3_TCM	NA
ACTATCTCATACTCTT-1	SeuratProject	3734	879	escc_aggr	3734	879	0.824144797149075	0.0227637921799679	ESCC_L1	ESCC_L	ACTATCTCATACTCTT-1	-0.00607623453821272	-0.0428888188427921	G1	2991	874	12	C12	ESCC_L	1	T_C12_TCM	T cells	NA	TCM	C12_TCM	NA
ACTATCTGTCCAGTGC-1	SeuratProject	3207	767	escc_aggr	3208	768	0.822923091869621	0.0112219451371571	ESCC_L1	ESCC_L	ACTATCTGTCCAGTGC-1	-0.00517569902338597	-0.0601444132578423	G1	2872	767	12	C12	ESCC_L	1	T_C12_TCM	T cells	NA	TCM	C12_TCM	NA
ACTATCTGTGCTTCTC-1	SeuratProject	2707	689	escc_aggr	2707	689	0.826869317654961	0.0173623937938677	ESCC_L1	ESCC_L	ACTATCTGTGCTTCTC-1	-0.0334160611804812	-0.0135550026414506	G1	2708	689	12	C12	ESCC_L	1	T_C12_TCM	T cells	NA	TCM	C12_TCM	NA
ACTATCTTCCTAGGGC-1	SeuratProject	2894	772	escc_aggr	2894	772	0.834210177468824	0.0169315825846579	ESCC_L1	ESCC_L	ACTATCTTCCTAGGGC-1	-0.0529824149971526	-0.011171592198368	G1	2799	772	3	C3	ESCC_L	1	T_C3_TCM	T cells	NA	TCM	C3_TCM	NA
ACTGAACAGAATAGGG-1	SeuratProject	3598	951	escc_aggr	3598	951	0.837494177902982	0.0261256253474152	ESCC_L1	ESCC_L	ACTGAACAGAATAGGG-1	0.116784123346617	-0.077900261637128	S	2954	950	3	C3	ESCC_L	1	T_C3_TCM	T cells	NA	TCM	C3_TCM	NA
ACTGAACCACTAAGTC-1	SeuratProject	1393	687	escc_aggr	1393	687	0.902353959080128	0.0208183776022972	ESCC_L1	ESCC_L	ACTGAACCACTAAGTC-1	0.0826487575833644	0.0171894164262359	S	2366	704	3	C3	ESCC_L	1	T_C3_TCM	T cells	NA	TCM	C3_TCM	NA
ACTGAACCATAAGACA-1	SeuratProject	4038	1027	escc_aggr	4038	1027	0.835116902789039	0.0230312035661218	ESCC_L1	ESCC_L	ACTGAACCATAAGACA-1	0.00344405143930502	-0.0115327193469282	S	3016	1016	3	C3	ESCC_L	1	T_C3_TCM	T cells	NA	TCM	C3_TCM	NA
ACTGAACCATCGTCGG-1	SeuratProject	3719	956	escc_aggr	3719	956	0.834762502678593	0.0212422694272654	ESCC_L1	ESCC_L	ACTGAACCATCGTCGG-1	-0.0248235948932376	-0.109246670079519	G1	2972	953	3	C3	ESCC_L	1	T_C3_TCM	T cells	NA	TCM	C3_TCM	NA
ACTGAACGTGCTAGCC-1	SeuratProject	1679	674	escc_aggr	1679	674	0.877090056265658	0.0125074449076831	ESCC_L1	ESCC_L	ACTGAACGTGCTAGCC-1	-0.0605562190239547	-0.0592381203721582	G1	2353	676	11	C11	ESCC_L	1	T_C11_MEM	T cells	NA	MEM	C11_MEM	NA
ACTGAACTCCCGGATG-1	SeuratProject	1314	473	escc_aggr	1315	474	0.857916652632659	0.0296577946768061	ESCC_L1	ESCC_L	ACTGAACTCCCGGATG-1	-0.04083907202167	0.0478217385984308	G2M	2392	501	6	C6	ESCC_L	1	T_C6_TCM	T cells	NA	TCM	C6_TCM	NA
ACTGAGTAGAGCTATA-1	SeuratProject	3705	933	escc_aggr	3705	933	0.83218209292944	0.0167341430499325	ESCC_L1	ESCC_L	ACTGAGTAGAGCTATA-1	-0.0394268381122675	-0.0851654979864444	G1	2962	930	3	C3	ESCC_L	1	T_C3_TCM	T cells	NA	TCM	C3_TCM	NA
ACTGAGTAGTCAATAG-1	SeuratProject	2442	842	escc_aggr	2442	842	0.863498144614964	0.015970515970516	ESCC_L1	ESCC_L	ACTGAGTAGTCAATAG-1	-0.00960398506997871	-0.047273109005471	G1	2605	842	3	C3	ESCC_L	1	T_C3_TCM	T cells	NA	TCM	C3_TCM	NA
ACTGAGTAGTGTCCCG-1	SeuratProject	3426	926	escc_aggr	3426	926	0.839261512984518	0.018096906012843	ESCC_L1	ESCC_L	ACTGAGTAGTGTCCCG-1	-0.0538256053756443	-0.0169465771648041	G1	2937	926	3	C3	ESCC_L	1	T_C3_TCM	T cells	NA	TCM	C3_TCM	NA
ACTGAGTCACACGCTG-1	SeuratProject	1334	781	escc_aggr	1334	781	0.92560217525715	0.00299850074962519	ESCC_L1	ESCC_L	ACTGAGTCACACGCTG-1	-0.073197672411649	0.0169735474617517	G2M	2370	814	9	C9	ESCC_L	1	T_C9_REG	T cells	NA	REG	C9_REG	NA
ACTGAGTGTAATTGGA-1	SeuratProject	4507	1356	escc_aggr	4507	1356	0.857240306317658	0.0268471266918127	ESCC_L1	ESCC_L	ACTGAGTGTAATTGGA-1	-0.0802956942841152	-0.0682126541103023	G1	3122	1318	14	C14	ESCC_L	1	T_C14_TCM	T cells	NA	TCM	C14_TCM	NA
ACTGAGTGTACCCAAT-1	SeuratProject	4097	1029	escc_aggr	4097	1029	0.833894465670184	0.0173297534781547	ESCC_L1	ESCC_L	ACTGAGTGTACCCAAT-1	0.0282248595675776	-0.0394997721242634	S	2998	1014	3	C3	ESCC_L	1	T_C3_TCM	T cells	NA	TCM	C3_TCM	NA
ACTGAGTGTCGCCATG-1	SeuratProject	6012	1790	escc_aggr	6012	1790	0.860766525692153	0.0182967398536261	ESCC_L1	ESCC_L	ACTGAGTGTCGCCATG-1	-0.0309108376350823	-0.0393691640564498	G1	3216	1528	9	C9	ESCC_L	1	T_C9_REG	T cells	NA	REG	C9_REG	NA
ACTGAGTGTTGGTAAA-1	SeuratProject	1880	666	escc_aggr	1880	666	0.862351285172542	0.023936170212766	ESCC_L1	ESCC_L	ACTGAGTGTTGGTAAA-1	-0.0536416517823995	0.0344850757809694	G2M	2474	667	3	C3	ESCC_L	1	T_C3_TCM	T cells	NA	TCM	C3_TCM	NA
ACTGAGTTCAGGTTCA-1	SeuratProject	2331	649	escc_aggr	2331	649	0.83510301234031	0.00643500643500644	ESCC_L1	ESCC_L	ACTGAGTTCAGGTTCA-1	0.00154848587123014	-0.022963097419073	S	2592	648	12	C12	ESCC_L	1	T_C12_TCM	T cells	NA	TCM	C12_TCM	NA
ACTGAGTTCCAGGGCT-1	SeuratProject	5259	1152	escc_aggr	5259	1152	0.822771337642173	0.0180642707739114	ESCC_L1	ESCC_L	ACTGAGTTCCAGGGCT-1	-0.0220845679080684	-0.0731383087838174	G1	3073	969	3	C3	ESCC_L	1	T_C3_TCM	T cells	NA	TCM	C3_TCM	NA
ACTGATGAGCGTCAAG-1	SeuratProject	3192	1051	escc_aggr	3192	1051	0.862314067183169	0.0153508771929825	ESCC_L1	ESCC_L	ACTGATGAGCGTCAAG-1	0.0203047309003948	-0.0446579006360754	S	2896	1051	3	C3	ESCC_L	1	T_C3_TCM	T cells	NA	TCM	C3_TCM	NA
ACTGATGAGGCCCGTT-1	SeuratProject	1431	705	escc_aggr	1431	705	0.902571094151816	0.0181691125087351	ESCC_L1	ESCC_L	ACTGATGAGGCCCGTT-1	-0.0101299583741789	0.156166956509426	G2M	2410	718	2	C2	ESCC_L	1	T_C2_NK	T cells	NA	NK	C2_NK	NA
ACTGATGCAAGGTTTC-1	SeuratProject	1275	597	escc_aggr	1275	597	0.893886725840826	0.0125490196078431	ESCC_L1	ESCC_L	ACTGATGCAAGGTTTC-1	-0.0462673647351484	-0.0845939796679416	G1	2424	628	10	C10	ESCC_L	1	T_C10_EX	T cells	NA	EX	C10_EX	NA
ACTGATGCAATGGACG-1	SeuratProject	2831	811	escc_aggr	2831	811	0.842720604732375	0.00812433768986224	ESCC_L1	ESCC_L	ACTGATGCAATGGACG-1	-0.0576417542688246	-0.0399653430118497	G1	2778	811	3	C3	ESCC_L	1	T_C3_TCM	T cells	NA	TCM	C3_TCM	NA
ACTGATGCACCTATCC-1	SeuratProject	1477	641	escc_aggr	1477	641	0.885617247178316	0.041299932295193	ESCC_L1	ESCC_L	ACTGATGCACCTATCC-1	-0.00701776354559049	0.0743814409625282	G2M	2382	657	12	C12	ESCC_L	1	T_C12_TCM	T cells	NA	TCM	C12_TCM	NA
ACTGATGCAGCTCGAC-1	SeuratProject	528	261	escc_aggr	528	261	0.88761125296244	0.0700757575757576	ESCC_L1	ESCC_L	ACTGATGCAGCTCGAC-1	-0.0296134198414437	-0.046287891852188	G1	1855	469	20	C20	ESCC_L	1	T_C20_Naive	T cells	NA	Naive	C20_Naive	NA
ACTGATGGTACCGGCT-1	SeuratProject	2034	803	escc_aggr	2034	803	0.87799498614847	0.0142576204523107	ESCC_L1	ESCC_L	ACTGATGGTACCGGCT-1	0.0599635508455998	-0.00656950361895677	S	2444	803	12	C12	ESCC_L	1	T_C12_TCM	T cells	NA	TCM	C12_TCM	NA
ACTGATGGTGCGAAAC-1	SeuratProject	2045	743	escc_aggr	2045	743	0.867186580845945	0.0210268948655257	ESCC_L1	ESCC_L	ACTGATGGTGCGAAAC-1	0.0710517405247942	-0.0665319437432813	S	2495	743	3	C3	ESCC_L	1	T_C3_TCM	T cells	NA	TCM	C3_TCM	NA
ACTGATGTCTCAACTT-1	SeuratProject	2121	774	escc_aggr	2122	775	0.868507015972419	0.0174363807728558	ESCC_L1	ESCC_L	ACTGATGTCTCAACTT-1	0.0303071583576073	-0.0726206133159603	S	2499	774	12	C12	ESCC_L	1	T_C12_TCM	T cells	NA	TCM	C12_TCM	NA
ACTGATGTCTCGCATC-1	SeuratProject	1674	713	escc_aggr	1674	713	0.885020458550953	0.0197132616487455	ESCC_L1	ESCC_L	ACTGATGTCTCGCATC-1	-0.0696790088096693	-0.0325914947063546	G1	2370	718	9	C9	ESCC_L	1	T_C9_REG	T cells	NA	REG	C9_REG	NA
ACTGATGTCTGTCAAG-1	SeuratProject	3276	1287	escc_aggr	3276	1287	0.884573072073608	0.0115995115995116	ESCC_L1	ESCC_L	ACTGATGTCTGTCAAG-1	-0.0357867663716394	-0.0563514649113232	G1	2966	1287	19	C19	ESCC_L	1	T_C19_MEM	T cells	NA	MEM	C19_MEM	NA
ACTGCTCCACGCTTTC-1	SeuratProject	3794	902	escc_aggr	3794	902	0.825684877473944	0.0181866104375329	ESCC_L1	ESCC_L	ACTGCTCCACGCTTTC-1	0.0114336110558249	-0.0799368770213969	S	2987	899	3	C3	ESCC_L	1	T_C3_TCM	T cells	NA	TCM	C3_TCM	NA
ACTGCTCCAGTGGAGT-1	SeuratProject	3562	839	escc_aggr	3562	839	0.823202120085838	0.0115103874227962	ESCC_L1	ESCC_L	ACTGCTCCAGTGGAGT-1	-0.0179859966655742	-0.0489203243673843	G1	2920	839	3	C3	ESCC_L	1	T_C3_TCM	T cells	NA	TCM	C3_TCM	NA
ACTGCTCTCGCTGATA-1	SeuratProject	507	262	escc_aggr	507	262	0.894008937376934	0.0927021696252465	ESCC_L1	ESCC_L	ACTGCTCTCGCTGATA-1	0.0418749411032182	-0.0486382088198975	S	1901	472	20	C20	ESCC_L	1	T_C20_Naive	T cells	NA	Naive	C20_Naive	NA
ACTGCTCTCTCGAGTA-1	SeuratProject	2501	791	escc_aggr	2501	791	0.852878021871531	0.0183926429428229	ESCC_L1	ESCC_L	ACTGCTCTCTCGAGTA-1	-0.0597811821239793	-0.0102346987905853	G1	2631	791	12	C12	ESCC_L	1	T_C12_TCM	T cells	NA	TCM	C12_TCM	NA
ACTGTCCAGAGTGAGA-1	SeuratProject	738	453	escc_aggr	738	453	0.926096933577874	0.002710027100271	ESCC_L1	ESCC_L	ACTGTCCAGAGTGAGA-1	-0.0514323690981417	-0.0754887566667131	G1	2121	572	20	C20	ESCC_L	1	T_C20_Naive	T cells	NA	Naive	C20_Naive	NA
ACTGTCCAGCCCAGCT-1	SeuratProject	2099	763	escc_aggr	2099	763	0.867704318164726	0.00428775607432111	ESCC_L1	ESCC_L	ACTGTCCAGCCCAGCT-1	0.0379484182962179	0.00266826860438343	S	2495	763	20	C20	ESCC_L	1	T_C20_Naive	T cells	NA	Naive	C20_Naive	NA
ACTGTCCCAATCTGCA-1	SeuratProject	2729	897	escc_aggr	2729	897	0.859368278405571	0.018688164162697	ESCC_L1	ESCC_L	ACTGTCCCAATCTGCA-1	-0.0676713320008267	-0.0307550068302702	G1	2729	897	10	C10	ESCC_L	1	T_C10_EX	T cells	NA	EX	C10_EX	NA
ACTGTCCCACAGAGGT-1	SeuratProject	2235	785	escc_aggr	2235	785	0.864326599693208	0.0152125279642058	ESCC_L1	ESCC_L	ACTGTCCCACAGAGGT-1	-0.0126161350486141	-0.00920032415883651	G1	2523	785	17	C17	ESCC_L	1	T_C17_TH17	T cells	NA	TH17	C17_TH17	NA
ACTGTCCCAGACGTAG-1	SeuratProject	3009	757	escc_aggr	3010	758	0.827832157091035	0.00830564784053156	ESCC_L1	ESCC_L	ACTGTCCCAGACGTAG-1	0.0557708628928268	-0.0694857048991427	S	2823	757	12	C12	ESCC_L	1	T_C12_TCM	T cells	NA	TCM	C12_TCM	NA
ACTGTCCCAGTTAACC-1	SeuratProject	3185	953	escc_aggr	3185	953	0.850413883577968	0.0194662480376766	ESCC_L1	ESCC_L	ACTGTCCCAGTTAACC-1	-0.0590667462899745	-0.112277905240916	G1	2889	952	3	C3	ESCC_L	1	T_C3_TCM	T cells	NA	TCM	C3_TCM	NA
ACTGTCCGTAAACGCG-1	SeuratProject	2145	743	escc_aggr	2145	743	0.861789424838706	0.0335664335664336	ESCC_L1	ESCC_L	ACTGTCCGTAAACGCG-1	0.0624818126175138	-0.0587312072636115	S	2514	743	3	C3	ESCC_L	1	T_C3_TCM	T cells	NA	TCM	C3_TCM	NA
ACTGTCCGTGCAGACA-1	SeuratProject	3493	834	escc_aggr	3493	834	0.824443219885751	0.0140280561122244	ESCC_L1	ESCC_L	ACTGTCCGTGCAGACA-1	-0.0115137478332098	-0.0674735722893148	G1	2916	834	3	C3	ESCC_L	1	T_C3_TCM	T cells	NA	TCM	C3_TCM	NA
ACTGTCCGTTAGGGTG-1	SeuratProject	2760	1040	escc_aggr	2761	1041	0.876894070887038	0.0231800072437523	ESCC_L1	ESCC_L	ACTGTCCGTTAGGGTG-1	0.0343994150826804	0.0116296475086939	S	2758	1040	3	C3	ESCC_L	1	T_C3_TCM	T cells	NA	TCM	C3_TCM	NA
ACTGTCCGTTTGACTG-1	SeuratProject	4368	959	escc_aggr	4368	959	0.819117335243587	0.0157967032967033	ESCC_L1	ESCC_L	ACTGTCCGTTTGACTG-1	-0.0222984758117126	-0.1060277299119	G1	3017	931	3	C3	ESCC_L	1	T_C3_TCM	T cells	NA	TCM	C3_TCM	NA
ACTTACTAGAGACTTA-1	SeuratProject	3715	768	escc_aggr	3715	768	0.808233754799981	0.0156123822341857	ESCC_L1	ESCC_L	ACTTACTAGAGACTTA-1	0.01721904718584	-0.0898962643316412	S	2941	764	12	C12	ESCC_L	1	T_C12_TCM	T cells	NA	TCM	C12_TCM	NA
ACTTACTAGCCGTCGT-1	SeuratProject	2699	758	escc_aggr	2699	758	0.839259380024755	0.0281585772508336	ESCC_L1	ESCC_L	ACTTACTAGCCGTCGT-1	0.119564441037338	-0.00725002276828492	S	2701	758	3	C3	ESCC_L	1	T_C3_TCM	T cells	NA	TCM	C3_TCM	NA
ACTTACTAGTGCGTGA-1	SeuratProject	2474	771	escc_aggr	2474	771	0.850785241141949	0.0101050929668553	ESCC_L1	ESCC_L	ACTTACTAGTGCGTGA-1	-0.0486690578113434	-0.0689883117974698	G1	2630	771	3	C3	ESCC_L	1	T_C3_TCM	T cells	NA	TCM	C3_TCM	NA
ACTTACTAGTGTACGG-1	SeuratProject	2440	737	escc_aggr	2440	737	0.846512398886892	0.010655737704918	ESCC_L1	ESCC_L	ACTTACTAGTGTACGG-1	-0.0420619127506427	-0.070130187360949	G1	2617	737	3	C3	ESCC_L	1	T_C3_TCM	T cells	NA	TCM	C3_TCM	NA
ACTTACTAGTGTTAGA-1	SeuratProject	2829	923	escc_aggr	2830	924	0.859170179446415	0.0441696113074205	ESCC_L1	ESCC_L	ACTTACTAGTGTTAGA-1	0.0101422961058064	-0.0442255767258192	S	2778	922	3	C3	ESCC_L	1	T_C3_TCM	T cells	NA	TCM	C3_TCM	NA
ACTTACTGTACGACCC-1	SeuratProject	4584	1015	escc_aggr	4584	1015	0.82115956822229	0.0359947643979058	ESCC_L1	ESCC_L	ACTTACTGTACGACCC-1	0.0064344875741056	-0.0277734359681711	S	3019	977	3	C3	ESCC_L	1	T_C3_TCM	T cells	NA	TCM	C3_TCM	NA
ACTTACTGTAGCTCCG-1	SeuratProject	3063	896	escc_aggr	3064	897	0.846972997793367	0.0192558746736292	ESCC_L1	ESCC_L	ACTTACTGTAGCTCCG-1	0.0210613233656988	-0.0472956968518704	S	2853	896	3	C3	ESCC_L	1	T_C3_TCM	T cells	NA	TCM	C3_TCM	NA
ACTTACTGTCAAACTC-1	SeuratProject	5191	1638	escc_aggr	5191	1638	0.865167352741272	0.00154112887690233	ESCC_L1	ESCC_L	ACTTACTGTCAAACTC-1	-0.0810222664604265	-0.105060424925412	G1	3235	1488	3	C3	ESCC_L	1	T_C3_TCM	T cells	NA	TCM	C3_TCM	NA
ACTTACTTCGAATGCT-1	SeuratProject	2080	1052	escc_aggr	2081	1053	0.910844047180341	0.0192215281114849	ESCC_L1	ESCC_L	ACTTACTTCGAATGCT-1	0.274535819657804	0.0709942008821632	S	2430	1052	2	C2	ESCC_L	1	T_C2_NK	T cells	NA	NK	C2_NK	NA
ACTTACTTCTGCGGCA-1	SeuratProject	3364	845	escc_aggr	3364	845	0.829877012169942	0.0190249702734839	ESCC_L1	ESCC_L	ACTTACTTCTGCGGCA-1	0.0105590441612553	-0.0707383513890439	S	2898	845	3	C3	ESCC_L	1	T_C3_TCM	T cells	NA	TCM	C3_TCM	NA
ACTTGTTAGCTCCTCT-1	SeuratProject	4211	1086	escc_aggr	4211	1086	0.837612346104576	0.0206601757302303	ESCC_L1	ESCC_L	ACTTGTTAGCTCCTCT-1	0.0253370905657883	-0.0390983274775656	S	3059	1063	3	C3	ESCC_L	1	T_C3_TCM	T cells	NA	TCM	C3_TCM	NA
ACTTGTTAGTCAAGCG-1	SeuratProject	3587	934	escc_aggr	3587	934	0.835603752148402	0.0192361304711458	ESCC_L1	ESCC_L	ACTTGTTAGTCAAGCG-1	0.0467733210922749	-0.0652449490396036	S	2943	934	3	C3	ESCC_L	1	T_C3_TCM	T cells	NA	TCM	C3_TCM	NA
ACTTGTTCACGTTGGC-1	SeuratProject	2382	685	escc_aggr	2382	685	0.839721492232177	0.010495382031906	ESCC_L1	ESCC_L	ACTTGTTCACGTTGGC-1	-0.00855195891585176	-0.0366482509736305	G1	2592	685	12	C12	ESCC_L	1	T_C12_TCM	T cells	NA	TCM	C12_TCM	NA
ACTTGTTCAGCGAACA-1	SeuratProject	1296	595	escc_aggr	1296	595	0.891381002202547	0.0432098765432099	ESCC_L1	ESCC_L	ACTTGTTCAGCGAACA-1	0.00691798851922892	0.0188134239493207	G2M	2379	624	12	C12	ESCC_L	1	T_C12_TCM	T cells	NA	TCM	C12_TCM	NA
ACTTGTTGTACTTAGC-1	SeuratProject	3359	978	escc_aggr	3359	978	0.848031980945476	0.0160762131586782	ESCC_L1	ESCC_L	ACTTGTTGTACTTAGC-1	-0.0259431960920016	-0.0239433944089237	G1	2937	978	3	C3	ESCC_L	1	T_C3_TCM	T cells	NA	TCM	C3_TCM	NA
ACTTGTTGTTCGTGAT-1	SeuratProject	3938	931	escc_aggr	3939	932	0.825896281568555	0.0187864940340188	ESCC_L1	ESCC_L	ACTTGTTGTTCGTGAT-1	-0.0170491637692594	0.00882495620391417	G2M	2980	920	3	C3	ESCC_L	1	T_C3_TCM	T cells	NA	TCM	C3_TCM	NA
ACTTGTTTCAATCTCT-1	SeuratProject	1860	696	escc_aggr	1860	696	0.869428960248551	0.00698924731182796	ESCC_L1	ESCC_L	ACTTGTTTCAATCTCT-1	-0.0627421013295091	-0.0699877607096513	G1	2374	698	20	C20	ESCC_L	1	T_C20_Naive	T cells	NA	Naive	C20_Naive	NA
ACTTGTTTCCCAAGAT-1	SeuratProject	3245	851	escc_aggr	3245	851	0.834448989728919	0.0172573189522342	ESCC_L1	ESCC_L	ACTTGTTTCCCAAGAT-1	-0.0101897241151719	-0.0740951733593475	G1	2896	851	3	C3	ESCC_L	1	T_C3_TCM	T cells	NA	TCM	C3_TCM	NA
ACTTGTTTCCTCGCAT-1	SeuratProject	4347	1090	escc_aggr	4347	1090	0.834873054550642	0.0131124913733609	ESCC_L1	ESCC_L	ACTTGTTTCCTCGCAT-1	0.0125385856767915	0.00213960954005064	S	3053	1061	3	C3	ESCC_L	1	T_C3_TCM	T cells	NA	TCM	C3_TCM	NA
ACTTGTTTCGGAATCT-1	SeuratProject	4033	961	escc_aggr	4033	961	0.827240969954401	0.0166129432184478	ESCC_L1	ESCC_L	ACTTGTTTCGGAATCT-1	0.0917888013321753	-0.0822937004663272	S	2990	950	3	C3	ESCC_L	1	T_C3_TCM	T cells	NA	TCM	C3_TCM	NA
ACTTTCAAGGATTCGG-1	SeuratProject	541	257	escc_aggr	541	257	0.881726743289907	0.0979667282809612	ESCC_L1	ESCC_L	ACTTTCAAGGATTCGG-1	-0.0263162262541703	0.0324864138784332	G2M	1979	426	3	C3	ESCC_L	1	T_C3_TCM	T cells	NA	TCM	C3_TCM	NA
ACTTTCACAAATCCGT-1	SeuratProject	1917	676	escc_aggr	1918	677	0.862235518945654	0.0208550573514077	ESCC_L1	ESCC_L	ACTTTCACAAATCCGT-1	-0.0442507862015862	-0.101866197132877	G1	2442	676	12	C12	ESCC_L	1	T_C12_TCM	T cells	NA	TCM	C12_TCM	NA
ACTTTCAGTAGCGTAG-1	SeuratProject	443	245	escc_aggr	443	245	0.902797279451513	0.126410835214447	ESCC_L1	ESCC_L	ACTTTCAGTAGCGTAG-1	-0.0328340107228212	-0.0474008037067579	G1	2057	464	20	C20	ESCC_L	1	T_C20_Naive	T cells	NA	Naive	C20_Naive	NA
ACTTTCAGTGCACCAC-1	SeuratProject	3085	836	escc_aggr	3086	837	0.837602130441711	0.00939727802981205	ESCC_L1	ESCC_L	ACTTTCAGTGCACCAC-1	0.0513665153697356	-0.0766857895316687	S	2865	836	12	C12	ESCC_L	1	T_C12_TCM	T cells	NA	TCM	C12_TCM	NA
ACTTTCATCAAAGTAG-1	SeuratProject	1747	679	escc_aggr	1747	679	0.873415776202184	0.021751574127075	ESCC_L1	ESCC_L	ACTTTCATCAAAGTAG-1	-0.0506333873412879	-0.0537045489079684	G1	2404	680	3	C3	ESCC_L	1	T_C3_TCM	T cells	NA	TCM	C3_TCM	NA
ACTTTCATCACAATGC-1	SeuratProject	6090	1630	escc_aggr	6090	1630	0.848748329363921	0.016256157635468	ESCC_L1	ESCC_L	ACTTTCATCACAATGC-1	0.0237923331634158	0.00558520290172143	S	3276	1320	10	C10	ESCC_L	1	T_C10_EX	T cells	NA	EX	C10_EX	NA
AGAATAGAGAAGGTTT-1	SeuratProject	1952	839	escc_aggr	1952	839	0.888551860729765	0.0230532786885246	ESCC_L1	ESCC_L	AGAATAGAGAAGGTTT-1	-0.024758858475191	-0.0317439239320685	G1	2457	839	9	C9	ESCC_L	1	T_C9_REG	T cells	NA	REG	C9_REG	NA
AGAATAGCATTAGGCT-1	SeuratProject	1839	589	escc_aggr	1839	589	0.848536052866295	0.00978792822185971	ESCC_L1	ESCC_L	AGAATAGCATTAGGCT-1	-0.0444260671826845	0.0137858964901041	G2M	2474	590	12	C12	ESCC_L	1	T_C12_TCM	T cells	NA	TCM	C12_TCM	NA
AGAATAGGTCTGCGGT-1	SeuratProject	2753	690	escc_aggr	2753	690	0.825293320691851	0.0156193243734108	ESCC_L1	ESCC_L	AGAATAGGTCTGCGGT-1	0.0315864103699875	-0.0712387644455518	S	2750	690	12	C12	ESCC_L	1	T_C12_TCM	T cells	NA	TCM	C12_TCM	NA
AGAATAGTCAAGGCTT-1	SeuratProject	2953	964	escc_aggr	2953	964	0.859899278399903	0.0226887910599391	ESCC_L1	ESCC_L	AGAATAGTCAAGGCTT-1	0.0182024269435317	-0.0932311162010553	S	2829	964	3	C3	ESCC_L	1	T_C3_TCM	T cells	NA	TCM	C3_TCM	NA
AGAATAGTCCCTAACC-1	SeuratProject	3342	994	escc_aggr	3342	994	0.850562117494434	0.0113704368641532	ESCC_L1	ESCC_L	AGAATAGTCCCTAACC-1	-0.0283786350583453	-0.0810191793704984	G1	2926	994	3	C3	ESCC_L	1	T_C3_TCM	T cells	NA	TCM	C3_TCM	NA
AGACGTTAGCGCTCCA-1	SeuratProject	704	344	escc_aggr	704	344	0.890779181499698	0.0809659090909091	ESCC_L1	ESCC_L	AGACGTTAGCGCTCCA-1	-0.0269307946714607	-0.0530274700343265	G1	2084	466	20	C20	ESCC_L	1	T_C20_Naive	T cells	NA	Naive	C20_Naive	NA
AGACGTTAGGCTCTTA-1	SeuratProject	2577	801	escc_aggr	2577	801	0.851226948088639	0.0190143577803648	ESCC_L1	ESCC_L	AGACGTTAGGCTCTTA-1	0.0167648685154635	-0.0883301264724169	S	2658	801	12	C12	ESCC_L	1	T_C12_TCM	T cells	NA	TCM	C12_TCM	NA
AGACGTTAGTAGTGCG-1	SeuratProject	2639	930	escc_aggr	2639	930	0.867612314582904	0.000378931413414172	ESCC_L1	ESCC_L	AGACGTTAGTAGTGCG-1	-0.0213519487518353	-0.0946282365881777	G1	2674	929	2	C2	ESCC_L	1	T_C2_NK	T cells	NA	NK	C2_NK	NA
AGACGTTAGTGAACAT-1	SeuratProject	4412	1085	escc_aggr	4413	1086	0.832935925004312	0.023566734647632	ESCC_L1	ESCC_L	AGACGTTAGTGAACAT-1	0.0403459628771939	-0.0834724301123144	S	3033	1057	3	C3	ESCC_L	1	T_C3_TCM	T cells	NA	TCM	C3_TCM	NA
AGACGTTCACCAGCAC-1	SeuratProject	2319	714	escc_aggr	2320	715	0.848110602270835	0.00258620689655172	ESCC_L1	ESCC_L	AGACGTTCACCAGCAC-1	-0.0415185527700786	-0.101001265551888	G1	2578	714	10	C10	ESCC_L	1	T_C10_EX	T cells	NA	EX	C10_EX	NA
AGACGTTCACGCTTTC-1	SeuratProject	3683	1005	escc_aggr	3683	1005	0.841838543760359	0.0138474070051588	ESCC_L1	ESCC_L	AGACGTTCACGCTTTC-1	-0.0551967956278903	-0.0936048923385902	G1	2985	1003	3	C3	ESCC_L	1	T_C3_TCM	T cells	NA	TCM	C3_TCM	NA
AGACGTTGTCCAAGTT-1	SeuratProject	3073	877	escc_aggr	3074	878	0.843963430208215	0.0136629798308393	ESCC_L1	ESCC_L	AGACGTTGTCCAAGTT-1	0.0775321422918452	-0.011762529349024	S	2844	877	3	C3	ESCC_L	1	T_C3_TCM	T cells	NA	TCM	C3_TCM	NA
AGACGTTGTCTCACCT-1	SeuratProject	1304	536	escc_aggr	1304	536	0.87605829966179	0.00613496932515337	ESCC_L1	ESCC_L	AGACGTTGTCTCACCT-1	0.0715385018417155	-0.0874650272880816	S	2475	560	20	C20	ESCC_L	1	T_C20_Naive	T cells	NA	Naive	C20_Naive	NA
AGACGTTGTGCTGTAT-1	SeuratProject	2897	718	escc_aggr	2897	718	0.825004891955851	0.114946496375561	ESCC_L1	ESCC_L	AGACGTTGTGCTGTAT-1	0.0244483332767784	-0.0269846370602637	S	2789	718	10	C10	ESCC_L	1	T_C10_EX	T cells	NA	EX	C10_EX	NA
AGACGTTTCGCGGATC-1	SeuratProject	3019	940	escc_aggr	3020	941	0.854478072075465	0.0218543046357616	ESCC_L1	ESCC_L	AGACGTTTCGCGGATC-1	-0.068012407778583	-0.0383586585772024	G1	2842	940	3	C3	ESCC_L	1	T_C3_TCM	T cells	NA	TCM	C3_TCM	NA
AGAGCGAAGGCCATAG-1	SeuratProject	3943	1083	escc_aggr	3943	1083	0.843930657609518	0.017752979964494	ESCC_L1	ESCC_L	AGAGCGAAGGCCATAG-1	-0.0611005770856212	-0.00656855371296307	G1	3023	1077	3	C3	ESCC_L	1	T_C3_TCM	T cells	NA	TCM	C3_TCM	NA
AGAGCGAAGTCTCAAC-1	SeuratProject	2161	838	escc_aggr	2161	838	0.876625684811896	0.00740397963905599	ESCC_L1	ESCC_L	AGAGCGAAGTCTCAAC-1	-0.0693401298678608	-0.0799064165726135	G1	2502	838	3	C3	ESCC_L	1	T_C3_TCM	T cells	NA	TCM	C3_TCM	NA
AGAGCGAAGTGTACGG-1	SeuratProject	3376	903	escc_aggr	3376	903	0.837684420155805	0.0162914691943128	ESCC_L1	ESCC_L	AGAGCGAAGTGTACGG-1	0.0495476341804742	-0.0779713706897118	S	2909	903	3	C3	ESCC_L	1	T_C3_TCM	T cells	NA	TCM	C3_TCM	NA
AGAGCGACAACGATCT-1	SeuratProject	422	219	escc_aggr	422	219	0.891491644730818	0.0710900473933649	ESCC_L1	ESCC_L	AGAGCGACAACGATCT-1	0.0503090299691504	-0.0418375176644163	S	1893	470	20	C20	ESCC_L	1	T_C20_Naive	T cells	NA	Naive	C20_Naive	NA
AGAGCGACACACATGT-1	SeuratProject	1213	583	escc_aggr	1213	583	0.896820165807047	0.0362737015663644	ESCC_L1	ESCC_L	AGAGCGACACACATGT-1	-0.0545595030834901	-0.0591778411065746	G1	2447	622	9	C9	ESCC_L	1	T_C9_REG	T cells	NA	REG	C9_REG	NA
AGAGCGACACATTTCT-1	SeuratProject	4703	1204	escc_aggr	4703	1204	0.838864904796208	0.0250903678503083	ESCC_L1	ESCC_L	AGAGCGACACATTTCT-1	0.00676188361774546	-0.0684894986300052	S	3086	1143	3	C3	ESCC_L	1	T_C3_TCM	T cells	NA	TCM	C3_TCM	NA
AGAGCGACACGAGAGT-1	SeuratProject	4036	1562	escc_aggr	4037	1563	0.885720172623778	0.00222937825117662	ESCC_L1	ESCC_L	AGAGCGACACGAGAGT-1	-0.0505537477316504	-0.0461058766255753	G1	3126	1550	10	C10	ESCC_L	1	T_C10_EX	T cells	NA	EX	C10_EX	NA
AGAGCGAGTTCAACCA-1	SeuratProject	4910	994	escc_aggr	4912	996	0.812259410620095	0.0219869706840391	ESCC_L1	ESCC_L	AGAGCGAGTTCAACCA-1	0.00451470590907622	-0.072530434740592	S	3031	904	3	C3	ESCC_L	1	T_C3_TCM	T cells	NA	TCM	C3_TCM	NA
AGAGCGATCGAGCCCA-1	SeuratProject	2584	786	escc_aggr	2584	786	0.848527064467232	0.0220588235294118	ESCC_L1	ESCC_L	AGAGCGATCGAGCCCA-1	-0.0130431997054168	-0.0393038416283677	G1	2659	786	3	C3	ESCC_L	1	T_C3_TCM	T cells	NA	TCM	C3_TCM	NA
AGAGCGATCTGCCAGG-1	SeuratProject	3503	873	escc_aggr	3503	873	0.829754243199386	0.0139880102769055	ESCC_L1	ESCC_L	AGAGCGATCTGCCAGG-1	0.0417962337321979	-0.0591699775868814	S	2937	873	3	C3	ESCC_L	1	T_C3_TCM	T cells	NA	TCM	C3_TCM	NA
AGAGCTTGTGTATGGG-1	SeuratProject	3528	1041	escc_aggr	3528	1041	0.850578272866732	0.0178571428571429	ESCC_L1	ESCC_L	AGAGCTTGTGTATGGG-1	0.0149945395634407	-0.11612263747252	S	2973	1041	3	C3	ESCC_L	1	T_C3_TCM	T cells	NA	TCM	C3_TCM	NA
AGAGCTTTCAGCATGT-1	SeuratProject	2947	879	escc_aggr	2948	880	0.848669650208427	0.00169606512890095	ESCC_L1	ESCC_L	AGAGCTTTCAGCATGT-1	-0.0587359550428372	-0.0435276596217817	G1	2811	879	12	C12	ESCC_L	1	T_C12_TCM	T cells	NA	TCM	C12_TCM	NA
AGAGCTTTCGCTTGTC-1	SeuratProject	4345	1049	escc_aggr	4345	1049	0.830341938877574	0.0142692750287687	ESCC_L1	ESCC_L	AGAGCTTTCGCTTGTC-1	-0.0523568612984822	-0.0779569933337839	G1	3061	1021	12	C12	ESCC_L	1	T_C12_TCM	T cells	NA	TCM	C12_TCM	NA
AGAGTGGAGGCGTACA-1	SeuratProject	4133	1032	escc_aggr	4133	1032	0.833367952719838	0.0203242196951367	ESCC_L1	ESCC_L	AGAGTGGAGGCGTACA-1	0.00674546087344969	-0.0417471570179747	S	3013	1020	3	C3	ESCC_L	1	T_C3_TCM	T cells	NA	TCM	C3_TCM	NA
AGAGTGGAGTACGTAA-1	SeuratProject	4306	1053	escc_aggr	4306	1053	0.831691470781216	0.0127728750580585	ESCC_L1	ESCC_L	AGAGTGGAGTACGTAA-1	0.00540352168374561	-0.0382067695115671	S	3023	1031	3	C3	ESCC_L	1	T_C3_TCM	T cells	NA	TCM	C3_TCM	NA
AGAGTGGAGTGCGATG-1	SeuratProject	3073	963	escc_aggr	3073	963	0.855504735922272	0.0169215750081354	ESCC_L1	ESCC_L	AGAGTGGAGTGCGATG-1	-0.00224443476465541	0.0493267129912629	G2M	2860	963	3	C3	ESCC_L	1	T_C3_TCM	T cells	NA	TCM	C3_TCM	NA
AGAGTGGCAAACCCAT-1	SeuratProject	5074	1151	escc_aggr	5074	1151	0.826123022448419	0.0118249901458415	ESCC_L1	ESCC_L	AGAGTGGCAAACCCAT-1	-0.0324948249096193	0.00998999797461404	G2M	3035	1028	3	C3	ESCC_L	1	T_C3_TCM	T cells	NA	TCM	C3_TCM	NA
AGAGTGGCAATCGAAA-1	SeuratProject	3383	942	escc_aggr	3383	942	0.842673963479716	0.0239432456399645	ESCC_L1	ESCC_L	AGAGTGGCAATCGAAA-1	0.0491657705766	0.0111941525492951	S	2921	942	3	C3	ESCC_L	1	T_C3_TCM	T cells	NA	TCM	C3_TCM	NA
AGAGTGGCACGTTGGC-1	SeuratProject	3128	883	escc_aggr	3128	883	0.842842884111138	0.0220588235294118	ESCC_L1	ESCC_L	AGAGTGGCACGTTGGC-1	-0.0224512524238655	-0.0862328929442797	G1	2858	882	12	C12	ESCC_L	1	T_C12_TCM	T cells	NA	TCM	C12_TCM	NA
AGAGTGGCAGTAAGCG-1	SeuratProject	3479	1134	escc_aggr	3479	1134	0.862530668123585	0.0227076746191434	ESCC_L1	ESCC_L	AGAGTGGCAGTAAGCG-1	-0.0157503891039666	0.013702706178219	G2M	2974	1133	13	C13	ESCC_L	1	T_C13_FH1	T cells	NA	FH1	C13_FH1	NA
AGAGTGGCAGTGACAG-1	SeuratProject	3248	831	escc_aggr	3248	831	0.831412377288028	0.020012315270936	ESCC_L1	ESCC_L	AGAGTGGCAGTGACAG-1	-0.045332954219042	-0.0799744747344423	G1	2881	831	12	C12	ESCC_L	1	T_C12_TCM	T cells	NA	TCM	C12_TCM	NA
AGAGTGGGTACGCTGC-1	SeuratProject	2912	815	escc_aggr	2912	815	0.840357040725873	0.0144230769230769	ESCC_L1	ESCC_L	AGAGTGGGTACGCTGC-1	-0.00971068184339249	-0.099568064741662	G1	2803	815	12	C12	ESCC_L	1	T_C12_TCM	T cells	NA	TCM	C12_TCM	NA
AGAGTGGGTAGCCTAT-1	SeuratProject	1409	630	escc_aggr	1409	630	0.8889868769169	0.0276792051100071	ESCC_L1	ESCC_L	AGAGTGGGTAGCCTAT-1	-0.0573482915882703	-0.00343805123003695	G1	2435	640	10	C10	ESCC_L	1	T_C10_EX	T cells	NA	EX	C10_EX	NA
AGAGTGGGTCGCGAAA-1	SeuratProject	3095	892	escc_aggr	3095	892	0.845216750456525	0.0239095315024233	ESCC_L1	ESCC_L	AGAGTGGGTCGCGAAA-1	0.016202256001471	-0.0555173550679764	S	2855	892	3	C3	ESCC_L	1	T_C3_TCM	T cells	NA	TCM	C3_TCM	NA
AGAGTGGGTTCGTTGA-1	SeuratProject	2232	1070	escc_aggr	2232	1070	0.904646290632167	0.010752688172043	ESCC_L1	ESCC_L	AGAGTGGGTTCGTTGA-1	0.0419862472146616	0.0130218147092282	S	2499	1070	0	C0	ESCC_L	1	T_C0_EX	T cells	NA	EX	C0_EX	NA
AGAGTGGTCAGTTCGA-1	SeuratProject	2482	779	escc_aggr	2482	779	0.851754431473533	0.024174053182917	ESCC_L1	ESCC_L	AGAGTGGTCAGTTCGA-1	0.0305494839928943	-0.0124919883402282	S	2635	779	3	C3	ESCC_L	1	T_C3_TCM	T cells	NA	TCM	C3_TCM	NA
AGAGTGGTCATTGCCC-1	SeuratProject	3061	815	escc_aggr	3061	815	0.835132457438099	0.0166612218229337	ESCC_L1	ESCC_L	AGAGTGGTCATTGCCC-1	0.00606786417858805	-0.028686297272027	S	2839	815	3	C3	ESCC_L	1	T_C3_TCM	T cells	NA	TCM	C3_TCM	NA
AGAGTGGTCTGCCAGG-1	SeuratProject	1801	622	escc_aggr	1801	622	0.858171898858683	0.00111049416990561	ESCC_L1	ESCC_L	AGAGTGGTCTGCCAGG-1	0.00287445898394276	-0.0868302037347706	S	2457	628	12	C12	ESCC_L	1	T_C12_TCM	T cells	NA	TCM	C12_TCM	NA
AGATCTGAGACGCAAC-1	SeuratProject	1870	798	escc_aggr	1870	798	0.886963135853856	0.00748663101604278	ESCC_L1	ESCC_L	AGATCTGAGACGCAAC-1	-0.061671374248025	-0.0382102218314396	G1	2388	799	9	C9	ESCC_L	1	T_C9_REG	T cells	NA	REG	C9_REG	NA
AGATCTGTCAGGCCCA-1	SeuratProject	4864	940	escc_aggr	4864	940	0.806382707255928	0.0137746710526316	ESCC_L1	ESCC_L	AGATCTGTCAGGCCCA-1	0.00960587990478276	-0.0258613408074964	S	3051	860	12	C12	ESCC_L	1	T_C12_TCM	T cells	NA	TCM	C12_TCM	NA
AGATCTGTCCTCGCAT-1	SeuratProject	2338	1031	escc_aggr	2338	1031	0.894448722456073	0.00727117194183062	ESCC_L1	ESCC_L	AGATCTGTCCTCGCAT-1	0.0499795043646274	-0.0507912833541417	S	2527	1031	3	C3	ESCC_L	1	T_C3_TCM	T cells	NA	TCM	C3_TCM	NA
AGATCTGTCCTGCTTG-1	SeuratProject	1994	612	escc_aggr	1995	613	0.844699608135396	0.00300751879699248	ESCC_L1	ESCC_L	AGATCTGTCCTGCTTG-1	-0.0452617630104944	0.027414009494833	G2M	2456	613	20	C20	ESCC_L	1	T_C20_Naive	T cells	NA	Naive	C20_Naive	NA
AGATTGCAGAAGATTC-1	SeuratProject	3556	878	escc_aggr	3556	878	0.82892881456723	0.00871766029246344	ESCC_L1	ESCC_L	AGATTGCAGAAGATTC-1	-0.0353732441417515	-0.077898247900627	G1	2946	878	12	C12	ESCC_L	1	T_C12_TCM	T cells	NA	TCM	C12_TCM	NA
AGATTGCAGAGTCGGT-1	SeuratProject	3448	842	escc_aggr	3448	842	0.826927625357484	0.0171113689095128	ESCC_L1	ESCC_L	AGATTGCAGAGTCGGT-1	-0.047511756049757	-0.0749537864238451	G1	2906	842	3	C3	ESCC_L	1	T_C3_TCM	T cells	NA	TCM	C3_TCM	NA
AGATTGCAGATGGGTC-1	SeuratProject	551	334	escc_aggr	551	334	0.920688395296602	0.00362976406533575	ESCC_L1	ESCC_L	AGATTGCAGATGGGTC-1	-0.0395236004515431	-0.00379008568024407	G1	1920	513	20	C20	ESCC_L	1	T_C20_Naive	T cells	NA	Naive	C20_Naive	NA
AGATTGCAGGGCATGT-1	SeuratProject	4102	1092	escc_aggr	4102	1092	0.840915109680806	0.0143832276938079	ESCC_L1	ESCC_L	AGATTGCAGGGCATGT-1	-0.0677936717008121	-0.0390340134485844	G1	3030	1086	3	C3	ESCC_L	1	T_C3_TCM	T cells	NA	TCM	C3_TCM	NA
AGATTGCCATGAGCGA-1	SeuratProject	3674	1505	escc_aggr	3674	1505	0.891279797080074	0.0035383777898748	ESCC_L1	ESCC_L	AGATTGCCATGAGCGA-1	-0.0451918851575426	-0.0263062403485441	G1	3115	1501	1	C1	ESCC_L	1	T_C1_MEM	T cells	NA	MEM	C1_MEM	NA
AGATTGCGTCGCTTTC-1	SeuratProject	4282	981	escc_aggr	4282	981	0.823777554654193	0.018682858477347	ESCC_L1	ESCC_L	AGATTGCGTCGCTTTC-1	0.0377053673519147	-0.06266868668785	S	3001	952	3	C3	ESCC_L	1	T_C3_TCM	T cells	NA	TCM	C3_TCM	NA
AGATTGCGTTACGTCA-1	SeuratProject	5412	1336	escc_aggr	5412	1336	0.837264102639453	0.0129342202512934	ESCC_L1	ESCC_L	AGATTGCGTTACGTCA-1	-0.0554854403081409	-0.103092453621705	G1	3124	1147	12	C12	ESCC_L	1	T_C12_TCM	T cells	NA	TCM	C12_TCM	NA
AGATTGCGTTCAGCGC-1	SeuratProject	3768	951	escc_aggr	3768	951	0.832798703707307	0.0111464968152866	ESCC_L1	ESCC_L	AGATTGCGTTCAGCGC-1	0.0204818040404862	0.013989775032902	S	2967	945	3	C3	ESCC_L	1	T_C3_TCM	T cells	NA	TCM	C3_TCM	NA
AGATTGCTCCAAAGTC-1	SeuratProject	607	305	escc_aggr	607	305	0.89260920300269	0.085667215815486	ESCC_L1	ESCC_L	AGATTGCTCCAAAGTC-1	-0.0266425205908822	-0.0567575878586223	G1	1979	483	20	C20	ESCC_L	1	T_C20_Naive	T cells	NA	Naive	C20_Naive	NA
AGCAGCCAGATCCCAT-1	SeuratProject	2501	880	escc_aggr	2501	880	0.866505049350094	0.015593762495002	ESCC_L1	ESCC_L	AGCAGCCAGATCCCAT-1	-0.0158034738609783	-0.0787737076872968	G1	2628	879	3	C3	ESCC_L	1	T_C3_TCM	T cells	NA	TCM	C3_TCM	NA
AGCAGCCCAATGCCAT-1	SeuratProject	2902	808	escc_aggr	2903	809	0.839756562020323	0.0134343782294178	ESCC_L1	ESCC_L	AGCAGCCCAATGCCAT-1	-0.0546450074079958	-0.0649137274997595	G1	2807	808	3	C3	ESCC_L	1	T_C3_TCM	T cells	NA	TCM	C3_TCM	NA
AGCAGCCCACCGAAAG-1	SeuratProject	3710	1009	escc_aggr	3710	1009	0.84157368835614	0.0153638814016173	ESCC_L1	ESCC_L	AGCAGCCCACCGAAAG-1	-0.0483232474233214	-0.0338012377895068	G1	2993	1007	3	C3	ESCC_L	1	T_C3_TCM	T cells	NA	TCM	C3_TCM	NA
AGCAGCCCATCGGAAG-1	SeuratProject	2625	768	escc_aggr	2625	768	0.84388771536021	0.0121904761904762	ESCC_L1	ESCC_L	AGCAGCCCATCGGAAG-1	-0.0136249759453446	-0.0339115932104182	G1	2671	768	10	C10	ESCC_L	1	T_C10_EX	T cells	NA	EX	C10_EX	NA
AGCAGCCTCTTGCCGT-1	SeuratProject	3684	923	escc_aggr	3684	923	0.831445864562782	0.0190010857763301	ESCC_L1	ESCC_L	AGCAGCCTCTTGCCGT-1	-0.0579934004596082	-0.029947411293865	G1	2969	920	3	C3	ESCC_L	1	T_C3_TCM	T cells	NA	TCM	C3_TCM	NA
AGCATACAGAAACGCC-1	SeuratProject	1888	714	escc_aggr	1888	714	0.871091721104001	0.0275423728813559	ESCC_L1	ESCC_L	AGCATACAGAAACGCC-1	-0.0535458595766862	0.0132538849590065	G2M	2435	714	3	C3	ESCC_L	1	T_C3_TCM	T cells	NA	TCM	C3_TCM	NA
AGCATACAGAATTGTG-1	SeuratProject	2052	993	escc_aggr	2052	993	0.904827527628764	0.00341130604288499	ESCC_L1	ESCC_L	AGCATACAGAATTGTG-1	-0.0622312683386895	-0.154098660850926	G1	2424	993	2	C2	ESCC_L	1	T_C2_NK	T cells	NA	NK	C2_NK	NA
AGCATACAGCCCAACC-1	SeuratProject	3022	790	escc_aggr	3022	790	0.832581014219107	0.0198544010589014	ESCC_L1	ESCC_L	AGCATACAGCCCAACC-1	0.00489630155727019	-0.0960013332956856	S	2828	790	20	C20	ESCC_L	1	T_C20_Naive	T cells	NA	Naive	C20_Naive	NA
AGCATACAGGTAGCCA-1	SeuratProject	2622	1032	escc_aggr	2622	1032	0.881545334905138	0.0183066361556064	ESCC_L1	ESCC_L	AGCATACAGGTAGCCA-1	-0.043478580087278	-0.111157797419843	G1	2654	1032	10	C10	ESCC_L	1	T_C10_EX	T cells	NA	EX	C10_EX	NA
AGCATACCACCCAGTG-1	SeuratProject	1958	819	escc_aggr	1958	819	0.88500901428934	0.024514811031665	ESCC_L1	ESCC_L	AGCATACCACCCAGTG-1	-0.00382887760668889	-0.00280742730367349	G1	2451	818	3	C3	ESCC_L	1	T_C3_TCM	T cells	NA	TCM	C3_TCM	NA
AGCATACCATGGTCTA-1	SeuratProject	3249	774	escc_aggr	3250	775	0.822721430503594	0.0107692307692308	ESCC_L1	ESCC_L	AGCATACCATGGTCTA-1	0.066660862787367	-0.0444505496753903	S	2874	773	10	C10	ESCC_L	1	T_C10_EX	T cells	NA	EX	C10_EX	NA
AGCATACGTCCGAGTC-1	SeuratProject	2822	790	escc_aggr	2822	790	0.839756330175488	0.0230333097094259	ESCC_L1	ESCC_L	AGCATACGTCCGAGTC-1	-0.0329360165578707	-0.0833449918451062	G1	2775	790	3	C3	ESCC_L	1	T_C3_TCM	T cells	NA	TCM	C3_TCM	NA
AGCATACGTGGTAACG-1	SeuratProject	1338	487	escc_aggr	1338	487	0.859608727488142	0.0351270553064275	ESCC_L1	ESCC_L	AGCATACGTGGTAACG-1	-0.0399617290326218	0.00498521750550843	G2M	2394	509	22	C22	ESCC_L	1	T_C22_NK	T cells	NA	NK	C22_NK	NA
AGCATACTCATGCAAC-1	SeuratProject	2213	846	escc_aggr	2213	846	0.875152953272189	0.03524627202892	ESCC_L1	ESCC_L	AGCATACTCATGCAAC-1	0.0193688656732059	0.102656370821121	G2M	2514	846	3	C3	ESCC_L	1	T_C3_TCM	T cells	NA	TCM	C3_TCM	NA
AGCATACTCTGCGTAA-1	SeuratProject	4655	1165	escc_aggr	4657	1167	0.836145590421587	0.0137427528451793	ESCC_L1	ESCC_L	AGCATACTCTGCGTAA-1	0.0228082127411812	-0.0744640784728594	S	3090	1110	3	C3	ESCC_L	1	T_C3_TCM	T cells	NA	TCM	C3_TCM	NA
AGCATACTCTTAGAGC-1	SeuratProject	2855	721	escc_aggr	2855	721	0.827043121122423	0.00875656742556918	ESCC_L1	ESCC_L	AGCATACTCTTAGAGC-1	0.0631428556379794	-0.0349108291055186	S	2774	721	12	C12	ESCC_L	1	T_C12_TCM	T cells	NA	TCM	C12_TCM	NA
AGCCTAACATCAGTAC-1	SeuratProject	5894	2271	escc_aggr	5895	2272	0.890179747926142	0.011704834605598	ESCC_L1	ESCC_L	AGCCTAACATCAGTAC-1	0.320954386757203	0.587879427108436	G2M	3432	2026	18	C18	ESCC_L	1	T_C18_Proliferating	T cells	NA	Proliferating	C18_Proliferating	NA
AGCCTAAGTGGTACAG-1	SeuratProject	3557	1091	escc_aggr	3557	1091	0.855464096573628	0.0303626651672758	ESCC_L1	ESCC_L	AGCCTAAGTGGTACAG-1	0.0218482446274779	-0.0189135297478154	S	2980	1090	3	C3	ESCC_L	1	T_C3_TCM	T cells	NA	TCM	C3_TCM	NA
AGCCTAATCCAGAGGA-1	SeuratProject	2215	842	escc_aggr	2215	842	0.874435063795029	0.0144469525959368	ESCC_L1	ESCC_L	AGCCTAATCCAGAGGA-1	-0.0596808119130257	-0.054003438979878	G1	2513	842	12	C12	ESCC_L	1	T_C12_TCM	T cells	NA	TCM	C12_TCM	NA
AGCCTAATCCCTTGCA-1	SeuratProject	3222	1400	escc_aggr	3222	1400	0.896811702807782	0.00124146492861577	ESCC_L1	ESCC_L	AGCCTAATCCCTTGCA-1	-0.0867757299363297	-0.0678199560258611	G1	2993	1399	1	C1	ESCC_L	1	T_C1_MEM	T cells	NA	MEM	C1_MEM	NA
AGCCTAATCTTGTTTG-1	SeuratProject	2260	1080	escc_aggr	2260	1080	0.904390484243864	0.0176991150442478	ESCC_L1	ESCC_L	AGCCTAATCTTGTTTG-1	0.0801565114579135	0.0399432751944801	S	2491	1080	27	C27	ESCC_L	1	T_C27_FH2	T cells	NA	FH2	C27_FH2	NA
AGCGGTCCAAAGAATC-1	SeuratProject	1926	675	escc_aggr	1926	675	0.861369814448007	0.0285565939771547	ESCC_L1	ESCC_L	AGCGGTCCAAAGAATC-1	-0.00465101238265719	-0.0695181531246052	G1	2464	675	3	C3	ESCC_L	1	T_C3_TCM	T cells	NA	TCM	C3_TCM	NA
AGCGGTCGTGGTCCGT-1	SeuratProject	496	263	escc_aggr	497	264	0.898102319481376	0.096579476861167	ESCC_L1	ESCC_L	AGCGGTCGTGGTCCGT-1	0.107816897563974	-0.0476165339361069	S	1971	474	24	C24	ESCC_L	1	T_C24_Naive	T cells	NA	Naive	C24_Naive	NA
AGCGGTCTCAAGATCC-1	SeuratProject	2042	678	escc_aggr	2042	678	0.855341999706271	0.0244857982370225	ESCC_L1	ESCC_L	AGCGGTCTCAAGATCC-1	-0.00512385898048254	-0.0254700568571253	G1	2494	677	3	C3	ESCC_L	1	T_C3_TCM	T cells	NA	TCM	C3_TCM	NA
AGCGTATCAAGTACCT-1	SeuratProject	3565	1140	escc_aggr	3565	1140	0.860600680229134	0.0215988779803647	ESCC_L1	ESCC_L	AGCGTATCAAGTACCT-1	-0.0763278874898244	-0.0307603784454288	G1	2999	1140	3	C3	ESCC_L	1	T_C3_TCM	T cells	NA	TCM	C3_TCM	NA
AGCGTATCAATCCGAT-1	SeuratProject	2879	783	escc_aggr	2879	783	0.836530674175934	0.019798541160125	ESCC_L1	ESCC_L	AGCGTATCAATCCGAT-1	-0.017286130993181	-0.0366964811996572	G1	2787	783	3	C3	ESCC_L	1	T_C3_TCM	T cells	NA	TCM	C3_TCM	NA
AGCGTATGTAAGAGGA-1	SeuratProject	3312	929	escc_aggr	3312	929	0.843164645602951	0.0166062801932367	ESCC_L1	ESCC_L	AGCGTATGTAAGAGGA-1	-0.0144263490514665	-0.0933413017935434	G1	2917	929	3	C3	ESCC_L	1	T_C3_TCM	T cells	NA	TCM	C3_TCM	NA
AGCGTATGTGACCAAG-1	SeuratProject	3528	768	escc_aggr	3528	768	0.813344038770486	0.00425170068027211	ESCC_L1	ESCC_L	AGCGTATGTGACCAAG-1	-0.043533972016889	-0.0862870890132045	G1	2913	766	20	C20	ESCC_L	1	T_C20_Naive	T cells	NA	Naive	C20_Naive	NA
AGCGTATTCCTCTAGC-1	SeuratProject	4938	1697	escc_aggr	4939	1698	0.874459486438908	0.0155902004454343	ESCC_L1	ESCC_L	AGCGTATTCCTCTAGC-1	0.00807758717994563	-0.129879080477288	S	3266	1600	3	C3	ESCC_L	1	T_C3_TCM	T cells	NA	TCM	C3_TCM	NA
AGCGTATTCTCGCTTG-1	SeuratProject	2072	641	escc_aggr	2072	641	0.846359517487505	0.0154440154440154	ESCC_L1	ESCC_L	AGCGTATTCTCGCTTG-1	-0.0390093806972502	-0.0545473134415102	G1	2520	641	3	C3	ESCC_L	1	T_C3_TCM	T cells	NA	TCM	C3_TCM	NA
AGCGTATTCTCGGACG-1	SeuratProject	416	233	escc_aggr	416	233	0.903883757536627	0.0745192307692308	ESCC_L1	ESCC_L	AGCGTATTCTCGGACG-1	-0.0303839263612861	0.0210255360155045	G2M	1910	471	20	C20	ESCC_L	1	T_C20_Naive	T cells	NA	Naive	C20_Naive	NA
AGCGTATTCTTTAGGG-1	SeuratProject	4697	1291	escc_aggr	4697	1291	0.847243537987914	0.0134128166915052	ESCC_L1	ESCC_L	AGCGTATTCTTTAGGG-1	-0.0541620353836919	-0.127733399679748	G1	3122	1240	3	C3	ESCC_L	1	T_C3_TCM	T cells	NA	TCM	C3_TCM	NA
AGCGTCGCAATGGACG-1	SeuratProject	704	382	escc_aggr	704	382	0.906759430570459	0.0610795454545455	ESCC_L1	ESCC_L	AGCGTCGCAATGGACG-1	-0.0399881083062758	-0.0730771895670847	G1	2008	510	20	C20	ESCC_L	1	T_C20_Naive	T cells	NA	Naive	C20_Naive	NA
AGCGTCGCATTATCTC-1	SeuratProject	1764	746	escc_aggr	1764	746	0.884872965744062	0.0113378684807256	ESCC_L1	ESCC_L	AGCGTCGCATTATCTC-1	0.020437972332058	-0.00333441275415711	S	2419	747	3	C3	ESCC_L	1	T_C3_TCM	T cells	NA	TCM	C3_TCM	NA
AGCTCCTAGTTCCACA-1	SeuratProject	3903	1005	escc_aggr	3903	1005	0.835932302942393	0.0140917243146298	ESCC_L1	ESCC_L	AGCTCCTAGTTCCACA-1	-0.0563204494080685	0.0261431491736936	G2M	3026	1001	3	C3	ESCC_L	1	T_C3_TCM	T cells	NA	TCM	C3_TCM	NA
AGCTCCTCATGGTTGT-1	SeuratProject	996	483	escc_aggr	997	484	0.895337878611193	0.0180541624874624	ESCC_L1	ESCC_L	AGCTCCTCATGGTTGT-1	0.0163329308564763	-0.0230097282035138	S	2175	548	20	C20	ESCC_L	1	T_C20_Naive	T cells	NA	Naive	C20_Naive	NA
AGCTCCTGTCCGCTGA-1	SeuratProject	2972	856	escc_aggr	2972	856	0.844351441413849	0.0191790040376851	ESCC_L1	ESCC_L	AGCTCCTGTCCGCTGA-1	-0.0149537296425142	-0.0511300717158268	G1	2823	856	3	C3	ESCC_L	1	T_C3_TCM	T cells	NA	TCM	C3_TCM	NA
AGCTCCTGTCGGCATC-1	SeuratProject	999	515	escc_aggr	999	515	0.90406668555352	0.002002002002002	ESCC_L1	ESCC_L	AGCTCCTGTCGGCATC-1	0.0229189577319244	-0.0509624963397298	S	2258	591	9	C9	ESCC_L	1	T_C9_REG	T cells	NA	REG	C9_REG	NA
AGCTCCTTCGGAGCAA-1	SeuratProject	659	317	escc_aggr	659	317	0.887251127438242	0.127465857359636	ESCC_L1	ESCC_L	AGCTCCTTCGGAGCAA-1	-0.0307830562593399	-0.0542070500322516	G1	2029	471	23	C23	ESCC_L	1	T_C23_Naive	T cells	NA	Naive	C23_Naive	NA
AGCTCCTTCTCCCTGA-1	SeuratProject	3592	927	escc_aggr	3593	928	0.834645952666529	0.0172557751182856	ESCC_L1	ESCC_L	AGCTCCTTCTCCCTGA-1	0.0628508749539506	-0.0632060190681372	S	2960	927	3	C3	ESCC_L	1	T_C3_TCM	T cells	NA	TCM	C3_TCM	NA
AGCTCTCCAAACCTAC-1	SeuratProject	8047	1578	escc_aggr	8047	1578	0.818844519938845	0.0146638498819436	ESCC_L1	ESCC_L	AGCTCTCCAAACCTAC-1	0.026030956181237	-0.0606285619637909	S	3010	868	3	C3	ESCC_L	1	T_C3_TCM	T cells	NA	TCM	C3_TCM	NA
AGCTCTCCACCAGATT-1	SeuratProject	2456	854	escc_aggr	2456	854	0.864678587183431	0.0191368078175896	ESCC_L1	ESCC_L	AGCTCTCCACCAGATT-1	-0.0517605200112767	-0.0675643162620372	G1	2607	853	3	C3	ESCC_L	1	T_C3_TCM	T cells	NA	TCM	C3_TCM	NA
AGCTCTCCAGTCCTTC-1	SeuratProject	2799	969	escc_aggr	2799	969	0.866353718002271	0.0200071454090747	ESCC_L1	ESCC_L	AGCTCTCCAGTCCTTC-1	0.103084596103084	-0.119939307260228	S	2774	969	3	C3	ESCC_L	1	T_C3_TCM	T cells	NA	TCM	C3_TCM	NA
AGCTCTCGTTGAGGTG-1	SeuratProject	3870	1030	escc_aggr	3870	1030	0.839765871353935	0.0232558139534884	ESCC_L1	ESCC_L	AGCTCTCGTTGAGGTG-1	-0.0513992577572886	-0.079218849754836	G1	2999	1028	3	C3	ESCC_L	1	T_C3_TCM	T cells	NA	TCM	C3_TCM	NA
AGCTCTCTCCATGCTC-1	SeuratProject	3411	901	escc_aggr	3411	901	0.836349763635644	0.0246262093227792	ESCC_L1	ESCC_L	AGCTCTCTCCATGCTC-1	-0.0600607080244428	-0.0446681934608025	G1	2937	900	3	C3	ESCC_L	1	T_C3_TCM	T cells	NA	TCM	C3_TCM	NA
AGCTTGAAGCTAGTCT-1	SeuratProject	3394	811	escc_aggr	3394	811	0.82391908139241	0.123158515026517	ESCC_L1	ESCC_L	AGCTTGAAGCTAGTCT-1	-0.0514296629005858	-0.0453895372738952	G1	2902	811	3	C3	ESCC_L	1	T_C3_TCM	T cells	NA	TCM	C3_TCM	NA
AGCTTGAAGCTGCCCA-1	SeuratProject	2608	897	escc_aggr	2608	897	0.86432277182199	0.0141871165644172	ESCC_L1	ESCC_L	AGCTTGAAGCTGCCCA-1	-0.0133676267963839	-0.0952097636125524	G1	2663	897	3	C3	ESCC_L	1	T_C3_TCM	T cells	NA	TCM	C3_TCM	NA
AGCTTGACAATACGCT-1	SeuratProject	1954	878	escc_aggr	1954	878	0.894427831082881	0.0015353121801433	ESCC_L1	ESCC_L	AGCTTGACAATACGCT-1	-0.0800015322464986	-0.107900113660581	G1	2421	879	27	C27	ESCC_L	1	T_C27_FH2	T cells	NA	FH2	C27_FH2	NA
AGCTTGACACAGGTTT-1	SeuratProject	3398	939	escc_aggr	3398	939	0.841823152198413	0.00971159505591524	ESCC_L1	ESCC_L	AGCTTGACACAGGTTT-1	-0.0444201251707331	-0.0848143770137421	G1	2935	939	3	C3	ESCC_L	1	T_C3_TCM	T cells	NA	TCM	C3_TCM	NA
AGCTTGACAGCGAACA-1	SeuratProject	3358	800	escc_aggr	3359	801	0.82344287859227	0.0130991366478118	ESCC_L1	ESCC_L	AGCTTGACAGCGAACA-1	-0.0467871690399302	-0.041677415119222	G1	2898	800	12	C12	ESCC_L	1	T_C12_TCM	T cells	NA	TCM	C12_TCM	NA
AGCTTGAGTCTCACCT-1	SeuratProject	2012	802	escc_aggr	2013	803	0.879192765516455	0.00248385494287134	ESCC_L1	ESCC_L	AGCTTGAGTCTCACCT-1	-0.0250444047206779	-0.0403487067625396	G1	2415	803	20	C20	ESCC_L	1	T_C20_Naive	T cells	NA	Naive	C20_Naive	NA
AGCTTGAGTTGGACCC-1	SeuratProject	4000	1064	escc_aggr	4000	1064	0.840336261818642	0.0165	ESCC_L1	ESCC_L	AGCTTGAGTTGGACCC-1	-0.0291477547848146	-0.0730258868622906	G1	3027	1060	3	C3	ESCC_L	1	T_C3_TCM	T cells	NA	TCM	C3_TCM	NA
AGCTTGAGTTGGTTTG-1	SeuratProject	2841	844	escc_aggr	2841	844	0.847362624031757	0.0133755719816966	ESCC_L1	ESCC_L	AGCTTGAGTTGGTTTG-1	0.0257931650065564	-0.106147474487664	S	2780	844	3	C3	ESCC_L	1	T_C3_TCM	T cells	NA	TCM	C3_TCM	NA
AGCTTGATCCCTCAGT-1	SeuratProject	1397	654	escc_aggr	1397	654	0.895199340445276	0.0100214745884037	ESCC_L1	ESCC_L	AGCTTGATCCCTCAGT-1	-0.00482211869360653	-0.0277016326164895	G1	2326	674	20	C20	ESCC_L	1	T_C20_Naive	T cells	NA	Naive	C20_Naive	NA
AGGCCACAGGGTGTTG-1	SeuratProject	3513	997	escc_aggr	3514	998	0.845825781216299	0.0116676152532726	ESCC_L1	ESCC_L	AGGCCACAGGGTGTTG-1	-0.0325762606970329	-0.0856690410417308	G1	2968	997	10	C10	ESCC_L	1	T_C10_EX	T cells	NA	EX	C10_EX	NA
AGGCCACCAAAGTCAA-1	SeuratProject	1676	613	escc_aggr	1676	613	0.864523443777016	0.00417661097852029	ESCC_L1	ESCC_L	AGGCCACCAAAGTCAA-1	0.0519186936963201	-0.0497477630942981	S	2391	617	12	C12	ESCC_L	1	T_C12_TCM	T cells	NA	TCM	C12_TCM	NA
AGGCCACCACAGCCCA-1	SeuratProject	3776	1062	escc_aggr	3777	1063	0.846074616827416	0.0013238019592269	ESCC_L1	ESCC_L	AGGCCACCACAGCCCA-1	0.0123329523131203	-0.0664759835980688	S	3016	1058	7	C7	ESCC_L	1	T_C7_EFF	T cells	NA	EFF	C7_EFF	NA
AGGCCACGTCTACCTC-1	SeuratProject	2860	817	escc_aggr	2860	817	0.842567606734633	0.0237762237762238	ESCC_L1	ESCC_L	AGGCCACGTCTACCTC-1	0.0318303224352253	-0.0421065163415922	S	2784	817	3	C3	ESCC_L	1	T_C3_TCM	T cells	NA	TCM	C3_TCM	NA
AGGCCACGTGCAGGTA-1	SeuratProject	3105	1155	escc_aggr	3105	1155	0.877012587713389	0.0135265700483092	ESCC_L1	ESCC_L	AGGCCACGTGCAGGTA-1	0.0703205977149307	0.00261885816949761	S	2899	1155	12	C12	ESCC_L	1	T_C12_TCM	T cells	NA	TCM	C12_TCM	NA
AGGCCACTCCCACTTG-1	SeuratProject	2835	923	escc_aggr	2835	923	0.858843194216622	0.0144620811287478	ESCC_L1	ESCC_L	AGGCCACTCCCACTTG-1	-0.0345761955955599	-0.00927989579068282	G1	2790	923	3	C3	ESCC_L	1	T_C3_TCM	T cells	NA	TCM	C3_TCM	NA
AGGCCACTCTTGTATC-1	SeuratProject	2082	1062	escc_aggr	2082	1062	0.911900585647159	0.00240153698366955	ESCC_L1	ESCC_L	AGGCCACTCTTGTATC-1	-0.0945728881398385	-0.0420710175582112	G1	2405	1061	0	C0	ESCC_L	1	T_C0_EX	T cells	NA	EX	C0_EX	NA
AGGCCGTAGTGGAGTC-1	SeuratProject	580	300	escc_aggr	580	300	0.896394355304285	0.0293103448275862	ESCC_L1	ESCC_L	AGGCCGTAGTGGAGTC-1	-0.0460215684252125	-0.0598242934187825	G1	1959	464	20	C20	ESCC_L	1	T_C20_Naive	T cells	NA	Naive	C20_Naive	NA
AGGCCGTCAAGAAGAG-1	SeuratProject	520	287	escc_aggr	520	287	0.904962765415684	0.0769230769230769	ESCC_L1	ESCC_L	AGGCCGTCAAGAAGAG-1	0.03103707354309	-0.0530778010720519	S	1895	483	20	C20	ESCC_L	1	T_C20_Naive	T cells	NA	Naive	C20_Naive	NA
AGGCCGTCATAAGACA-1	SeuratProject	2982	830	escc_aggr	2982	830	0.840141509407629	0.0335345405767941	ESCC_L1	ESCC_L	AGGCCGTCATAAGACA-1	-0.0223202572989328	-0.0686439643333652	G1	2823	830	3	C3	ESCC_L	1	T_C3_TCM	T cells	NA	TCM	C3_TCM	NA
AGGCCGTCATTAGGCT-1	SeuratProject	1516	760	escc_aggr	1516	760	0.905717079787661	0.0580474934036939	ESCC_L1	ESCC_L	AGGCCGTCATTAGGCT-1	-0.0255677139719967	0.0365902331105624	G2M	2360	775	12	C12	ESCC_L	1	T_C12_TCM	T cells	NA	TCM	C12_TCM	NA
AGGCCGTGTTGCCTCT-1	SeuratProject	3826	865	escc_aggr	3827	866	0.819881087402354	0.0224719101123596	ESCC_L1	ESCC_L	AGGCCGTGTTGCCTCT-1	0.0260718863033166	-0.0725153356280128	S	2961	863	3	C3	ESCC_L	1	T_C3_TCM	T cells	NA	TCM	C3_TCM	NA
AGGCCGTTCTCATTCA-1	SeuratProject	459	246	escc_aggr	459	246	0.898235672289913	0.100217864923747	ESCC_L1	ESCC_L	AGGCCGTTCTCATTCA-1	-0.0222264115716102	0.0116079172612687	G2M	2000	463	23	C23	ESCC_L	1	T_C23_Naive	T cells	NA	Naive	C23_Naive	NA
AGGGAGTAGAGTGAGA-1	SeuratProject	2850	806	escc_aggr	2850	806	0.84123460229642	0.0196491228070175	ESCC_L1	ESCC_L	AGGGAGTAGAGTGAGA-1	0.0493811799579707	-0.0711607377655226	S	2778	806	3	C3	ESCC_L	1	T_C3_TCM	T cells	NA	TCM	C3_TCM	NA
AGGGAGTAGGCCCTTG-1	SeuratProject	1805	605	escc_aggr	1805	605	0.854222277165241	0.0232686980609418	ESCC_L1	ESCC_L	AGGGAGTAGGCCCTTG-1	-0.0468446709999773	-0.0451087993675559	G1	2464	607	3	C3	ESCC_L	1	T_C3_TCM	T cells	NA	TCM	C3_TCM	NA
AGGGAGTAGGTGGGTT-1	SeuratProject	3337	1013	escc_aggr	3337	1013	0.853052961174743	0.0146838477674558	ESCC_L1	ESCC_L	AGGGAGTAGGTGGGTT-1	0.0570828846310123	-0.0378164675558084	S	2920	1013	3	C3	ESCC_L	1	T_C3_TCM	T cells	NA	TCM	C3_TCM	NA
AGGGAGTCAGCAGTTT-1	SeuratProject	1791	655	escc_aggr	1791	655	0.865711205118729	0.0184254606365159	ESCC_L1	ESCC_L	AGGGAGTCAGCAGTTT-1	0.0344230745887653	-0.0233640435748398	S	2464	657	2	C2	ESCC_L	1	T_C2_NK	T cells	NA	NK	C2_NK	NA
AGGGAGTGTAAAGGAG-1	SeuratProject	1298	596	escc_aggr	1298	596	0.891423511859616	0.0462249614791988	ESCC_L1	ESCC_L	AGGGAGTGTAAAGGAG-1	-0.0458464763925369	-0.0104248492450962	G1	2459	623	2	C2	ESCC_L	1	T_C2_NK	T cells	NA	NK	C2_NK	NA
AGGGAGTGTGTTCTTT-1	SeuratProject	3774	1051	escc_aggr	3774	1051	0.844777766292252	0.0283518812930578	ESCC_L1	ESCC_L	AGGGAGTGTGTTCTTT-1	-0.021738651737083	-0.094400285960249	G1	2987	1044	3	C3	ESCC_L	1	T_C3_TCM	T cells	NA	TCM	C3_TCM	NA
AGGGATGCAGTAGAGC-1	SeuratProject	6791	1422	escc_aggr	6791	1422	0.822795961038113	0.0169341775879841	ESCC_L1	ESCC_L	AGGGATGCAGTAGAGC-1	0.00173054181200739	-0.0932245240566844	S	3044	969	3	C3	ESCC_L	1	T_C3_TCM	T cells	NA	TCM	C3_TCM	NA
AGGGATGCATCCCATC-1	SeuratProject	2930	932	escc_aggr	2930	932	0.856512632590996	0.0320819112627986	ESCC_L1	ESCC_L	AGGGATGCATCCCATC-1	-0.0238545147854373	0.0253953481314982	G2M	2806	932	3	C3	ESCC_L	1	T_C3_TCM	T cells	NA	TCM	C3_TCM	NA
AGGGATGGTCCCTACT-1	SeuratProject	2903	878	escc_aggr	2903	878	0.8500215243262	0.0127454357561144	ESCC_L1	ESCC_L	AGGGATGGTCCCTACT-1	-0.019410089425001	0.0257056577851903	G2M	2805	878	3	C3	ESCC_L	1	T_C3_TCM	T cells	NA	TCM	C3_TCM	NA
AGGGATGTCGCCCTTA-1	SeuratProject	1510	619	escc_aggr	1510	619	0.878172662245061	0.00132450331125828	ESCC_L1	ESCC_L	AGGGATGTCGCCCTTA-1	-0.0500184969386718	-0.0669934578606937	G1	2416	631	12	C12	ESCC_L	1	T_C12_TCM	T cells	NA	TCM	C12_TCM	NA
AGGGATGTCGGCTACG-1	SeuratProject	2786	832	escc_aggr	2786	832	0.847645670986244	0.0107681263460158	ESCC_L1	ESCC_L	AGGGATGTCGGCTACG-1	0.0629429644530389	0.00518076115169228	S	2763	832	10	C10	ESCC_L	1	T_C10_EX	T cells	NA	EX	C10_EX	NA
AGGGTGAAGAAGCCCA-1	SeuratProject	2978	829	escc_aggr	2978	829	0.840131778354772	0.0248488918737408	ESCC_L1	ESCC_L	AGGGTGAAGAAGCCCA-1	-0.022808816537523	0.0868226038857167	G2M	2820	829	3	C3	ESCC_L	1	T_C3_TCM	T cells	NA	TCM	C3_TCM	NA
AGGGTGAAGTGAAGTT-1	SeuratProject	1934	634	escc_aggr	1934	634	0.852617183180722	0.0392967942088935	ESCC_L1	ESCC_L	AGGGTGAAGTGAAGTT-1	-0.0515528197961455	0.00729569031663178	G2M	2490	634	3	C3	ESCC_L	1	T_C3_TCM	T cells	NA	TCM	C3_TCM	NA
AGGGTGACACGAGAGT-1	SeuratProject	3385	900	escc_aggr	3385	900	0.837000538345098	0.0236336779911374	ESCC_L1	ESCC_L	AGGGTGACACGAGAGT-1	0.00339283977278915	-0.0830719380793076	S	2920	900	3	C3	ESCC_L	1	T_C3_TCM	T cells	NA	TCM	C3_TCM	NA
AGGGTGAGTAAAGGAG-1	SeuratProject	1897	700	escc_aggr	1897	700	0.867919341743041	0.00210859251449657	ESCC_L1	ESCC_L	AGGGTGAGTAAAGGAG-1	-0.0520074100240273	-0.064420553184191	G1	2467	704	10	C10	ESCC_L	1	T_C10_EX	T cells	NA	EX	C10_EX	NA
AGGGTGAGTAGCAAAT-1	SeuratProject	3631	986	escc_aggr	3631	986	0.840970460781135	0.0283668410906086	ESCC_L1	ESCC_L	AGGGTGAGTAGCAAAT-1	0.00330615435661548	-0.0475035750557193	S	2959	985	3	C3	ESCC_L	1	T_C3_TCM	T cells	NA	TCM	C3_TCM	NA
AGGGTGATCACTCTTA-1	SeuratProject	2886	811	escc_aggr	2886	811	0.840685473008926	0.0142065142065142	ESCC_L1	ESCC_L	AGGGTGATCACTCTTA-1	-0.0476992708486937	-0.0711575672047457	G1	2789	811	3	C3	ESCC_L	1	T_C3_TCM	T cells	NA	TCM	C3_TCM	NA
AGGGTGATCATCTGTT-1	SeuratProject	2797	884	escc_aggr	2797	884	0.854863697228817	0.0260993922059349	ESCC_L1	ESCC_L	AGGGTGATCATCTGTT-1	0.0795885579003257	-0.026039537521758	S	2772	884	3	C3	ESCC_L	1	T_C3_TCM	T cells	NA	TCM	C3_TCM	NA
AGGGTGATCGGAGCAA-1	SeuratProject	4037	956	escc_aggr	4037	956	0.826513958698949	0.03443150854595	ESCC_L1	ESCC_L	AGGGTGATCGGAGCAA-1	0.00728546165525804	-0.055212955058053	S	2997	945	3	C3	ESCC_L	1	T_C3_TCM	T cells	NA	TCM	C3_TCM	NA
AGGGTGATCTTGTATC-1	SeuratProject	1906	690	escc_aggr	1907	691	0.865601977676835	0.0125852123754588	ESCC_L1	ESCC_L	AGGGTGATCTTGTATC-1	-0.0462074333571871	0.0177653056403562	G2M	2451	691	3	C3	ESCC_L	1	T_C3_TCM	T cells	NA	TCM	C3_TCM	NA
AGGTCATAGCCACCTG-1	SeuratProject	4120	926	escc_aggr	4120	926	0.82066261068894	0.0194174757281553	ESCC_L1	ESCC_L	AGGTCATAGCCACCTG-1	-0.00838755702769416	-0.0485076113638864	G1	2985	912	3	C3	ESCC_L	1	T_C3_TCM	T cells	NA	TCM	C3_TCM	NA
AGGTCATAGGCTCAGA-1	SeuratProject	3289	820	escc_aggr	3289	820	0.828479082894338	0.0188507145028884	ESCC_L1	ESCC_L	AGGTCATAGGCTCAGA-1	0.0930275266985848	-0.0127967576370842	S	2889	820	12	C12	ESCC_L	1	T_C12_TCM	T cells	NA	TCM	C12_TCM	NA
AGGTCATCAAACGTGG-1	SeuratProject	3111	852	escc_aggr	3111	852	0.838970364295235	0.0106075216972035	ESCC_L1	ESCC_L	AGGTCATCAAACGTGG-1	-0.0366785266079738	-0.0805145652354475	G1	2853	852	10	C10	ESCC_L	1	T_C10_EX	T cells	NA	EX	C10_EX	NA
AGGTCATCACGAGGTA-1	SeuratProject	3364	816	escc_aggr	3364	816	0.825576708939191	0.196195005945303	ESCC_L1	ESCC_L	AGGTCATCACGAGGTA-1	0.0103086197498182	-0.0168684751705735	S	2901	816	3	C3	ESCC_L	1	T_C3_TCM	T cells	NA	TCM	C3_TCM	NA
AGGTCATCACGGACAA-1	SeuratProject	1266	466	escc_aggr	1266	466	0.860094419359716	0.0624012638230648	ESCC_L1	ESCC_L	AGGTCATCACGGACAA-1	-0.0305368151350483	0.0360318473860248	G2M	2395	498	3	C3	ESCC_L	1	T_C3_TCM	T cells	NA	TCM	C3_TCM	NA
AGGTCATCAGTAGAGC-1	SeuratProject	2756	748	escc_aggr	2756	748	0.835368706937468	0.0185050798258345	ESCC_L1	ESCC_L	AGGTCATCAGTAGAGC-1	0.0313502816283503	-0.0244344755890845	S	2754	748	3	C3	ESCC_L	1	T_C3_TCM	T cells	NA	TCM	C3_TCM	NA
AGGTCATCATTCTCAT-1	SeuratProject	1812	857	escc_aggr	1812	857	0.900195953627355	0.0209713024282561	ESCC_L1	ESCC_L	AGGTCATCATTCTCAT-1	-0.0702359065001922	0.0393875756651075	G2M	2361	858	2	C2	ESCC_L	1	T_C2_NK	T cells	NA	NK	C2_NK	NA
AGGTCATGTGCTTCTC-1	SeuratProject	4200	1020	escc_aggr	4200	1020	0.830359693917588	0.0221428571428571	ESCC_L1	ESCC_L	AGGTCATGTGCTTCTC-1	0.0241858263588903	-0.0406097585701132	S	3043	1004	3	C3	ESCC_L	1	T_C3_TCM	T cells	NA	TCM	C3_TCM	NA
AGGTCATGTTCCAACA-1	SeuratProject	3036	897	escc_aggr	3036	897	0.84794272306804	0.0210803689064559	ESCC_L1	ESCC_L	AGGTCATGTTCCAACA-1	-0.020471046167502	-0.000204030708729527	G1	2842	897	3	C3	ESCC_L	1	T_C3_TCM	T cells	NA	TCM	C3_TCM	NA
AGGTCATTCACGAAGG-1	SeuratProject	2987	727	escc_aggr	2987	727	0.823407403402979	0.00903916973552059	ESCC_L1	ESCC_L	AGGTCATTCACGAAGG-1	-0.00521150395054781	0.0202064097854594	G2M	2817	727	3	C3	ESCC_L	1	T_C3_TCM	T cells	NA	TCM	C3_TCM	NA
AGGTCATTCGTAGGAG-1	SeuratProject	1191	482	escc_aggr	1192	483	0.872466224721045	0.011744966442953	ESCC_L1	ESCC_L	AGGTCATTCGTAGGAG-1	-0.047688201818081	-0.0301645775070563	G1	2493	529	8	C8	ESCC_L	1	T_C8_TCM	T cells	NA	TCM	C8_TCM	NA
AGGTCATTCGTTTGCC-1	SeuratProject	2951	752	escc_aggr	2951	752	0.828888577085132	0.00271094544222298	ESCC_L1	ESCC_L	AGGTCATTCGTTTGCC-1	-0.0423224407190762	-0.0644140440314758	G1	2804	751	12	C12	ESCC_L	1	T_C12_TCM	T cells	NA	TCM	C12_TCM	NA
AGGTCCGAGCAGGCTA-1	SeuratProject	2216	739	escc_aggr	2216	739	0.857445711063653	0.126805054151625	ESCC_L1	ESCC_L	AGGTCCGAGCAGGCTA-1	0.0293173849607903	0.060970546087046	G2M	2551	739	3	C3	ESCC_L	1	T_C3_TCM	T cells	NA	TCM	C3_TCM	NA
AGGTCCGCACAGATTC-1	SeuratProject	3471	833	escc_aggr	3471	833	0.824935021092704	0.0213195044655719	ESCC_L1	ESCC_L	AGGTCCGCACAGATTC-1	-0.0401508825616568	-0.0480386907726715	G1	2921	833	3	C3	ESCC_L	1	T_C3_TCM	T cells	NA	TCM	C3_TCM	NA
AGGTCCGCAGATAATG-1	SeuratProject	3073	674	escc_aggr	3074	675	0.81122247869535	0.005530253741054	ESCC_L1	ESCC_L	AGGTCCGCAGATAATG-1	-0.0380743371754776	-0.0772845571190894	G1	2819	674	12	C12	ESCC_L	1	T_C12_TCM	T cells	NA	TCM	C12_TCM	NA
AGGTCCGCAGATGAGC-1	SeuratProject	2292	832	escc_aggr	2292	832	0.869028815819287	0.0183246073298429	ESCC_L1	ESCC_L	AGGTCCGCAGATGAGC-1	-0.0229788456754273	-0.113984786320249	G1	2556	832	2	C2	ESCC_L	1	T_C2_NK	T cells	NA	NK	C2_NK	NA
AGGTCCGCAGGGTATG-1	SeuratProject	5157	1217	escc_aggr	5157	1217	0.831077729300199	0.0159007174713981	ESCC_L1	ESCC_L	AGGTCCGCAGGGTATG-1	-0.0188610102161823	-0.0296474438619731	G1	3115	1087	3	C3	ESCC_L	1	T_C3_TCM	T cells	NA	TCM	C3_TCM	NA
AGGTCCGGTGACAAAT-1	SeuratProject	8439	1868	escc_aggr	8439	1868	0.833197764205857	0.0177746178457163	ESCC_L1	ESCC_L	AGGTCCGGTGACAAAT-1	0.00674242346756559	-0.0673116592158781	S	2809	943	3	C3	ESCC_L	1	T_C3_TCM	T cells	NA	TCM	C3_TCM	NA
AGGTCCGGTTCTCATT-1	SeuratProject	4267	1004	escc_aggr	4267	1004	0.826895950392642	0.0185141785797985	ESCC_L1	ESCC_L	AGGTCCGGTTCTCATT-1	-0.0522485176426256	-0.0671578781996653	G1	3022	981	3	C3	ESCC_L	1	T_C3_TCM	T cells	NA	TCM	C3_TCM	NA
AGGTCCGTCCTCCTAG-1	SeuratProject	5517	1063	escc_aggr	5517	1063	0.808865181843487	0.0377016494471633	ESCC_L1	ESCC_L	AGGTCCGTCCTCCTAG-1	-0.0277945470287644	-0.0313325171051258	G1	3034	889	3	C3	ESCC_L	1	T_C3_TCM	T cells	NA	TCM	C3_TCM	NA
AGTAGTCAGACTACAA-1	SeuratProject	2172	701	escc_aggr	2172	701	0.852813174868338	0.0069060773480663	ESCC_L1	ESCC_L	AGTAGTCAGACTACAA-1	-0.006807957779454	-0.0593656780698809	G1	2534	701	12	C12	ESCC_L	1	T_C12_TCM	T cells	NA	TCM	C12_TCM	NA
AGTAGTCAGAGGTACC-1	SeuratProject	504	336	escc_aggr	504	336	0.934839672405681	0.00198412698412698	ESCC_L1	ESCC_L	AGTAGTCAGAGGTACC-1	0.0211303661102199	-0.00695110343535089	S	1980	513	20	C20	ESCC_L	1	T_C20_Naive	T cells	NA	Naive	C20_Naive	NA
AGTAGTCAGGCAATTA-1	SeuratProject	2765	773	escc_aggr	2765	773	0.839173540971011	0.0119349005424955	ESCC_L1	ESCC_L	AGTAGTCAGGCAATTA-1	0.0184952357050302	-0.043480267830844	S	2756	773	3	C3	ESCC_L	1	T_C3_TCM	T cells	NA	TCM	C3_TCM	NA
AGTAGTCAGTCAAGGC-1	SeuratProject	3206	709	escc_aggr	3206	709	0.813084968093022	0.0240174672489083	ESCC_L1	ESCC_L	AGTAGTCAGTCAAGGC-1	-0.039056553446245	-0.0389989626703324	G1	2856	709	12	C12	ESCC_L	1	T_C12_TCM	T cells	NA	TCM	C12_TCM	NA
AGTAGTCAGTCATGCT-1	SeuratProject	2243	742	escc_aggr	2243	742	0.856624933985302	0.0129291127953634	ESCC_L1	ESCC_L	AGTAGTCAGTCATGCT-1	-0.0232237425377986	-0.0864355302910825	G1	2548	742	3	C3	ESCC_L	1	T_C3_TCM	T cells	NA	TCM	C3_TCM	NA
AGTAGTCCACAACGCC-1	SeuratProject	7303	1321	escc_aggr	7303	1321	0.807791320555883	0.0142407229905518	ESCC_L1	ESCC_L	AGTAGTCCACAACGCC-1	-0.0360008671900291	-0.0939526563985156	G1	2978	823	3	C3	ESCC_L	1	T_C3_TCM	T cells	NA	TCM	C3_TCM	NA
AGTAGTCCATAAGACA-1	SeuratProject	1556	738	escc_aggr	1556	738	0.898511197592827	0.0134961439588689	ESCC_L1	ESCC_L	AGTAGTCCATAAGACA-1	-0.0862089139684774	-0.0511990959278499	G1	2344	748	27	C27	ESCC_L	1	T_C27_FH2	T cells	NA	FH2	C27_FH2	NA
AGTAGTCCATCACGTA-1	SeuratProject	4672	1705	escc_aggr	4672	1705	0.880698157061737	0.015625	ESCC_L1	ESCC_L	AGTAGTCCATCACGTA-1	-0.0258051735249761	-0.0513880177360511	G1	3239	1644	22	C22	ESCC_L	1	T_C22_NK	T cells	NA	NK	C22_NK	NA
AGTAGTCGTGTGGTTT-1	SeuratProject	3428	928	escc_aggr	3428	928	0.839466397416108	0.0119603267211202	ESCC_L1	ESCC_L	AGTAGTCGTGTGGTTT-1	0.019881271938885	-0.0169782327944709	S	2917	928	3	C3	ESCC_L	1	T_C3_TCM	T cells	NA	TCM	C3_TCM	NA
AGTAGTCGTTCAACCA-1	SeuratProject	2202	729	escc_aggr	2202	729	0.856381686125712	0.0199818346957312	ESCC_L1	ESCC_L	AGTAGTCGTTCAACCA-1	0.0284129263435149	-0.0645174556855553	S	2541	729	3	C3	ESCC_L	1	T_C3_TCM	T cells	NA	TCM	C3_TCM	NA
AGTAGTCTCTTACCTA-1	SeuratProject	6356	1268	escc_aggr	6356	1268	0.815926693132045	0.0302076777847703	ESCC_L1	ESCC_L	AGTAGTCTCTTACCTA-1	-0.02748041307034	-0.0577723804819432	G1	3028	937	3	C3	ESCC_L	1	T_C3_TCM	T cells	NA	TCM	C3_TCM	NA
AGTCTTTGTCTAAAGA-1	SeuratProject	1104	575	escc_aggr	1104	575	0.906899734479508	0.0117753623188406	ESCC_L1	ESCC_L	AGTCTTTGTCTAAAGA-1	-0.0733038701999631	0.0930179751842264	G2M	2383	616	12	C12	ESCC_L	1	T_C12_TCM	T cells	NA	TCM	C12_TCM	NA
AGTCTTTTCATGGTCA-1	SeuratProject	2924	977	escc_aggr	2924	977	0.862641109857417	0.0249658002735978	ESCC_L1	ESCC_L	AGTCTTTTCATGGTCA-1	0.0771911623227343	-0.0465978316852052	S	2822	976	27	C27	ESCC_L	1	T_C27_FH2	T cells	NA	FH2	C27_FH2	NA
AGTCTTTTCCGTAGTA-1	SeuratProject	3761	884	escc_aggr	3761	884	0.824112527032114	0.00904014889657006	ESCC_L1	ESCC_L	AGTCTTTTCCGTAGTA-1	0.0398997975933846	-0.0519763496457823	S	2973	880	3	C3	ESCC_L	1	T_C3_TCM	T cells	NA	TCM	C3_TCM	NA
AGTCTTTTCGGATGTT-1	SeuratProject	533	291	escc_aggr	533	291	0.903608172034747	0.0769230769230769	ESCC_L1	ESCC_L	AGTCTTTTCGGATGTT-1	-0.0333869114871142	-0.0106232984612935	G1	1935	457	3	C3	ESCC_L	1	T_C3_TCM	T cells	NA	TCM	C3_TCM	NA
AGTCTTTTCTGATACG-1	SeuratProject	2741	870	escc_aggr	2741	870	0.855031131490462	0.0182415176942722	ESCC_L1	ESCC_L	AGTCTTTTCTGATACG-1	0.0318497152014667	-0.0794957640543724	S	2741	870	3	C3	ESCC_L	1	T_C3_TCM	T cells	NA	TCM	C3_TCM	NA
AGTCTTTTCTTATCTG-1	SeuratProject	5302	1288	escc_aggr	5302	1288	0.835002334307408	0.010184835910977	ESCC_L1	ESCC_L	AGTCTTTTCTTATCTG-1	0.013183485903568	-0.0668529862510484	S	3139	1138	3	C3	ESCC_L	1	T_C3_TCM	T cells	NA	TCM	C3_TCM	NA
AGTGAGGAGCAGCCTC-1	SeuratProject	1071	431	escc_aggr	1071	431	0.869524861553305	0	ESCC_L1	ESCC_L	AGTGAGGAGCAGCCTC-1	-0.0545215306016801	0.0100306856218651	G2M	2378	488	20	C20	ESCC_L	1	T_C20_Naive	T cells	NA	Naive	C20_Naive	NA
AGTGAGGAGCGTCTAT-1	SeuratProject	3901	1055	escc_aggr	3901	1055	0.841855843730305	0.0148679825685722	ESCC_L1	ESCC_L	AGTGAGGAGCGTCTAT-1	0.0109576068138508	-0.0254290501003936	S	3007	1047	3	C3	ESCC_L	1	T_C3_TCM	T cells	NA	TCM	C3_TCM	NA
AGTGAGGAGTACGTTC-1	SeuratProject	1826	792	escc_aggr	1826	792	0.888770349346555	0.00164293537787514	ESCC_L1	ESCC_L	AGTGAGGAGTACGTTC-1	-0.0571341296924727	-0.0728853112965745	G1	2389	800	9	C9	ESCC_L	1	T_C9_REG	T cells	NA	REG	C9_REG	NA
AGTGAGGAGTTAACGA-1	SeuratProject	2909	921	escc_aggr	2909	921	0.85579646439016	0.0209694052939154	ESCC_L1	ESCC_L	AGTGAGGAGTTAACGA-1	0.0310779821135992	-0.115023448451576	S	2804	921	3	C3	ESCC_L	1	T_C3_TCM	T cells	NA	TCM	C3_TCM	NA
AGTGAGGCACTAAGTC-1	SeuratProject	3185	877	escc_aggr	3185	877	0.840110663560217	0.01287284144427	ESCC_L1	ESCC_L	AGTGAGGCACTAAGTC-1	0.0161103248509272	0.00443210152142409	S	2871	877	3	C3	ESCC_L	1	T_C3_TCM	T cells	NA	TCM	C3_TCM	NA
AGTGAGGGTACGCTGC-1	SeuratProject	3651	998	escc_aggr	3652	999	0.841976022900128	0.0254654983570646	ESCC_L1	ESCC_L	AGTGAGGGTACGCTGC-1	-0.0271827098463147	-0.0857892627312454	G1	2971	997	12	C12	ESCC_L	1	T_C12_TCM	T cells	NA	TCM	C12_TCM	NA
AGTGAGGGTATATGAG-1	SeuratProject	1689	733	escc_aggr	1689	733	0.887680522770614	0.00118413262285376	ESCC_L1	ESCC_L	AGTGAGGGTATATGAG-1	0.021696136942668	-0.000255847168353904	S	2407	742	9	C9	ESCC_L	1	T_C9_REG	T cells	NA	REG	C9_REG	NA
AGTGAGGGTGCCTGGT-1	SeuratProject	468	296	escc_aggr	468	296	0.925492200732701	0.00213675213675214	ESCC_L1	ESCC_L	AGTGAGGGTGCCTGGT-1	-0.0470301857747626	0.00222978182175574	G2M	1917	503	20	C20	ESCC_L	1	T_C20_Naive	T cells	NA	Naive	C20_Naive	NA
AGTGAGGTCCCTAATT-1	SeuratProject	3028	769	escc_aggr	3028	769	0.829013823823688	0.0191545574636724	ESCC_L1	ESCC_L	AGTGAGGTCCCTAATT-1	0.0146443035547637	-0.0751689106310734	S	2820	769	3	C3	ESCC_L	1	T_C3_TCM	T cells	NA	TCM	C3_TCM	NA
AGTGGGAAGCAATATG-1	SeuratProject	6764	1421	escc_aggr	6765	1422	0.823153826378724	0.0144863266814486	ESCC_L1	ESCC_L	AGTGGGAAGCAATATG-1	0.0141175003783489	-0.076299109397701	S	3045	998	3	C3	ESCC_L	1	T_C3_TCM	T cells	NA	TCM	C3_TCM	NA
AGTGGGAAGCCAGAAC-1	SeuratProject	8314	1927	escc_aggr	8315	1928	0.838066956711816	0.0271797955502105	ESCC_L1	ESCC_L	AGTGGGAAGCCAGAAC-1	0.0859410721394837	0.369220572074198	G2M	3019	1066	12	C12	ESCC_L	1	T_C12_TCM	T cells	NA	TCM	C12_TCM	NA
AGTGGGAAGTGCGATG-1	SeuratProject	3730	949	escc_aggr	3730	949	0.833569126887543	0.0160857908847185	ESCC_L1	ESCC_L	AGTGGGAAGTGCGATG-1	0.0634349647515171	-0.0854224201324941	S	2966	946	3	C3	ESCC_L	1	T_C3_TCM	T cells	NA	TCM	C3_TCM	NA
AGTGGGACACACATGT-1	SeuratProject	3153	1237	escc_aggr	3153	1237	0.883856436084633	0.0234697113859816	ESCC_L1	ESCC_L	AGTGGGACACACATGT-1	0.00699941804868569	0.0289052522440275	G2M	2924	1237	13	C13	ESCC_L	1	T_C13_FH1	T cells	NA	FH1	C13_FH1	NA
AGTGGGACACAGCGTC-1	SeuratProject	1161	415	escc_aggr	1161	415	0.854222322465472	0.00258397932816538	ESCC_L1	ESCC_L	AGTGGGACACAGCGTC-1	-0.0329578945923085	-0.0377275623274478	G1	2467	466	22	C22	ESCC_L	1	T_C22_NK	T cells	NA	NK	C22_NK	NA
AGTGGGACAGGGATTG-1	SeuratProject	1770	748	escc_aggr	1770	748	0.884829203376924	0.0282485875706215	ESCC_L1	ESCC_L	AGTGGGACAGGGATTG-1	0.118179042843282	-0.0263898590193897	S	2413	753	1	C1	ESCC_L	1	T_C1_MEM	T cells	NA	MEM	C1_MEM	NA
AGTGGGAGTTGGTAAA-1	SeuratProject	2504	1013	escc_aggr	2504	1013	0.884357997463733	0.0347444089456869	ESCC_L1	ESCC_L	AGTGGGAGTTGGTAAA-1	-0.0376943963465207	-0.000960085990064141	G1	2621	1013	27	C27	ESCC_L	1	T_C27_FH2	T cells	NA	FH2	C27_FH2	NA
AGTGGGAGTTTGTTTC-1	SeuratProject	2682	795	escc_aggr	2683	796	0.846087492518376	0.0104360790160268	ESCC_L1	ESCC_L	AGTGGGAGTTTGTTTC-1	-0.0146220830162512	-0.0612383429345261	G1	2688	794	12	C12	ESCC_L	1	T_C12_TCM	T cells	NA	TCM	C12_TCM	NA
AGTGTCACAAAGGCGT-1	SeuratProject	3327	868	escc_aggr	3327	868	0.834320179541776	0.0336639615269011	ESCC_L1	ESCC_L	AGTGTCACAAAGGCGT-1	-0.0152798410384449	-0.0217728136267211	G1	2898	868	3	C3	ESCC_L	1	T_C3_TCM	T cells	NA	TCM	C3_TCM	NA
AGTGTCACAACTGGCC-1	SeuratProject	642	339	escc_aggr	642	339	0.901217499659645	0.135514018691589	ESCC_L1	ESCC_L	AGTGTCACAACTGGCC-1	-0.031825711068568	-0.00539678374786708	G1	2123	515	2	C2	ESCC_L	1	T_C2_NK	T cells	NA	NK	C2_NK	NA
AGTGTCAGTCTAGAGG-1	SeuratProject	3906	1010	escc_aggr	3906	1010	0.836454717086423	0.0199692780337942	ESCC_L1	ESCC_L	AGTGTCAGTCTAGAGG-1	-0.055200258076684	-0.0563154027172152	G1	2988	1003	3	C3	ESCC_L	1	T_C3_TCM	T cells	NA	TCM	C3_TCM	NA
AGTGTCATCACAACGT-1	SeuratProject	2950	824	escc_aggr	2950	824	0.840367949211683	0.00847457627118644	ESCC_L1	ESCC_L	AGTGTCATCACAACGT-1	-0.0258149314638027	-0.0535037575662015	G1	2810	823	11	C11	ESCC_L	1	T_C11_MEM	T cells	NA	MEM	C11_MEM	NA
AGTGTCATCATAAAGG-1	SeuratProject	3728	1020	escc_aggr	3728	1020	0.842396883781369	0.0246781115879828	ESCC_L1	ESCC_L	AGTGTCATCATAAAGG-1	0.0124223239373982	-0.0646672043269512	S	2989	1020	3	C3	ESCC_L	1	T_C3_TCM	T cells	NA	TCM	C3_TCM	NA
AGTGTCATCGAATCCA-1	SeuratProject	2249	650	escc_aggr	2249	650	0.839177268914554	0.0160071142730102	ESCC_L1	ESCC_L	AGTGTCATCGAATCCA-1	-0.0315708242706099	-0.0935743757983383	G1	2575	650	12	C12	ESCC_L	1	T_C12_TCM	T cells	NA	TCM	C12_TCM	NA
AGTTGGTAGATGCCAG-1	SeuratProject	2732	847	escc_aggr	2732	847	0.852000540722554	0.0157393850658858	ESCC_L1	ESCC_L	AGTTGGTAGATGCCAG-1	-0.0493885518035247	-0.115410982300657	G1	2732	847	3	C3	ESCC_L	1	T_C3_TCM	T cells	NA	TCM	C3_TCM	NA
AGTTGGTAGTTATCGC-1	SeuratProject	2317	1127	escc_aggr	2317	1127	0.90698098127544	0.00388433318946914	ESCC_L1	ESCC_L	AGTTGGTAGTTATCGC-1	-0.0914127743982031	-0.0707627331686338	G1	2505	1127	2	C2	ESCC_L	1	T_C2_NK	T cells	NA	NK	C2_NK	NA
AGTTGGTCACGGACAA-1	SeuratProject	1918	774	escc_aggr	1919	775	0.880059616286744	0.0458572173006774	ESCC_L1	ESCC_L	AGTTGGTCACGGACAA-1	-0.0171775904141653	-0.076285179062037	G1	2448	774	3	C3	ESCC_L	1	T_C3_TCM	T cells	NA	TCM	C3_TCM	NA
AGTTGGTCATCCCACT-1	SeuratProject	3371	962	escc_aggr	3371	962	0.845628990334446	0.0133491545535449	ESCC_L1	ESCC_L	AGTTGGTCATCCCACT-1	-0.0570202563213185	-0.0331565197326034	G1	2933	962	3	C3	ESCC_L	1	T_C3_TCM	T cells	NA	TCM	C3_TCM	NA
AGTTGGTGTAGGAGTC-1	SeuratProject	2803	790	escc_aggr	2803	790	0.84047095901314	0.016767748840528	ESCC_L1	ESCC_L	AGTTGGTGTAGGAGTC-1	0.0284231191073774	-0.0394789292593162	S	2766	790	3	C3	ESCC_L	1	T_C3_TCM	T cells	NA	TCM	C3_TCM	NA
AGTTGGTGTTGTCTTT-1	SeuratProject	3174	1308	escc_aggr	3174	1308	0.89005071472596	0.0189035916824197	ESCC_L1	ESCC_L	AGTTGGTGTTGTCTTT-1	-0.0255613455197785	-0.0640031903728208	G1	2942	1308	2	C2	ESCC_L	1	T_C2_NK	T cells	NA	NK	C2_NK	NA
AGTTGGTTCCGATATG-1	SeuratProject	3446	930	escc_aggr	3448	932	0.839394899517475	0.0159512761020882	ESCC_L1	ESCC_L	AGTTGGTTCCGATATG-1	-0.0521579893290906	0.0251662834487671	G2M	2929	930	3	C3	ESCC_L	1	T_C3_TCM	T cells	NA	TCM	C3_TCM	NA
AGTTGGTTCTAACGGT-1	SeuratProject	3421	928	escc_aggr	3421	928	0.839677261829737	0.0160771704180064	ESCC_L1	ESCC_L	AGTTGGTTCTAACGGT-1	-0.0444965224036563	-0.0707035636868174	G1	2932	928	3	C3	ESCC_L	1	T_C3_TCM	T cells	NA	TCM	C3_TCM	NA
ATAACGCAGGAATGGA-1	SeuratProject	3659	805	escc_aggr	3659	805	0.815464593955382	0.0174911177917464	ESCC_L1	ESCC_L	ATAACGCAGGAATGGA-1	-0.0136235235399446	-0.0966165999352477	G1	2940	805	10	C10	ESCC_L	1	T_C10_EX	T cells	NA	EX	C10_EX	NA
ATAACGCCAGCGTTCG-1	SeuratProject	2309	641	escc_aggr	2309	641	0.834524010502703	0.0112602858380251	ESCC_L1	ESCC_L	ATAACGCCAGCGTTCG-1	0.0350435086278167	0.0737090330051428	G2M	2589	640	12	C12	ESCC_L	1	T_C12_TCM	T cells	NA	TCM	C12_TCM	NA
ATAACGCCAGTATGCT-1	SeuratProject	1615	702	escc_aggr	1615	702	0.887214477547684	0.0148606811145511	ESCC_L1	ESCC_L	ATAACGCCAGTATGCT-1	-0.0132048862455906	-0.0712852302846545	G1	2339	708	3	C3	ESCC_L	1	T_C3_TCM	T cells	NA	TCM	C3_TCM	NA
ATAACGCCATACTCTT-1	SeuratProject	2998	774	escc_aggr	2998	774	0.830854429933666	0.0226817878585724	ESCC_L1	ESCC_L	ATAACGCCATACTCTT-1	-0.0464586322790271	-0.0751970326785316	G1	2823	774	12	C12	ESCC_L	1	T_C12_TCM	T cells	NA	TCM	C12_TCM	NA
ATAACGCCATCCCATC-1	SeuratProject	5108	1593	escc_aggr	5108	1593	0.863538059318724	0.0305403288958496	ESCC_L1	ESCC_L	ATAACGCCATCCCATC-1	-0.056259891043277	-0.051526567309439	G1	3152	1474	3	C3	ESCC_L	1	T_C3_TCM	T cells	NA	TCM	C3_TCM	NA
ATAACGCGTCAACTGT-1	SeuratProject	733	268	escc_aggr	733	268	0.847485751135062	0.0109140518417462	ESCC_L1	ESCC_L	ATAACGCGTCAACTGT-1	-0.0308094665277392	-0.0562893201052219	G1	2078	424	4	C4	ESCC_L	1	T_C4_IFN	T cells	NA	IFN	C4_IFN	NA
ATAACGCGTGATAAAC-1	SeuratProject	3304	880	escc_aggr	3304	880	0.83672894875079	0.0166464891041162	ESCC_L1	ESCC_L	ATAACGCGTGATAAAC-1	-0.0136514475770349	-0.036256121255026	G1	2913	880	3	C3	ESCC_L	1	T_C3_TCM	T cells	NA	TCM	C3_TCM	NA
ATAAGAGCAAGACACG-1	SeuratProject	2607	769	escc_aggr	2607	769	0.844791334277683	0.0264672036823936	ESCC_L1	ESCC_L	ATAAGAGCAAGACACG-1	-0.00402779424795303	-0.0474026414090078	G1	2662	769	12	C12	ESCC_L	1	T_C12_TCM	T cells	NA	TCM	C12_TCM	NA
ATAAGAGCACCTCGGA-1	SeuratProject	1762	717	escc_aggr	1762	717	0.879702391200862	0	ESCC_L1	ESCC_L	ATAAGAGCACCTCGGA-1	0.120829569623462	0.214033697979532	G2M	2441	725	18	C18	ESCC_L	1	T_C18_Proliferating	T cells	NA	Proliferating	C18_Proliferating	NA
ATAAGAGCAGGTCGTC-1	SeuratProject	713	371	escc_aggr	713	371	0.900558458727529	0.0771388499298738	ESCC_L1	ESCC_L	ATAAGAGCAGGTCGTC-1	0.0172764935601772	-0.0661867311067829	S	2109	501	20	C20	ESCC_L	1	T_C20_Naive	T cells	NA	Naive	C20_Naive	NA
ATAAGAGGTGCCTTGG-1	SeuratProject	2579	877	escc_aggr	2579	877	0.862682564753123	0.0244280728964715	ESCC_L1	ESCC_L	ATAAGAGGTGCCTTGG-1	0.0278360796922013	-0.0135835709570401	S	2660	877	3	C3	ESCC_L	1	T_C3_TCM	T cells	NA	TCM	C3_TCM	NA
ATAAGAGTCCGCAGTG-1	SeuratProject	2818	922	escc_aggr	2818	922	0.859356995004071	0.0198722498225692	ESCC_L1	ESCC_L	ATAAGAGTCCGCAGTG-1	0.0660674523450623	-0.0869751920085794	S	2776	922	3	C3	ESCC_L	1	T_C3_TCM	T cells	NA	TCM	C3_TCM	NA
ATAAGAGTCGTGGGAA-1	SeuratProject	3247	846	escc_aggr	3247	846	0.833656593547697	0.0209424083769634	ESCC_L1	ESCC_L	ATAAGAGTCGTGGGAA-1	0.0303195667216204	-0.0212528028934102	S	2886	846	3	C3	ESCC_L	1	T_C3_TCM	T cells	NA	TCM	C3_TCM	NA
ATAAGAGTCTACTCAT-1	SeuratProject	3990	934	escc_aggr	3990	934	0.824873433451271	0.0137844611528822	ESCC_L1	ESCC_L	ATAAGAGTCTACTCAT-1	0.0398518319797286	-0.0136181541244298	S	2992	925	3	C3	ESCC_L	1	T_C3_TCM	T cells	NA	TCM	C3_TCM	NA
ATAGACCAGAGAACAG-1	SeuratProject	578	317	escc_aggr	579	318	0.905797421690684	0.0880829015544041	ESCC_L1	ESCC_L	ATAGACCAGAGAACAG-1	0.0269942474904044	-0.0638462524299306	S	2032	479	20	C20	ESCC_L	1	T_C20_Naive	T cells	NA	Naive	C20_Naive	NA
ATAGACCAGGATCGCA-1	SeuratProject	3107	814	escc_aggr	3107	814	0.833430697007747	0.0144834245252655	ESCC_L1	ESCC_L	ATAGACCAGGATCGCA-1	-0.0484510704611759	-0.108752996391212	G1	2858	814	3	C3	ESCC_L	1	T_C3_TCM	T cells	NA	TCM	C3_TCM	NA
ATAGACCAGTATCGAA-1	SeuratProject	497	251	escc_aggr	497	251	0.889969045452605	0.0603621730382294	ESCC_L1	ESCC_L	ATAGACCAGTATCGAA-1	-0.0361301710796563	-0.0543948927250163	G1	1825	469	20	C20	ESCC_L	1	T_C20_Naive	T cells	NA	Naive	C20_Naive	NA
ATAGACCCAAGCCATT-1	SeuratProject	4233	1126	escc_aggr	4233	1126	0.841421104175434	0.0127569099929128	ESCC_L1	ESCC_L	ATAGACCCAAGCCATT-1	0.0614318812072816	-0.0188417456998143	S	3036	1095	3	C3	ESCC_L	1	T_C3_TCM	T cells	NA	TCM	C3_TCM	NA
ATAGACCCAATAGCGG-1	SeuratProject	4631	1149	escc_aggr	4633	1151	0.835021905612808	0.0166199007122815	ESCC_L1	ESCC_L	ATAGACCCAATAGCGG-1	0.0132180485604089	-0.0975011587338523	S	3055	1112	3	C3	ESCC_L	1	T_C3_TCM	T cells	NA	TCM	C3_TCM	NA
ATAGACCCATCGATGT-1	SeuratProject	685	308	escc_aggr	685	308	0.877581898927258	0.0613138686131387	ESCC_L1	ESCC_L	ATAGACCCATCGATGT-1	0.0299231814082907	-0.0568171518003768	S	1922	483	20	C20	ESCC_L	1	T_C20_Naive	T cells	NA	Naive	C20_Naive	NA
ATAGACCGTAGCGATG-1	SeuratProject	1906	878	escc_aggr	1907	879	0.897461628512682	0.0131095962244363	ESCC_L1	ESCC_L	ATAGACCGTAGCGATG-1	-0.0313260772514801	-0.133044056960003	G1	2421	878	3	C3	ESCC_L	1	T_C3_TCM	T cells	NA	TCM	C3_TCM	NA
ATAGACCGTATTACCG-1	SeuratProject	3124	936	escc_aggr	3124	936	0.85022075568139	0.0147247119078105	ESCC_L1	ESCC_L	ATAGACCGTATTACCG-1	-0.0304559227321721	-0.00697115685995739	G1	2866	936	3	C3	ESCC_L	1	T_C3_TCM	T cells	NA	TCM	C3_TCM	NA
ATAGACCTCCGCAGTG-1	SeuratProject	6388	1545	escc_aggr	6389	1546	0.83806746389573	0.020503991234935	ESCC_L1	ESCC_L	ATAGACCTCCGCAGTG-1	-0.0160142055076344	-0.0746966749294153	G1	3217	1189	27	C27	ESCC_L	1	T_C27_FH2	T cells	NA	FH2	C27_FH2	NA
ATCACGAAGTCAAGCG-1	SeuratProject	442	289	escc_aggr	442	289	0.930247647519068	0.00904977375565611	ESCC_L1	ESCC_L	ATCACGAAGTCAAGCG-1	-0.0331321697171539	-0.0638020828716302	G1	2062	493	20	C20	ESCC_L	1	T_C20_Naive	T cells	NA	Naive	C20_Naive	NA
ATCACGAAGTCGATAA-1	SeuratProject	6916	1979	escc_aggr	6916	1979	0.858481845649223	0.00896471949103528	ESCC_L1	ESCC_L	ATCACGAAGTCGATAA-1	0.00793597879615755	-0.0142563840263548	S	3239	1446	10	C10	ESCC_L	1	T_C10_EX	T cells	NA	EX	C10_EX	NA
ATCACGAGTCGCATCG-1	SeuratProject	3663	1187	escc_aggr	3663	1187	0.862679968001078	0.0169260169260169	ESCC_L1	ESCC_L	ATCACGAGTCGCATCG-1	-0.0725937877667966	0.00231500665127896	G2M	3037	1186	27	C27	ESCC_L	1	T_C27_FH2	T cells	NA	FH2	C27_FH2	NA
ATCACGAGTTGACGTT-1	SeuratProject	3628	911	escc_aggr	3629	912	0.83150898207391	0.0137779002480022	ESCC_L1	ESCC_L	ATCACGAGTTGACGTT-1	-0.0159144050940618	-0.0436988494999155	G1	2943	908	12	C12	ESCC_L	1	T_C12_TCM	T cells	NA	TCM	C12_TCM	NA
ATCACGATCCTGCCAT-1	SeuratProject	4475	1089	escc_aggr	4475	1089	0.83188168892897	0.0359776536312849	ESCC_L1	ESCC_L	ATCACGATCCTGCCAT-1	0.0190559725512776	-0.094406376579913	S	3132	1037	3	C3	ESCC_L	1	T_C3_TCM	T cells	NA	TCM	C3_TCM	NA
ATCACGATCCTTTACA-1	SeuratProject	2181	821	escc_aggr	2181	821	0.872909173343663	0.0178817056396149	ESCC_L1	ESCC_L	ATCACGATCCTTTACA-1	-0.0650377460473595	0.00880294171725853	G2M	2512	821	10	C10	ESCC_L	1	T_C10_EX	T cells	NA	EX	C10_EX	NA
ATCACGATCTGGTGTA-1	SeuratProject	3054	694	escc_aggr	3054	694	0.815341823114884	0.0022920759659463	ESCC_L1	ESCC_L	ATCACGATCTGGTGTA-1	0.0274932041721843	-0.0871893091300679	S	2817	693	20	C20	ESCC_L	1	T_C20_Naive	T cells	NA	Naive	C20_Naive	NA
ATCATCTAGAGGGATA-1	SeuratProject	2415	865	escc_aggr	2415	865	0.868190378357825	0.0202898550724638	ESCC_L1	ESCC_L	ATCATCTAGAGGGATA-1	-0.0274940858415304	-0.0412858082482276	G1	2595	865	12	C12	ESCC_L	1	T_C12_TCM	T cells	NA	TCM	C12_TCM	NA
ATCATCTAGATGGCGT-1	SeuratProject	3396	909	escc_aggr	3396	909	0.837890388706383	0.0203180212014134	ESCC_L1	ESCC_L	ATCATCTAGATGGCGT-1	0.017798889654395	0.0259523435083761	G2M	2918	909	3	C3	ESCC_L	1	T_C3_TCM	T cells	NA	TCM	C3_TCM	NA
ATCATCTAGTGATCGG-1	SeuratProject	1473	634	escc_aggr	1473	634	0.884441269004719	0.0400543109300747	ESCC_L1	ESCC_L	ATCATCTAGTGATCGG-1	-0.0456858978172662	-0.0898074966368668	G1	2402	646	12	C12	ESCC_L	1	T_C12_TCM	T cells	NA	TCM	C12_TCM	NA
ATCATCTCAACGATGG-1	SeuratProject	3498	961	escc_aggr	3498	961	0.841669032759546	0.023156089193825	ESCC_L1	ESCC_L	ATCATCTCAACGATGG-1	-0.0067307253025111	-0.0515785185103574	G1	2949	961	3	C3	ESCC_L	1	T_C3_TCM	T cells	NA	TCM	C3_TCM	NA
ATCATCTCACGAAATA-1	SeuratProject	2570	841	escc_aggr	2570	841	0.857728257421238	0.0233463035019455	ESCC_L1	ESCC_L	ATCATCTCACGAAATA-1	-0.0277334264502581	-0.0677134273773899	G1	2658	841	3	C3	ESCC_L	1	T_C3_TCM	T cells	NA	TCM	C3_TCM	NA
ATCATCTCATTGGCGC-1	SeuratProject	1124	478	escc_aggr	1124	478	0.878280282152835	0.00711743772241993	ESCC_L1	ESCC_L	ATCATCTCATTGGCGC-1	0.0159487309342761	0.00511552811260967	S	2445	529	7	C7	ESCC_L	1	T_C7_EFF	T cells	NA	EFF	C7_EFF	NA
ATCATCTGTGCTAGCC-1	SeuratProject	975	443	escc_aggr	975	443	0.885379605077859	0.0420512820512821	ESCC_L1	ESCC_L	ATCATCTGTGCTAGCC-1	-0.0535480996181199	-0.0252097626052087	G1	2350	511	3	C3	ESCC_L	1	T_C3_TCM	T cells	NA	TCM	C3_TCM	NA
ATCATCTGTTACGTCA-1	SeuratProject	3427	745	escc_aggr	3427	745	0.812510909147404	0.0128392179749052	ESCC_L1	ESCC_L	ATCATCTGTTACGTCA-1	-0.0380067603142182	-0.0883104856152851	G1	2893	745	12	C12	ESCC_L	1	T_C12_TCM	T cells	NA	TCM	C12_TCM	NA
ATCATCTTCCGCATCT-1	SeuratProject	2832	1174	escc_aggr	2832	1174	0.889219344751202	0.0409604519774011	ESCC_L1	ESCC_L	ATCATCTTCCGCATCT-1	-0.0158333673454349	-0.0111291492393937	G1	2800	1173	2	C2	ESCC_L	1	T_C2_NK	T cells	NA	NK	C2_NK	NA
ATCATCTTCCGCTGTT-1	SeuratProject	2352	733	escc_aggr	2353	734	0.849945848559687	0.0174245643858904	ESCC_L1	ESCC_L	ATCATCTTCCGCTGTT-1	-0.0139759654894681	-0.0679153958289355	G1	2580	733	12	C12	ESCC_L	1	T_C12_TCM	T cells	NA	TCM	C12_TCM	NA
ATCATGGAGAGCCTAG-1	SeuratProject	4130	975	escc_aggr	4131	976	0.826715759709538	0.0259017187121762	ESCC_L1	ESCC_L	ATCATGGAGAGCCTAG-1	0.00860201754383141	-0.0842353299528347	S	2992	961	3	C3	ESCC_L	1	T_C3_TCM	T cells	NA	TCM	C3_TCM	NA
ATCATGGAGCACCGTC-1	SeuratProject	730	387	escc_aggr	731	388	0.903947769730753	0.012311901504788	ESCC_L1	ESCC_L	ATCATGGAGCACCGTC-1	-0.0465194935112934	-0.0748052942177789	G1	1996	511	20	C20	ESCC_L	1	T_C20_Naive	T cells	NA	Naive	C20_Naive	NA
ATCATGGCACAGAGGT-1	SeuratProject	434	294	escc_aggr	434	294	0.935869930711876	0.00921658986175115	ESCC_L1	ESCC_L	ATCATGGCACAGAGGT-1	-0.0540662185742405	-0.0647961196008989	G1	1912	518	20	C20	ESCC_L	1	T_C20_Naive	T cells	NA	Naive	C20_Naive	NA
ATCATGGCACCAGGCT-1	SeuratProject	2424	825	escc_aggr	2425	826	0.861810478663728	0.0185567010309278	ESCC_L1	ESCC_L	ATCATGGCACCAGGCT-1	-0.0167186770520817	-0.0554724009749422	G1	2591	824	12	C12	ESCC_L	1	T_C12_TCM	T cells	NA	TCM	C12_TCM	NA
ATCATGGCATGTAAGA-1	SeuratProject	432	274	escc_aggr	432	274	0.924972717348953	0.0949074074074074	ESCC_L1	ESCC_L	ATCATGGCATGTAAGA-1	-0.0333618966976728	-0.0568439313075932	G1	1952	488	20	C20	ESCC_L	1	T_C20_Naive	T cells	NA	Naive	C20_Naive	NA
ATCATGGGTACAGTGG-1	SeuratProject	4499	1400	escc_aggr	4499	1400	0.86121766775656	0.0300066681484774	ESCC_L1	ESCC_L	ATCATGGGTACAGTGG-1	-0.0025763073328038	-0.123454866077608	G1	3120	1364	3	C3	ESCC_L	1	T_C3_TCM	T cells	NA	TCM	C3_TCM	NA
ATCATGGGTCATGCCG-1	SeuratProject	3451	835	escc_aggr	3451	835	0.825814564415582	0.0162271805273834	ESCC_L1	ESCC_L	ATCATGGGTCATGCCG-1	0.0503267824335657	0.0158961047025352	S	2913	835	3	C3	ESCC_L	1	T_C3_TCM	T cells	NA	TCM	C3_TCM	NA
ATCATGGTCATCTGCC-1	SeuratProject	685	360	escc_aggr	685	360	0.901474415603076	0.0218978102189781	ESCC_L1	ESCC_L	ATCATGGTCATCTGCC-1	-0.0323656079749492	-0.00962200759648615	G1	2023	495	20	C20	ESCC_L	1	T_C20_Naive	T cells	NA	Naive	C20_Naive	NA
ATCATGGTCCCGACTT-1	SeuratProject	3170	863	escc_aggr	3170	863	0.838606426174971	0.0138801261829653	ESCC_L1	ESCC_L	ATCATGGTCCCGACTT-1	-0.0600024423089376	0.0100661226484714	G2M	2888	863	12	C12	ESCC_L	1	T_C12_TCM	T cells	NA	TCM	C12_TCM	NA
ATCCACCAGGGAAACA-1	SeuratProject	2533	749	escc_aggr	2533	749	0.844532876590795	0.00908014212396368	ESCC_L1	ESCC_L	ATCCACCAGGGAAACA-1	0.0240182501211901	-0.0708643342163556	S	2645	748	12	C12	ESCC_L	1	T_C12_TCM	T cells	NA	TCM	C12_TCM	NA
ATCCACCCAGCTCCGA-1	SeuratProject	2587	865	escc_aggr	2587	865	0.860589305225376	0.00231928875144956	ESCC_L1	ESCC_L	ATCCACCCAGCTCCGA-1	-0.0231125033339196	-0.0450812128110735	G1	2653	865	20	C20	ESCC_L	1	T_C20_Naive	T cells	NA	Naive	C20_Naive	NA
ATCCACCCAGTTAACC-1	SeuratProject	705	379	escc_aggr	705	379	0.905360951835931	0.0184397163120567	ESCC_L1	ESCC_L	ATCCACCCAGTTAACC-1	-0.0415521784915339	-0.0277651386735701	G1	2179	498	3	C3	ESCC_L	1	T_C3_TCM	T cells	NA	TCM	C3_TCM	NA
ATCCACCGTACTTAGC-1	SeuratProject	4044	1099	escc_aggr	4044	1099	0.843126398514431	0.0220079129574679	ESCC_L1	ESCC_L	ATCCACCGTACTTAGC-1	0.0228586166949961	0.0127730968713156	S	3060	1085	3	C3	ESCC_L	1	T_C3_TCM	T cells	NA	TCM	C3_TCM	NA
ATCCACCGTACTTGAC-1	SeuratProject	2688	786	escc_aggr	2689	787	0.844408239747345	0.00185942729639271	ESCC_L1	ESCC_L	ATCCACCGTACTTGAC-1	-0.055476219030404	-0.107818553724785	G1	2692	785	20	C20	ESCC_L	1	T_C20_Naive	T cells	NA	Naive	C20_Naive	NA
ATCCACCGTGTCCTCT-1	SeuratProject	2170	851	escc_aggr	2170	851	0.8781552285377	0.0368663594470046	ESCC_L1	ESCC_L	ATCCACCGTGTCCTCT-1	-0.0128322131780132	-0.0322789608193574	G1	2476	850	3	C3	ESCC_L	1	T_C3_TCM	T cells	NA	TCM	C3_TCM	NA
ATCCACCGTTATCGGT-1	SeuratProject	4186	1476	escc_aggr	4186	1476	0.875003323343991	0.0279503105590062	ESCC_L1	ESCC_L	ATCCACCGTTATCGGT-1	-0.0110222292763111	-0.0538878282991739	G1	3134	1462	13	C13	ESCC_L	1	T_C13_FH1	T cells	NA	FH1	C13_FH1	NA
ATCCGAAAGCCATCGC-1	SeuratProject	3386	988	escc_aggr	3386	988	0.84844831391818	0.0147666863555818	ESCC_L1	ESCC_L	ATCCGAAAGCCATCGC-1	-0.0292219558577699	-0.0170381549855262	G1	2948	988	12	C12	ESCC_L	1	T_C12_TCM	T cells	NA	TCM	C12_TCM	NA
ATCCGAACACTTCGAA-1	SeuratProject	746	405	escc_aggr	747	406	0.907843709445126	0.00267737617135207	ESCC_L1	ESCC_L	ATCCGAACACTTCGAA-1	-0.0469432096536555	-0.0794692664724357	G1	2245	514	9	C9	ESCC_L	1	T_C9_REG	T cells	NA	REG	C9_REG	NA
ATCCGAACATCAGTAC-1	SeuratProject	2971	958	escc_aggr	2971	958	0.858465038612632	0.0181756984180411	ESCC_L1	ESCC_L	ATCCGAACATCAGTAC-1	0.00901471988518114	-0.0226420895682308	S	2831	958	3	C3	ESCC_L	1	T_C3_TCM	T cells	NA	TCM	C3_TCM	NA
ATCCGAAGTATAGGTA-1	SeuratProject	1460	600	escc_aggr	1460	600	0.877952420920816	0.026027397260274	ESCC_L1	ESCC_L	ATCCGAAGTATAGGTA-1	-0.00798198340249641	-0.0281483154376876	G1	2381	613	9	C9	ESCC_L	1	T_C9_REG	T cells	NA	REG	C9_REG	NA
ATCCGAAGTCGAGTTT-1	SeuratProject	1817	620	escc_aggr	1817	620	0.856731393719231	0.0236653824986241	ESCC_L1	ESCC_L	ATCCGAAGTCGAGTTT-1	-0.0359648595151419	-0.0495121494192139	G1	2460	620	3	C3	ESCC_L	1	T_C3_TCM	T cells	NA	TCM	C3_TCM	NA
ATCCGAAGTGTAAGTA-1	SeuratProject	641	339	escc_aggr	641	339	0.901434868309616	0.166926677067083	ESCC_L1	ESCC_L	ATCCGAAGTGTAAGTA-1	0.0355148135841894	-0.0492160342623307	S	2046	506	20	C20	ESCC_L	1	T_C20_Naive	T cells	NA	Naive	C20_Naive	NA
ATCGAGTAGAACAATC-1	SeuratProject	3397	922	escc_aggr	3397	922	0.839606541851175	0.0217839269944068	ESCC_L1	ESCC_L	ATCGAGTAGAACAATC-1	0.0316538749348153	-0.0753576722122631	S	2913	922	3	C3	ESCC_L	1	T_C3_TCM	T cells	NA	TCM	C3_TCM	NA
ATCGAGTAGGGCTTCC-1	SeuratProject	3718	935	escc_aggr	3719	936	0.83219080869045	0.0190911535358967	ESCC_L1	ESCC_L	ATCGAGTAGGGCTTCC-1	0.0127879655605551	-0.0721855126963455	S	2985	934	12	C12	ESCC_L	1	T_C12_TCM	T cells	NA	TCM	C12_TCM	NA
ATCGAGTCACAGGCCT-1	SeuratProject	2609	967	escc_aggr	2609	967	0.873832613672063	0.00574932924492143	ESCC_L1	ESCC_L	ATCGAGTCACAGGCCT-1	-0.0133235129267714	0.00840534537399283	G2M	2652	967	12	C12	ESCC_L	1	T_C12_TCM	T cells	NA	TCM	C12_TCM	NA
ATCGAGTCATGGTCAT-1	SeuratProject	1507	607	escc_aggr	1507	607	0.875736158567745	0.0112806901128069	ESCC_L1	ESCC_L	ATCGAGTCATGGTCAT-1	-0.00824669788009571	-0.0537262315609198	G1	2401	619	3	C3	ESCC_L	1	T_C3_TCM	T cells	NA	TCM	C3_TCM	NA
ATCGAGTGTGGCAAAC-1	SeuratProject	4889	1466	escc_aggr	4889	1466	0.858212288322417	0.0859071384741256	ESCC_L1	ESCC_L	ATCGAGTGTGGCAAAC-1	0.0816008991731004	0.182010969686164	G2M	3146	1399	18	C18	ESCC_L	1	T_C18_Proliferating	T cells	NA	Proliferating	C18_Proliferating	NA
ATCGAGTGTTGGAGGT-1	SeuratProject	3183	863	escc_aggr	3183	863	0.83818090839402	0.0241910147659441	ESCC_L1	ESCC_L	ATCGAGTGTTGGAGGT-1	-0.0556019323638094	-0.0656043361111993	G1	2875	863	10	C10	ESCC_L	1	T_C10_EX	T cells	NA	EX	C10_EX	NA
ATCGAGTTCCTGTAGA-1	SeuratProject	2077	916	escc_aggr	2078	917	0.892913150931068	0.00866217516843118	ESCC_L1	ESCC_L	ATCGAGTTCCTGTAGA-1	-0.0341652682647478	-0.105054680598385	G1	2448	916	27	C27	ESCC_L	1	T_C27_FH2	T cells	NA	FH2	C27_FH2	NA
ATCGAGTTCTGTTTGT-1	SeuratProject	3152	924	escc_aggr	3152	924	0.847677259958808	0.0253807106598985	ESCC_L1	ESCC_L	ATCGAGTTCTGTTTGT-1	-0.0349807606228521	-0.0512253052029471	G1	2884	924	3	C3	ESCC_L	1	T_C3_TCM	T cells	NA	TCM	C3_TCM	NA
ATCTACTAGTGCCATT-1	SeuratProject	3916	1290	escc_aggr	3916	1290	0.865773980281381	0.0495403472931563	ESCC_L1	ESCC_L	ATCTACTAGTGCCATT-1	-0.0156394347995787	-0.0469775836211194	G1	3088	1288	12	C12	ESCC_L	1	T_C12_TCM	T cells	NA	TCM	C12_TCM	NA
ATCTACTCAGATAATG-1	SeuratProject	3757	944	escc_aggr	3757	944	0.83219696539424	0.0202289060420548	ESCC_L1	ESCC_L	ATCTACTCAGATAATG-1	-0.0255617835919216	-0.0448573684750965	G1	2977	941	3	C3	ESCC_L	1	T_C3_TCM	T cells	NA	TCM	C3_TCM	NA
ATCTACTCAGGTGGAT-1	SeuratProject	3241	925	escc_aggr	3241	925	0.844891175331095	0.0277692070348658	ESCC_L1	ESCC_L	ATCTACTCAGGTGGAT-1	0.0663607393077051	0.0415151451022424	S	2900	925	3	C3	ESCC_L	1	T_C3_TCM	T cells	NA	TCM	C3_TCM	NA
ATCTACTCAGGTTTCA-1	SeuratProject	3101	954	escc_aggr	3101	954	0.853371578819235	0.017736214124476	ESCC_L1	ESCC_L	ATCTACTCAGGTTTCA-1	-0.00443548306246346	0.0795797425727851	G2M	2878	954	12	C12	ESCC_L	1	T_C12_TCM	T cells	NA	TCM	C12_TCM	NA
ATCTACTCATACGCCG-1	SeuratProject	2576	743	escc_aggr	2576	743	0.841698734809316	0.0244565217391304	ESCC_L1	ESCC_L	ATCTACTCATACGCCG-1	-0.0108476996289242	-0.0639834720912696	G1	2663	743	3	C3	ESCC_L	1	T_C3_TCM	T cells	NA	TCM	C3_TCM	NA
ATCTACTGTCACTGGC-1	SeuratProject	2821	834	escc_aggr	2821	834	0.84661588159332	0.0138248847926267	ESCC_L1	ESCC_L	ATCTACTGTCACTGGC-1	0.0644185303728693	-0.0152672588962973	S	2776	834	3	C3	ESCC_L	1	T_C3_TCM	T cells	NA	TCM	C3_TCM	NA
ATCTACTGTCGACTGC-1	SeuratProject	4286	1085	escc_aggr	4286	1085	0.83573406957357	0.0160989267382175	ESCC_L1	ESCC_L	ATCTACTGTCGACTGC-1	-0.0625114518229195	-0.0905858109940247	G1	3066	1061	3	C3	ESCC_L	1	T_C3_TCM	T cells	NA	TCM	C3_TCM	NA
ATCTACTTCTAACGGT-1	SeuratProject	4135	1029	escc_aggr	4136	1030	0.833062391295245	0.0166827852998066	ESCC_L1	ESCC_L	ATCTACTTCTAACGGT-1	0.00378867156499321	-0.109000906905866	S	3042	1009	3	C3	ESCC_L	1	T_C3_TCM	T cells	NA	TCM	C3_TCM	NA
ATCTGCCAGCAGGTCA-1	SeuratProject	3083	892	escc_aggr	3083	892	0.845625463611792	0.0152448913396043	ESCC_L1	ESCC_L	ATCTGCCAGCAGGTCA-1	-0.0260902487883951	-0.0840114824258156	G1	2858	892	3	C3	ESCC_L	1	T_C3_TCM	T cells	NA	TCM	C3_TCM	NA
ATCTGCCAGTACGTTC-1	SeuratProject	3217	971	escc_aggr	3217	971	0.851678092734334	0.0142990363692882	ESCC_L1	ESCC_L	ATCTGCCAGTACGTTC-1	0.0368503232477037	-0.0235485216462776	S	2905	971	3	C3	ESCC_L	1	T_C3_TCM	T cells	NA	TCM	C3_TCM	NA
ATCTGCCCAATGAAAC-1	SeuratProject	1135	515	escc_aggr	1135	515	0.887663143243614	0.0651982378854626	ESCC_L1	ESCC_L	ATCTGCCCAATGAAAC-1	0.00339591549042381	-0.0299155324284106	S	2346	557	20	C20	ESCC_L	1	T_C20_Naive	T cells	NA	Naive	C20_Naive	NA
ATCTGCCCACATGTGT-1	SeuratProject	3438	945	escc_aggr	3438	945	0.841395488940303	0.0171611401977894	ESCC_L1	ESCC_L	ATCTGCCCACATGTGT-1	0.0218198043666812	-0.0637891384291445	S	2939	945	3	C3	ESCC_L	1	T_C3_TCM	T cells	NA	TCM	C3_TCM	NA
ATCTGCCCACCACCAG-1	SeuratProject	2508	705	escc_aggr	2508	705	0.837868398983816	0.00159489633173844	ESCC_L1	ESCC_L	ATCTGCCCACCACCAG-1	-0.0375034557288115	-0.0619607920839322	G1	2634	705	12	C12	ESCC_L	1	T_C12_TCM	T cells	NA	TCM	C12_TCM	NA
ATCTGCCCAGGCAGTA-1	SeuratProject	1749	654	escc_aggr	1749	654	0.868257862441263	0.00743281875357347	ESCC_L1	ESCC_L	ATCTGCCCAGGCAGTA-1	-0.0511530526558515	-0.0887087436947793	G1	2394	658	12	C12	ESCC_L	1	T_C12_TCM	T cells	NA	TCM	C12_TCM	NA
ATCTGCCCATGTCGAT-1	SeuratProject	2406	761	escc_aggr	2406	761	0.852154019650861	0.0103906899418121	ESCC_L1	ESCC_L	ATCTGCCCATGTCGAT-1	-0.0500155044133515	-0.0254142879031433	G1	2593	761	12	C12	ESCC_L	1	T_C12_TCM	T cells	NA	TCM	C12_TCM	NA
ATCTGCCGTACAGCAG-1	SeuratProject	3414	986	escc_aggr	3414	986	0.84734039811181	0.0202108963093146	ESCC_L1	ESCC_L	ATCTGCCGTACAGCAG-1	0.0437850168884819	-0.0253311926743974	S	2950	986	3	C3	ESCC_L	1	T_C3_TCM	T cells	NA	TCM	C3_TCM	NA
ATCTGCCTCCTTAATC-1	SeuratProject	2689	1042	escc_aggr	2689	1042	0.879949793720904	0.0152473038304202	ESCC_L1	ESCC_L	ATCTGCCTCCTTAATC-1	0.080293012982858	-0.0408058669133969	S	2692	1042	3	C3	ESCC_L	1	T_C3_TCM	T cells	NA	TCM	C3_TCM	NA
ATCTGCCTCTTCATGT-1	SeuratProject	2801	984	escc_aggr	2801	984	0.868210981697782	0.0132095680114245	ESCC_L1	ESCC_L	ATCTGCCTCTTCATGT-1	-0.0178528807135645	-0.00258896239781618	G1	2780	984	12	C12	ESCC_L	1	T_C12_TCM	T cells	NA	TCM	C12_TCM	NA
ATGAGGGCATGTAGTC-1	SeuratProject	3136	840	escc_aggr	3136	840	0.836374360448446	0.017219387755102	ESCC_L1	ESCC_L	ATGAGGGCATGTAGTC-1	-0.0233640336559655	-0.0841793323262143	G1	2863	840	3	C3	ESCC_L	1	T_C3_TCM	T cells	NA	TCM	C3_TCM	NA
ATGAGGGTCCAGTAGT-1	SeuratProject	1062	530	escc_aggr	1062	530	0.900252403536489	0.0225988700564972	ESCC_L1	ESCC_L	ATGAGGGTCCAGTAGT-1	-0.0502424621423298	-0.0899346908549064	G1	2404	582	2	C2	ESCC_L	1	T_C2_NK	T cells	NA	NK	C2_NK	NA
ATGAGGGTCGTACCGG-1	SeuratProject	2554	967	escc_aggr	2554	967	0.876205731269158	0.0270164447924824	ESCC_L1	ESCC_L	ATGAGGGTCGTACCGG-1	-0.0321973846382769	-0.0254740039339987	G1	2629	967	12	C12	ESCC_L	1	T_C12_TCM	T cells	NA	TCM	C12_TCM	NA
ATGCGATAGCTGATAA-1	SeuratProject	3850	1042	escc_aggr	3850	1042	0.841695934395912	0.0150649350649351	ESCC_L1	ESCC_L	ATGCGATAGCTGATAA-1	-0.0291135996471537	-0.0102712829224832	G1	2997	1039	3	C3	ESCC_L	1	T_C3_TCM	T cells	NA	TCM	C3_TCM	NA
ATGCGATAGGACCACA-1	SeuratProject	3853	1037	escc_aggr	3853	1037	0.841033964482895	0.0202439657409811	ESCC_L1	ESCC_L	ATGCGATAGGACCACA-1	0.0326898284127093	-0.0913193496328633	S	2987	1032	3	C3	ESCC_L	1	T_C3_TCM	T cells	NA	TCM	C3_TCM	NA
ATGCGATCAACAACCT-1	SeuratProject	3230	1008	escc_aggr	3230	1008	0.855881218879998	0.013312693498452	ESCC_L1	ESCC_L	ATGCGATCAACAACCT-1	-0.0628650717936812	-0.00596770983558645	G1	2923	1008	3	C3	ESCC_L	1	T_C3_TCM	T cells	NA	TCM	C3_TCM	NA
ATGCGATCACATGGGA-1	SeuratProject	3640	1048	escc_aggr	3640	1048	0.848153691022621	0.0269230769230769	ESCC_L1	ESCC_L	ATGCGATCACATGGGA-1	-0.0697397335112298	-0.0727629457882055	G1	2976	1047	3	C3	ESCC_L	1	T_C3_TCM	T cells	NA	TCM	C3_TCM	NA
ATGCGATCATGGTTGT-1	SeuratProject	1884	875	escc_aggr	1884	875	0.89830087995949	0.0249469214437367	ESCC_L1	ESCC_L	ATGCGATCATGGTTGT-1	-0.0675337758471871	-0.132352236696672	G1	2384	875	2	C2	ESCC_L	1	T_C2_NK	T cells	NA	NK	C2_NK	NA
ATGCGATGTATGCTTG-1	SeuratProject	4189	1079	escc_aggr	4189	1079	0.837363068192223	0.0205299594175221	ESCC_L1	ESCC_L	ATGCGATGTATGCTTG-1	0.0032827256172287	-0.0415581433576889	S	3046	1067	3	C3	ESCC_L	1	T_C3_TCM	T cells	NA	TCM	C3_TCM	NA
ATGCGATGTCTGGTCG-1	SeuratProject	5516	1201	escc_aggr	5516	1201	0.823049776103759	0.0172226250906454	ESCC_L1	ESCC_L	ATGCGATGTCTGGTCG-1	-0.0117642399346278	-0.0979188127730861	G1	3057	996	3	C3	ESCC_L	1	T_C3_TCM	T cells	NA	TCM	C3_TCM	NA
ATGCGATGTGTCAATC-1	SeuratProject	2934	815	escc_aggr	2934	815	0.8395648448148	0.0197682344921609	ESCC_L1	ESCC_L	ATGCGATGTGTCAATC-1	0.0123881999389006	-0.0417852794881753	S	2802	815	3	C3	ESCC_L	1	T_C3_TCM	T cells	NA	TCM	C3_TCM	NA
ATGCGATTCACCACCT-1	SeuratProject	4498	1130	escc_aggr	4498	1130	0.835768460681039	0.0182303245887061	ESCC_L1	ESCC_L	ATGCGATTCACCACCT-1	0.0481244845574604	0.00779585353913065	S	3040	1091	3	C3	ESCC_L	1	T_C3_TCM	T cells	NA	TCM	C3_TCM	NA
ATGCGATTCATTCACT-1	SeuratProject	3046	909	escc_aggr	3046	909	0.849251798789338	0.0183847669074196	ESCC_L1	ESCC_L	ATGCGATTCATTCACT-1	0.0439483103913786	-0.0987999447864104	S	2846	909	3	C3	ESCC_L	1	T_C3_TCM	T cells	NA	TCM	C3_TCM	NA
ATGCGATTCCAACCAA-1	SeuratProject	2988	838	escc_aggr	2988	838	0.841129177160509	0.0207496653279786	ESCC_L1	ESCC_L	ATGCGATTCCAACCAA-1	-0.00531332513629596	-0.0103858349905528	G1	2830	838	3	C3	ESCC_L	1	T_C3_TCM	T cells	NA	TCM	C3_TCM	NA
ATGCGATTCCCTTGTG-1	SeuratProject	3059	915	escc_aggr	3059	915	0.849620877567345	0.0137299771167048	ESCC_L1	ESCC_L	ATGCGATTCCCTTGTG-1	0.0216271631284626	-0.0341384358589568	S	2854	915	3	C3	ESCC_L	1	T_C3_TCM	T cells	NA	TCM	C3_TCM	NA
ATGCGATTCGTTTATC-1	SeuratProject	3037	808	escc_aggr	3037	808	0.834876511903889	0.0240368784985183	ESCC_L1	ESCC_L	ATGCGATTCGTTTATC-1	0.0141915745488505	0.00669437309661727	S	2825	808	3	C3	ESCC_L	1	T_C3_TCM	T cells	NA	TCM	C3_TCM	NA
ATGCGATTCTAACCGA-1	SeuratProject	655	342	escc_aggr	655	342	0.899790123120319	0.120610687022901	ESCC_L1	ESCC_L	ATGCGATTCTAACCGA-1	-0.0393489590039798	-0.00518828528127731	G1	1974	498	20	C20	ESCC_L	1	T_C20_Naive	T cells	NA	Naive	C20_Naive	NA
ATGGGAGAGTGCGATG-1	SeuratProject	3346	906	escc_aggr	3346	906	0.83901445211305	0.0140466228332337	ESCC_L1	ESCC_L	ATGGGAGAGTGCGATG-1	-0.0631533982527182	-0.0760523087511019	G1	2898	906	3	C3	ESCC_L	1	T_C3_TCM	T cells	NA	TCM	C3_TCM	NA
ATGGGAGGTGCTGTAT-1	SeuratProject	2633	1115	escc_aggr	2634	1116	0.890969462508215	0.0273348519362187	ESCC_L1	ESCC_L	ATGGGAGGTGCTGTAT-1	0.056147310284654	0.0154541032238631	S	2657	1115	13	C13	ESCC_L	1	T_C13_FH1	T cells	NA	FH1	C13_FH1	NA
ATGGGAGGTGGGTCAA-1	SeuratProject	4149	993	escc_aggr	4149	993	0.828357132299127	0.027235478428537	ESCC_L1	ESCC_L	ATGGGAGGTGGGTCAA-1	-0.0318578311947478	-0.0333347703137323	G1	3013	977	3	C3	ESCC_L	1	T_C3_TCM	T cells	NA	TCM	C3_TCM	NA
ATGTGTGAGCCACGCT-1	SeuratProject	2852	780	escc_aggr	2852	780	0.837038913934734	0.0410238429172511	ESCC_L1	ESCC_L	ATGTGTGAGCCACGCT-1	0.0643714626042638	-0.0139808164965352	S	2773	780	3	C3	ESCC_L	1	T_C3_TCM	T cells	NA	TCM	C3_TCM	NA
ATGTGTGCAGCTGCTG-1	SeuratProject	1727	773	escc_aggr	1727	773	0.892158999791949	0.0115807759119861	ESCC_L1	ESCC_L	ATGTGTGCAGCTGCTG-1	-0.0156232153345797	-0.123698142338281	G1	2384	777	2	C2	ESCC_L	1	T_C2_NK	T cells	NA	NK	C2_NK	NA
ATGTGTGGTCTTCGTC-1	SeuratProject	1465	622	escc_aggr	1465	622	0.88248063100339	0.0218430034129693	ESCC_L1	ESCC_L	ATGTGTGGTCTTCGTC-1	0.0165587254526867	-0.015897831907261	S	2396	635	3	C3	ESCC_L	1	T_C3_TCM	T cells	NA	TCM	C3_TCM	NA
ATGTGTGGTGACTCAT-1	SeuratProject	1845	700	escc_aggr	1846	701	0.87125417980929	0.0162513542795233	ESCC_L1	ESCC_L	ATGTGTGGTGACTCAT-1	-0.0547471462157695	-0.103308821056025	G1	2445	700	11	C11	ESCC_L	1	T_C11_MEM	T cells	NA	MEM	C11_MEM	NA
ATGTGTGGTGCAGTAG-1	SeuratProject	5234	1277	escc_aggr	5234	1277	0.835259420708956	0.0145204432556362	ESCC_L1	ESCC_L	ATGTGTGGTGCAGTAG-1	-0.0414668726145928	-0.077416711090744	G1	3092	1122	3	C3	ESCC_L	1	T_C3_TCM	T cells	NA	TCM	C3_TCM	NA
ATGTGTGGTGCTAGCC-1	SeuratProject	1571	624	escc_aggr	1571	624	0.874540209255538	0.00509229789942712	ESCC_L1	ESCC_L	ATGTGTGGTGCTAGCC-1	-0.00579078924687002	-0.0264362709435084	G1	2426	630	8	C8	ESCC_L	1	T_C8_TCM	T cells	NA	TCM	C8_TCM	NA
ATGTGTGTCGGTCTAA-1	SeuratProject	2436	795	escc_aggr	2436	795	0.856404931875998	0.0090311986863711	ESCC_L1	ESCC_L	ATGTGTGTCGGTCTAA-1	0.0236005943428298	-0.0813965281498436	S	2610	795	3	C3	ESCC_L	1	T_C3_TCM	T cells	NA	TCM	C3_TCM	NA
ATGTGTGTCTAACTGG-1	SeuratProject	1804	548	escc_aggr	1805	549	0.841268699562572	0.00775623268698061	ESCC_L1	ESCC_L	ATGTGTGTCTAACTGG-1	0.00650944312034959	-0.0407176980943518	S	2487	550	12	C12	ESCC_L	1	T_C12_TCM	T cells	NA	TCM	C12_TCM	NA
ATGTGTGTCTCCCTGA-1	SeuratProject	2381	983	escc_aggr	2381	983	0.886220534961545	0.0138597228055439	ESCC_L1	ESCC_L	ATGTGTGTCTCCCTGA-1	-0.0795542671333306	-0.0526981609859249	G1	2551	983	3	C3	ESCC_L	1	T_C3_TCM	T cells	NA	TCM	C3_TCM	NA
ATTACTCAGACTGTAA-1	SeuratProject	4199	1037	escc_aggr	4200	1038	0.83245648084601	0.0169047619047619	ESCC_L1	ESCC_L	ATTACTCAGACTGTAA-1	0.011545987442684	-0.100830702990414	S	3017	1010	3	C3	ESCC_L	1	T_C3_TCM	T cells	NA	TCM	C3_TCM	NA
ATTACTCAGGGTCTCC-1	SeuratProject	898	473	escc_aggr	898	473	0.905726669572791	0.0645879732739421	ESCC_L1	ESCC_L	ATTACTCAGGGTCTCC-1	0.0155358757954171	0.0577955611358607	G2M	2199	565	20	C20	ESCC_L	1	T_C20_Naive	T cells	NA	Naive	C20_Naive	NA
ATTACTCCAAGCGAGT-1	SeuratProject	6164	1365	escc_aggr	6164	1365	0.827241765050045	0.0165476963011032	ESCC_L1	ESCC_L	ATTACTCCAAGCGAGT-1	-0.0403382284519204	-0.0430330002120271	G1	3079	1062	3	C3	ESCC_L	1	T_C3_TCM	T cells	NA	TCM	C3_TCM	NA
ATTACTCCACGAAAGC-1	SeuratProject	2719	848	escc_aggr	2719	848	0.852663638854429	0.000735564545788893	ESCC_L1	ESCC_L	ATTACTCCACGAAAGC-1	-0.0566914702187253	-0.00269469196151934	G1	2719	848	8	C8	ESCC_L	1	T_C8_TCM	T cells	NA	TCM	C8_TCM	NA
ATTACTCCACTTAACG-1	SeuratProject	2338	723	escc_aggr	2338	723	0.848699989418169	0.0205303678357571	ESCC_L1	ESCC_L	ATTACTCCACTTAACG-1	-0.0104865460786762	-0.0324470504016199	G1	2581	722	12	C12	ESCC_L	1	T_C12_TCM	T cells	NA	TCM	C12_TCM	NA
ATTACTCCATTTGCTT-1	SeuratProject	2678	711	escc_aggr	2678	711	0.831979930122975	0.0123226288274832	ESCC_L1	ESCC_L	ATTACTCCATTTGCTT-1	-0.0139402652273792	-0.0726216145446328	G1	2688	711	12	C12	ESCC_L	1	T_C12_TCM	T cells	NA	TCM	C12_TCM	NA
ATTACTCGTAAGTGTA-1	SeuratProject	4837	1849	escc_aggr	4837	1849	0.886652041829513	0.00888980773206533	ESCC_L1	ESCC_L	ATTACTCGTAAGTGTA-1	0.148436781959252	-0.095909755861694	S	3236	1790	0	C0	ESCC_L	1	T_C0_EX	T cells	NA	EX	C0_EX	NA
ATTACTCGTCCCGACA-1	SeuratProject	1846	623	escc_aggr	1846	623	0.855569447045412	0.0130010834236186	ESCC_L1	ESCC_L	ATTACTCGTCCCGACA-1	-0.00184487075843411	-0.0532332938497102	G1	2433	624	10	C10	ESCC_L	1	T_C10_EX	T cells	NA	EX	C10_EX	NA
ATTACTCTCAACACTG-1	SeuratProject	1848	611	escc_aggr	1848	611	0.852860542065303	0.0216450216450216	ESCC_L1	ESCC_L	ATTACTCTCAACACTG-1	0.0982676082293587	-0.0351171541446123	S	2440	612	10	C10	ESCC_L	1	T_C10_EX	T cells	NA	EX	C10_EX	NA
ATTACTCTCCAGGGCT-1	SeuratProject	3460	877	escc_aggr	3460	877	0.831572848735842	0.015606936416185	ESCC_L1	ESCC_L	ATTACTCTCCAGGGCT-1	0.0122190642196022	-0.007332542557781	S	2928	877	3	C3	ESCC_L	1	T_C3_TCM	T cells	NA	TCM	C3_TCM	NA
ATTACTCTCCATGCTC-1	SeuratProject	3311	951	escc_aggr	3312	952	0.846181964308101	0.0117753623188406	ESCC_L1	ESCC_L	ATTACTCTCCATGCTC-1	0.0392440101840226	-0.0533083957948263	S	2923	951	3	C3	ESCC_L	1	T_C3_TCM	T cells	NA	TCM	C3_TCM	NA
ATTACTCTCTGCTTGC-1	SeuratProject	2239	651	escc_aggr	2239	651	0.839861360436214	0	ESCC_L1	ESCC_L	ATTACTCTCTGCTTGC-1	-0.0336160302972304	-0.0231342993566466	G1	2566	651	12	C12	ESCC_L	1	T_C12_TCM	T cells	NA	TCM	C12_TCM	NA
ATTATCCCACATGACT-1	SeuratProject	3524	1027	escc_aggr	3524	1027	0.849038613851644	0.025255391600454	ESCC_L1	ESCC_L	ATTATCCCACATGACT-1	-0.0351603589032851	-0.0643657985945887	G1	2974	1026	4	C4	ESCC_L	1	T_C4_IFN	T cells	NA	IFN	C4_IFN	NA
ATTATCCCAGGATTGG-1	SeuratProject	3011	872	escc_aggr	3012	873	0.845397198548588	0.00265604249667995	ESCC_L1	ESCC_L	ATTATCCCAGGATTGG-1	-0.0589232183354597	-0.00102946663349444	G1	2840	871	12	C12	ESCC_L	1	T_C12_TCM	T cells	NA	TCM	C12_TCM	NA
ATTATCCCATGCTAGT-1	SeuratProject	458	245	escc_aggr	458	245	0.897890593911888	0.102620087336245	ESCC_L1	ESCC_L	ATTATCCCATGCTAGT-1	-0.0388604781099972	-0.0488604237506339	G1	1925	449	23	C23	ESCC_L	1	T_C23_Naive	T cells	NA	Naive	C23_Naive	NA
ATTATCCGTTAGAACA-1	SeuratProject	3037	798	escc_aggr	3038	799	0.833445406519763	0.0230414746543779	ESCC_L1	ESCC_L	ATTATCCGTTAGAACA-1	0.0323342713971135	0.0220172829027358	S	2832	798	3	C3	ESCC_L	1	T_C3_TCM	T cells	NA	TCM	C3_TCM	NA
ATTATCCTCCATGAAC-1	SeuratProject	1651	593	escc_aggr	1651	593	0.861800082550425	0.0363416111447607	ESCC_L1	ESCC_L	ATTATCCTCCATGAAC-1	-0.0352586357958639	-0.0861291067924063	G1	2412	598	12	C12	ESCC_L	1	T_C12_TCM	T cells	NA	TCM	C12_TCM	NA
ATTATCCTCTAACTTC-1	SeuratProject	2982	837	escc_aggr	2982	837	0.841191259759628	0.0167672702883971	ESCC_L1	ESCC_L	ATTATCCTCTAACTTC-1	0.0683431230858976	-0.059205116380489	S	2826	837	3	C3	ESCC_L	1	T_C3_TCM	T cells	NA	TCM	C3_TCM	NA
ATTCTACCAAACCTAC-1	SeuratProject	3831	939	escc_aggr	3831	939	0.829585999260761	0.0107021665361524	ESCC_L1	ESCC_L	ATTCTACCAAACCTAC-1	0.0507963852040196	-0.0282104289495327	S	3002	936	3	C3	ESCC_L	1	T_C3_TCM	T cells	NA	TCM	C3_TCM	NA
ATTCTACGTACTTAGC-1	SeuratProject	3132	903	escc_aggr	3132	903	0.84549154929045	0.0188378033205619	ESCC_L1	ESCC_L	ATTCTACGTACTTAGC-1	-0.00887341061379485	-0.0425472655777981	G1	2876	903	12	C12	ESCC_L	1	T_C12_TCM	T cells	NA	TCM	C12_TCM	NA
ATTCTACTCAACGAAA-1	SeuratProject	3026	869	escc_aggr	3026	869	0.844335090140499	0.0178453403833444	ESCC_L1	ESCC_L	ATTCTACTCAACGAAA-1	0.0645232639235317	-0.0283550767345113	S	2836	869	12	C12	ESCC_L	1	T_C12_TCM	T cells	NA	TCM	C12_TCM	NA
ATTCTACTCGCTGATA-1	SeuratProject	3776	1032	escc_aggr	3776	1032	0.842508456564376	0.0219809322033898	ESCC_L1	ESCC_L	ATTCTACTCGCTGATA-1	-0.00744919162644909	-0.0257190235894092	G1	3016	1031	3	C3	ESCC_L	1	T_C3_TCM	T cells	NA	TCM	C3_TCM	NA
ATTGGACAGAGCAATT-1	SeuratProject	3482	805	escc_aggr	3483	806	0.820545798459319	0.0175136376686764	ESCC_L1	ESCC_L	ATTGGACAGAGCAATT-1	-0.0473177028881422	-0.0927038964486624	G1	2911	804	12	C12	ESCC_L	1	T_C12_TCM	T cells	NA	TCM	C12_TCM	NA
ATTGGACCACAGACAG-1	SeuratProject	3608	860	escc_aggr	3608	860	0.824930723472053	0.0194013303769401	ESCC_L1	ESCC_L	ATTGGACCACAGACAG-1	0.040541428138178	-0.0761360833346937	S	2940	859	3	C3	ESCC_L	1	T_C3_TCM	T cells	NA	TCM	C3_TCM	NA
ATTGGACCATATACCG-1	SeuratProject	2745	931	escc_aggr	2745	931	0.863432635061032	0.00437158469945355	ESCC_L1	ESCC_L	ATTGGACCATATACCG-1	0.000480714832338622	-0.120703032286266	S	2743	930	12	C12	ESCC_L	1	T_C12_TCM	T cells	NA	TCM	C12_TCM	NA
ATTGGACGTCGAACAG-1	SeuratProject	509	266	escc_aggr	509	266	0.895875311587757	0.0510805500982318	ESCC_L1	ESCC_L	ATTGGACGTCGAACAG-1	-0.030736572516282	0.0698702821012455	G2M	1912	456	17	C17	ESCC_L	1	T_C17_TH17	T cells	NA	TH17	C17_TH17	NA
ATTGGACGTCGATTGT-1	SeuratProject	1367	618	escc_aggr	1367	618	0.890049269301205	0.0285296269202634	ESCC_L1	ESCC_L	ATTGGACGTCGATTGT-1	-0.00704917026942977	-0.0920961604869192	G1	2380	638	12	C12	ESCC_L	1	T_C12_TCM	T cells	NA	TCM	C12_TCM	NA
ATTGGACGTGTCAATC-1	SeuratProject	2922	740	escc_aggr	2922	740	0.82789857821526	0.00171115674195756	ESCC_L1	ESCC_L	ATTGGACGTGTCAATC-1	-0.0487929524354812	-0.100836377570661	G1	2795	740	20	C20	ESCC_L	1	T_C20_Naive	T cells	NA	Naive	C20_Naive	NA
ATTGGACGTTTGGGCC-1	SeuratProject	2769	716	escc_aggr	2770	717	0.829494825598884	0.0249097472924188	ESCC_L1	ESCC_L	ATTGGACGTTTGGGCC-1	-0.0113868284426912	-0.0947613385742202	G1	2761	716	10	C10	ESCC_L	1	T_C10_EX	T cells	NA	EX	C10_EX	NA
ATTGGACTCGATGAGG-1	SeuratProject	2191	839	escc_aggr	2191	839	0.875209504755069	0.0287539936102236	ESCC_L1	ESCC_L	ATTGGACTCGATGAGG-1	-0.0294609599694165	-0.0103280175152823	G1	2520	839	3	C3	ESCC_L	1	T_C3_TCM	T cells	NA	TCM	C3_TCM	NA
ATTGGACTCGTTTAGG-1	SeuratProject	2621	1068	escc_aggr	2621	1068	0.88594426511504	0.0694391453643647	ESCC_L1	ESCC_L	ATTGGACTCGTTTAGG-1	-0.0313999484539376	0.246861349107045	G2M	2658	1068	20	C20	ESCC_L	1	T_C20_Naive	T cells	NA	Naive	C20_Naive	NA
ATTGGACTCTTAACCT-1	SeuratProject	4973	1852	escc_aggr	4973	1852	0.883954083544936	0.0124673235471546	ESCC_L1	ESCC_L	ATTGGACTCTTAACCT-1	0.291194715483711	0.0217778092303972	S	3306	1777	19	C19	ESCC_L	1	T_C19_MEM	T cells	NA	MEM	C19_MEM	NA
ATTGGTGAGAGAGCTC-1	SeuratProject	1513	653	escc_aggr	1513	653	0.885237662973396	0.00793126239259749	ESCC_L1	ESCC_L	ATTGGTGAGAGAGCTC-1	0.0797960726307038	-0.026439814609081	S	2427	664	3	C3	ESCC_L	1	T_C3_TCM	T cells	NA	TCM	C3_TCM	NA
ATTGGTGAGCCAGAAC-1	SeuratProject	2778	913	escc_aggr	2778	913	0.859669268691282	0.017638588912887	ESCC_L1	ESCC_L	ATTGGTGAGCCAGAAC-1	0.0441127345442302	-0.0553057219484014	S	2769	913	3	C3	ESCC_L	1	T_C3_TCM	T cells	NA	TCM	C3_TCM	NA
ATTGGTGAGGTTCCTA-1	SeuratProject	2209	807	escc_aggr	2209	807	0.869229489448285	0.0149388863739249	ESCC_L1	ESCC_L	ATTGGTGAGGTTCCTA-1	-0.0517964372264335	-0.0704088579302158	G1	2516	807	3	C3	ESCC_L	1	T_C3_TCM	T cells	NA	TCM	C3_TCM	NA
ATTGGTGCACAAGCCC-1	SeuratProject	2561	1001	escc_aggr	2561	1001	0.880303264148074	0.0163998438110113	ESCC_L1	ESCC_L	ATTGGTGCACAAGCCC-1	-0.013370897141409	-0.0903721329134141	G1	2628	1001	12	C12	ESCC_L	1	T_C12_TCM	T cells	NA	TCM	C12_TCM	NA
ATTGGTGCACCAGTTA-1	SeuratProject	3696	901	escc_aggr	3696	901	0.82818014974107	0.0173160173160173	ESCC_L1	ESCC_L	ATTGGTGCACCAGTTA-1	-0.0141488828046984	-0.0454802448216275	G1	2968	898	3	C3	ESCC_L	1	T_C3_TCM	T cells	NA	TCM	C3_TCM	NA
ATTGGTGCACGAGGTA-1	SeuratProject	1410	514	escc_aggr	1410	514	0.860836614416908	0.00141843971631206	ESCC_L1	ESCC_L	ATTGGTGCACGAGGTA-1	0.0080964401009882	-0.0483630585109472	S	2417	531	12	C12	ESCC_L	1	T_C12_TCM	T cells	NA	TCM	C12_TCM	NA
ATTGGTGCATGCATGT-1	SeuratProject	549	288	escc_aggr	549	288	0.897728615468594	0.0673952641165756	ESCC_L1	ESCC_L	ATTGGTGCATGCATGT-1	-0.0283030086829293	-0.0456531196135261	G1	1965	467	20	C20	ESCC_L	1	T_C20_Naive	T cells	NA	Naive	C20_Naive	NA
ATTGGTGGTCGACTAT-1	SeuratProject	3261	849	escc_aggr	3261	849	0.833650796054686	0.0162526832260043	ESCC_L1	ESCC_L	ATTGGTGGTCGACTAT-1	-0.0148635910020519	-0.0371566819095395	G1	2891	849	3	C3	ESCC_L	1	T_C3_TCM	T cells	NA	TCM	C3_TCM	NA
ATTGGTGGTCTGCGGT-1	SeuratProject	5307	1545	escc_aggr	5307	1545	0.85612286799796	0.0180893159977388	ESCC_L1	ESCC_L	ATTGGTGGTCTGCGGT-1	-0.0309924550373979	-0.0390996802469562	G1	3168	1379	3	C3	ESCC_L	1	T_C3_TCM	T cells	NA	TCM	C3_TCM	NA
ATTGGTGTCAGTTCGA-1	SeuratProject	1485	536	escc_aggr	1485	536	0.860466635308126	0.0255892255892256	ESCC_L1	ESCC_L	ATTGGTGTCAGTTCGA-1	-0.0391961615760317	-0.0526945162292198	G1	2385	547	20	C20	ESCC_L	1	T_C20_Naive	T cells	NA	Naive	C20_Naive	NA
ATTGGTGTCCAAGTAC-1	SeuratProject	4254	1003	escc_aggr	4254	1003	0.82707865207631	0.0173953925716972	ESCC_L1	ESCC_L	ATTGGTGTCCAAGTAC-1	0.0110564608643629	-0.111904499346587	S	3045	988	3	C3	ESCC_L	1	T_C3_TCM	T cells	NA	TCM	C3_TCM	NA
ATTGGTGTCCCTTGTG-1	SeuratProject	2492	658	escc_aggr	2492	658	0.829732381846157	0.0353130016051364	ESCC_L1	ESCC_L	ATTGGTGTCCCTTGTG-1	-0.000981943955008599	-0.0861872052074226	G1	2632	658	12	C12	ESCC_L	1	T_C12_TCM	T cells	NA	TCM	C12_TCM	NA
ATTTCTGAGCCCAGCT-1	SeuratProject	3303	1035	escc_aggr	3303	1035	0.8567828025808	0.0214956100514684	ESCC_L1	ESCC_L	ATTTCTGAGCCCAGCT-1	-0.00289371465641056	-0.061024913251025	G1	2927	1035	3	C3	ESCC_L	1	T_C3_TCM	T cells	NA	TCM	C3_TCM	NA
ATTTCTGAGCTGGAAC-1	SeuratProject	3139	852	escc_aggr	3139	852	0.838036740027776	0.00732717425931825	ESCC_L1	ESCC_L	ATTTCTGAGCTGGAAC-1	-0.0336630731961321	-0.0960123113664362	G1	2864	852	3	C3	ESCC_L	1	T_C3_TCM	T cells	NA	TCM	C3_TCM	NA
ATTTCTGAGGATATAC-1	SeuratProject	3266	987	escc_aggr	3266	987	0.852106819931672	0.0284751990202082	ESCC_L1	ESCC_L	ATTTCTGAGGATATAC-1	0.00422148202950143	-0.0541903747600617	S	2906	987	3	C3	ESCC_L	1	T_C3_TCM	T cells	NA	TCM	C3_TCM	NA
ATTTCTGAGTTATCGC-1	SeuratProject	588	272	escc_aggr	588	272	0.879103356957023	0.136054421768707	ESCC_L1	ESCC_L	ATTTCTGAGTTATCGC-1	0.030208986965998	-0.0433561678697272	S	1958	457	20	C20	ESCC_L	1	T_C20_Naive	T cells	NA	Naive	C20_Naive	NA
ATTTCTGCACATGACT-1	SeuratProject	2030	721	escc_aggr	2030	721	0.864078212629569	0.0118226600985222	ESCC_L1	ESCC_L	ATTTCTGCACATGACT-1	-0.0167447342065788	-0.0654107883065629	G1	2479	721	3	C3	ESCC_L	1	T_C3_TCM	T cells	NA	TCM	C3_TCM	NA
ATTTCTGCAGGGAGAG-1	SeuratProject	726	374	escc_aggr	726	374	0.89931094019513	0.196969696969697	ESCC_L1	ESCC_L	ATTTCTGCAGGGAGAG-1	0.0214879483183825	-0.064820121691496	S	2121	511	20	C20	ESCC_L	1	T_C20_Naive	T cells	NA	Naive	C20_Naive	NA
ATTTCTGGTAGGGACT-1	SeuratProject	987	539	escc_aggr	987	539	0.912257662068743	0.0415400202634245	ESCC_L1	ESCC_L	ATTTCTGGTAGGGACT-1	-0.042080290953447	-0.0979145526597101	G1	2299	614	20	C20	ESCC_L	1	T_C20_Naive	T cells	NA	Naive	C20_Naive	NA
ATTTCTGGTAGTGAAT-1	SeuratProject	1453	526	escc_aggr	1453	526	0.860454520914038	0.00206469373709566	ESCC_L1	ESCC_L	ATTTCTGGTAGTGAAT-1	-0.033649241533858	-0.0371985621544602	G1	2416	544	20	C20	ESCC_L	1	T_C20_Naive	T cells	NA	Naive	C20_Naive	NA
ATTTCTGGTCTCTTAT-1	SeuratProject	2931	865	escc_aggr	2931	865	0.847130864487276	0.0102354145342886	ESCC_L1	ESCC_L	ATTTCTGGTCTCTTAT-1	0.0559004885628344	-0.0258129015471839	S	2820	864	3	C3	ESCC_L	1	T_C3_TCM	T cells	NA	TCM	C3_TCM	NA
ATTTCTGGTTAAGATG-1	SeuratProject	3377	917	escc_aggr	3377	917	0.839547473088295	0.0124370743263251	ESCC_L1	ESCC_L	ATTTCTGGTTAAGATG-1	0.0559876841609637	-0.0864866646646081	S	2927	917	3	C3	ESCC_L	1	T_C3_TCM	T cells	NA	TCM	C3_TCM	NA
ATTTCTGTCAAGATCC-1	SeuratProject	3896	849	escc_aggr	3896	849	0.815711088392397	0.0107802874743326	ESCC_L1	ESCC_L	ATTTCTGTCAAGATCC-1	-0.0369005248071695	-0.0220659119681816	G1	2954	844	3	C3	ESCC_L	1	T_C3_TCM	T cells	NA	TCM	C3_TCM	NA
CAACCAAAGTACGATA-1	SeuratProject	3778	1424	escc_aggr	3778	1424	0.88154293149815	0.0397035468501853	ESCC_L1	ESCC_L	CAACCAAAGTACGATA-1	-0.057554599027415	-0.0313714950522532	G1	3105	1422	13	C13	ESCC_L	1	T_C13_FH1	T cells	NA	FH1	C13_FH1	NA
CAACCAAAGTCCAGGA-1	SeuratProject	3538	1060	escc_aggr	3538	1060	0.852497130377782	0.0138496325607688	ESCC_L1	ESCC_L	CAACCAAAGTCCAGGA-1	-0.0621457205688779	-0.059768776345513	G1	2972	1060	3	C3	ESCC_L	1	T_C3_TCM	T cells	NA	TCM	C3_TCM	NA
CAACCAAAGTGTACCT-1	SeuratProject	2614	764	escc_aggr	2614	764	0.843674435412465	0.0122417750573833	ESCC_L1	ESCC_L	CAACCAAAGTGTACCT-1	-0.00363682699400807	-0.101821231775053	G1	2671	764	12	C12	ESCC_L	1	T_C12_TCM	T cells	NA	TCM	C12_TCM	NA
CAACCAACAGTACACT-1	SeuratProject	2746	885	escc_aggr	2746	885	0.85699328641797	0.0131099781500364	ESCC_L1	ESCC_L	CAACCAACAGTACACT-1	-0.0642321957582034	-0.0426760219699095	G1	2745	885	12	C12	ESCC_L	1	T_C12_TCM	T cells	NA	TCM	C12_TCM	NA
CAACCAAGTCCTGCTT-1	SeuratProject	2539	839	escc_aggr	2539	839	0.858752310494191	0.0129972430090587	ESCC_L1	ESCC_L	CAACCAAGTCCTGCTT-1	-0.00478567316073003	-0.0360345526072879	G1	2640	838	12	C12	ESCC_L	1	T_C12_TCM	T cells	NA	TCM	C12_TCM	NA
CAACCTCAGTACGTAA-1	SeuratProject	2143	807	escc_aggr	2143	807	0.87266712302095	0.0205319645356976	ESCC_L1	ESCC_L	CAACCTCAGTACGTAA-1	0.0242591991851012	-0.123825945669451	S	2481	807	3	C3	ESCC_L	1	T_C3_TCM	T cells	NA	TCM	C3_TCM	NA
CAACCTCCAGACAAGC-1	SeuratProject	2767	808	escc_aggr	2767	808	0.84468437658086	0.016624503071919	ESCC_L1	ESCC_L	CAACCTCCAGACAAGC-1	-0.0146094195292615	-0.0383181521033681	G1	2762	808	3	C3	ESCC_L	1	T_C3_TCM	T cells	NA	TCM	C3_TCM	NA
CAACCTCGTACCTACA-1	SeuratProject	2342	615	escc_aggr	2342	615	0.82766083980282	0.0123825789923143	ESCC_L1	ESCC_L	CAACCTCGTACCTACA-1	-0.0461589364158888	-0.0398400943270593	G1	2595	615	10	C10	ESCC_L	1	T_C10_EX	T cells	NA	EX	C10_EX	NA
CAACCTCGTCCATCCT-1	SeuratProject	1217	570	escc_aggr	1217	570	0.893230243892765	0.00657354149548069	ESCC_L1	ESCC_L	CAACCTCGTCCATCCT-1	0.00954032862431561	-0.0943510946851492	S	2421	617	20	C20	ESCC_L	1	T_C20_Naive	T cells	NA	Naive	C20_Naive	NA
CAACCTCTCCGAGCCA-1	SeuratProject	3467	986	escc_aggr	3467	986	0.84573896973197	0.0190366310931641	ESCC_L1	ESCC_L	CAACCTCTCCGAGCCA-1	0.00983465832159432	0.0162576823654909	G2M	2963	986	3	C3	ESCC_L	1	T_C3_TCM	T cells	NA	TCM	C3_TCM	NA
CAACTAGAGCTACCTA-1	SeuratProject	2975	800	escc_aggr	2975	800	0.835785483582217	0.0141176470588235	ESCC_L1	ESCC_L	CAACTAGAGCTACCTA-1	0.00823208731943941	-0.0730345063000166	S	2817	800	12	C12	ESCC_L	1	T_C12_TCM	T cells	NA	TCM	C12_TCM	NA
CAACTAGAGCTCCTTC-1	SeuratProject	608	255	escc_aggr	608	255	0.864448107453002	0.0493421052631579	ESCC_L1	ESCC_L	CAACTAGAGCTCCTTC-1	-0.0510872396177064	-0.0455156339893726	G1	1719	460	20	C20	ESCC_L	1	T_C20_Naive	T cells	NA	Naive	C20_Naive	NA
CAACTAGAGGATGCGT-1	SeuratProject	1540	723	escc_aggr	1540	723	0.896978732908203	0.0116883116883117	ESCC_L1	ESCC_L	CAACTAGAGGATGCGT-1	0.0414312550630277	-0.113579991579236	S	2393	733	9	C9	ESCC_L	1	T_C9_REG	T cells	NA	REG	C9_REG	NA
CAACTAGCACACAGAG-1	SeuratProject	2309	845	escc_aggr	2309	845	0.870201546794359	0.00259852750108272	ESCC_L1	ESCC_L	CAACTAGCACACAGAG-1	-0.00400603313377852	-0.0193911061170199	G1	2543	845	27	C27	ESCC_L	1	T_C27_FH2	T cells	NA	FH2	C27_FH2	NA
CAACTAGCACAGACTT-1	SeuratProject	3284	887	escc_aggr	3284	887	0.838334939249876	0.0213154689403167	ESCC_L1	ESCC_L	CAACTAGCACAGACTT-1	-0.0499946539375861	-0.0743974170676675	G1	2896	887	3	C3	ESCC_L	1	T_C3_TCM	T cells	NA	TCM	C3_TCM	NA
CAACTAGGTACCATCA-1	SeuratProject	2401	850	escc_aggr	2401	850	0.866591444723051	0.0399833402748855	ESCC_L1	ESCC_L	CAACTAGGTACCATCA-1	-0.0099700559031402	-0.0614057220627111	G1	2580	850	3	C3	ESCC_L	1	T_C3_TCM	T cells	NA	TCM	C3_TCM	NA
CAACTAGGTCCCTTGT-1	SeuratProject	3065	983	escc_aggr	3065	983	0.858343092163256	0.0117455138662316	ESCC_L1	ESCC_L	CAACTAGGTCCCTTGT-1	-0.0626275249268798	-0.0836369543707187	G1	2864	983	3	C3	ESCC_L	1	T_C3_TCM	T cells	NA	TCM	C3_TCM	NA
CAACTAGGTCTAAACC-1	SeuratProject	748	444	escc_aggr	748	444	0.92118079898137	0.0120320855614973	ESCC_L1	ESCC_L	CAACTAGGTCTAAACC-1	0.0166089085604237	0.116676491687617	G2M	2198	550	2	C2	ESCC_L	1	T_C2_NK	T cells	NA	NK	C2_NK	NA
CAACTAGGTGCGAAAC-1	SeuratProject	1339	598	escc_aggr	1340	599	0.888178363527073	0.00149253731343284	ESCC_L1	ESCC_L	CAACTAGGTGCGAAAC-1	-0.051067633024104	-0.0575298912492889	G1	2416	628	2	C2	ESCC_L	1	T_C2_NK	T cells	NA	NK	C2_NK	NA
CAACTAGGTTCGTCTC-1	SeuratProject	3473	845	escc_aggr	3473	845	0.82663110540747	0.01468471062482	ESCC_L1	ESCC_L	CAACTAGGTTCGTCTC-1	0.0159679201935889	-0.0682553673718849	S	2934	845	3	C3	ESCC_L	1	T_C3_TCM	T cells	NA	TCM	C3_TCM	NA
CAACTAGGTTTAAGCC-1	SeuratProject	2633	927	escc_aggr	2633	927	0.867452817293198	0.00873528294720851	ESCC_L1	ESCC_L	CAACTAGGTTTAAGCC-1	0.011165670072536	-0.0539520413863136	S	2665	926	12	C12	ESCC_L	1	T_C12_TCM	T cells	NA	TCM	C12_TCM	NA
CAACTAGTCCGCATCT-1	SeuratProject	906	464	escc_aggr	906	464	0.901725526356875	0.00551876379690949	ESCC_L1	ESCC_L	CAACTAGTCCGCATCT-1	-0.0448945873997287	0.0158917896430562	G2M	2162	558	20	C20	ESCC_L	1	T_C20_Naive	T cells	NA	Naive	C20_Naive	NA
CAACTAGTCCGTTGTC-1	SeuratProject	2544	747	escc_aggr	2544	747	0.843725199890864	0.014937106918239	ESCC_L1	ESCC_L	CAACTAGTCCGTTGTC-1	-0.0114962549855712	-0.100404547019171	G1	2646	747	3	C3	ESCC_L	1	T_C3_TCM	T cells	NA	TCM	C3_TCM	NA
CAACTAGTCGGCGCAT-1	SeuratProject	4350	1609	escc_aggr	4350	1609	0.881287759190162	0.0140229885057471	ESCC_L1	ESCC_L	CAACTAGTCGGCGCAT-1	-0.0524632644001276	-0.0680061713783678	G1	3174	1585	9	C9	ESCC_L	1	T_C9_REG	T cells	NA	REG	C9_REG	NA
CAAGAAAAGTAACCCT-1	SeuratProject	2063	853	escc_aggr	2063	853	0.88428110238536	0.0203587009209889	ESCC_L1	ESCC_L	CAAGAAAAGTAACCCT-1	0.0597751394046641	-0.0417940633352517	S	2427	853	12	C12	ESCC_L	1	T_C12_TCM	T cells	NA	TCM	C12_TCM	NA
CAAGAAAGTGTCTGAT-1	SeuratProject	2616	1078	escc_aggr	2616	1078	0.887343537223261	0.0122324159021407	ESCC_L1	ESCC_L	CAAGAAAGTGTCTGAT-1	-0.00568305237670444	0.1121116962161	G2M	2645	1078	12	C12	ESCC_L	1	T_C12_TCM	T cells	NA	TCM	C12_TCM	NA
CAAGAAATCAGAAATG-1	SeuratProject	2801	1064	escc_aggr	2801	1064	0.878058224595678	0.0174937522313459	ESCC_L1	ESCC_L	CAAGAAATCAGAAATG-1	-0.0469528144669467	-0.0526985782465014	G1	2784	1064	12	C12	ESCC_L	1	T_C12_TCM	T cells	NA	TCM	C12_TCM	NA
CAAGAAATCCCATTAT-1	SeuratProject	1803	600	escc_aggr	1803	600	0.853241675836051	0.0177481974486966	ESCC_L1	ESCC_L	CAAGAAATCCCATTAT-1	-0.000765295959343257	-0.0648064601007661	G1	2450	601	12	C12	ESCC_L	1	T_C12_TCM	T cells	NA	TCM	C12_TCM	NA
CAAGAAATCGGATGGA-1	SeuratProject	2745	821	escc_aggr	2745	821	0.847551916336954	0.0236794171220401	ESCC_L1	ESCC_L	CAAGAAATCGGATGGA-1	-0.0165410593070493	-0.0237644153371924	G1	2744	821	12	C12	ESCC_L	1	T_C12_TCM	T cells	NA	TCM	C12_TCM	NA
CAAGAAATCGTCACGG-1	SeuratProject	3051	811	escc_aggr	3052	812	0.834979322438761	0.0173656618610747	ESCC_L1	ESCC_L	CAAGAAATCGTCACGG-1	-0.0158928033713296	-0.0810524791254998	G1	2833	811	3	C3	ESCC_L	1	T_C3_TCM	T cells	NA	TCM	C3_TCM	NA
CAAGAAATCTTTACGT-1	SeuratProject	4014	995	escc_aggr	4015	996	0.831998046761951	0.0174346201743462	ESCC_L1	ESCC_L	CAAGAAATCTTTACGT-1	-0.0175008827958043	-0.0852383852322858	G1	3018	984	3	C3	ESCC_L	1	T_C3_TCM	T cells	NA	TCM	C3_TCM	NA
CAAGATCAGAATTGTG-1	SeuratProject	2174	994	escc_aggr	2174	994	0.898158009197452	0.0243790248390064	ESCC_L1	ESCC_L	CAAGATCAGAATTGTG-1	0.0104934651872989	0.0183073670077396	G2M	2480	994	3	C3	ESCC_L	1	T_C3_TCM	T cells	NA	TCM	C3_TCM	NA
CAAGATCAGCGTGAAC-1	SeuratProject	3349	1170	escc_aggr	3349	1170	0.870428289284504	0.0456852791878173	ESCC_L1	ESCC_L	CAAGATCAGCGTGAAC-1	-0.0485080664830564	-0.111070383590111	G1	2957	1170	3	C3	ESCC_L	1	T_C3_TCM	T cells	NA	TCM	C3_TCM	NA
CAAGATCCATCGATTG-1	SeuratProject	2128	694	escc_aggr	2128	694	0.853781159155918	0.0230263157894737	ESCC_L1	ESCC_L	CAAGATCCATCGATTG-1	0.0116571386040059	-0.107426745397579	S	2516	694	3	C3	ESCC_L	1	T_C3_TCM	T cells	NA	TCM	C3_TCM	NA
CAAGATCCATTCACTT-1	SeuratProject	5788	1225	escc_aggr	5788	1225	0.820760844808732	0.0162404975812025	ESCC_L1	ESCC_L	CAAGATCCATTCACTT-1	-0.0147137610030383	-0.018058316634209	G1	3084	1010	3	C3	ESCC_L	1	T_C3_TCM	T cells	NA	TCM	C3_TCM	NA
CAAGATCGTCTGATTG-1	SeuratProject	2644	880	escc_aggr	2644	880	0.860390918247977	0.0158850226928896	ESCC_L1	ESCC_L	CAAGATCGTCTGATTG-1	-0.0167632493400538	0.0112074614802126	G2M	2675	880	3	C3	ESCC_L	1	T_C3_TCM	T cells	NA	TCM	C3_TCM	NA
CAAGGCCCAAGCGATG-1	SeuratProject	4605	1100	escc_aggr	4605	1100	0.830248984799464	0.0260586319218241	ESCC_L1	ESCC_L	CAAGGCCCAAGCGATG-1	-0.00413858183857648	-0.0501206717530419	G1	3055	1063	12	C12	ESCC_L	1	T_C12_TCM	T cells	NA	TCM	C12_TCM	NA
CAAGGCCGTAAACCTC-1	SeuratProject	5011	980	escc_aggr	5011	980	0.808455998040209	0.01337058471363	ESCC_L1	ESCC_L	CAAGGCCGTAAACCTC-1	0.0101585006155767	-0.0989636903542792	S	3053	881	3	C3	ESCC_L	1	T_C3_TCM	T cells	NA	TCM	C3_TCM	NA
CAAGGCCGTAGCCTCG-1	SeuratProject	3353	848	escc_aggr	3354	849	0.830763098499539	0.0184853905784138	ESCC_L1	ESCC_L	CAAGGCCGTAGCCTCG-1	0.016916450398254	0.00629988744586645	S	2907	847	3	C3	ESCC_L	1	T_C3_TCM	T cells	NA	TCM	C3_TCM	NA
CAAGGCCGTCCGAAGA-1	SeuratProject	806	463	escc_aggr	806	463	0.917162320474377	0.0272952853598015	ESCC_L1	ESCC_L	CAAGGCCGTCCGAAGA-1	-0.0451893520187766	-0.0921860528712469	G1	2118	576	10	C10	ESCC_L	1	T_C10_EX	T cells	NA	EX	C10_EX	NA
CAAGGCCGTCCGCTGA-1	SeuratProject	3844	954	escc_aggr	3844	954	0.831165529320816	0.0205515088449532	ESCC_L1	ESCC_L	CAAGGCCGTCCGCTGA-1	-0.0206705003937452	-0.0902142010047957	G1	2979	950	3	C3	ESCC_L	1	T_C3_TCM	T cells	NA	TCM	C3_TCM	NA
CAAGGCCGTGATAAAC-1	SeuratProject	3343	954	escc_aggr	3343	954	0.845469089815694	0.0230332037092432	ESCC_L1	ESCC_L	CAAGGCCGTGATAAAC-1	-0.00943429655324352	-0.0279485349810216	G1	2924	954	3	C3	ESCC_L	1	T_C3_TCM	T cells	NA	TCM	C3_TCM	NA
CAAGGCCGTTCATGGT-1	SeuratProject	3625	1015	escc_aggr	3625	1015	0.844677120675235	0.0303448275862069	ESCC_L1	ESCC_L	CAAGGCCGTTCATGGT-1	0.0046613685086913	-0.06001045198085	S	2974	1015	3	C3	ESCC_L	1	T_C3_TCM	T cells	NA	TCM	C3_TCM	NA
CAAGGCCTCAACACCA-1	SeuratProject	4239	1190	escc_aggr	4240	1191	0.847973952197932	0.0221698113207547	ESCC_L1	ESCC_L	CAAGGCCTCAACACCA-1	0.00448977992754164	-0.0592061297275779	S	3137	1181	12	C12	ESCC_L	1	T_C12_TCM	T cells	NA	TCM	C12_TCM	NA
CAAGTTGAGACTAGAT-1	SeuratProject	3022	796	escc_aggr	3022	796	0.833525180434061	0.0191925876902713	ESCC_L1	ESCC_L	CAAGTTGAGACTAGAT-1	-0.0421707318251358	-0.0438335003654189	G1	2829	796	3	C3	ESCC_L	1	T_C3_TCM	T cells	NA	TCM	C3_TCM	NA
CAAGTTGAGATATGGT-1	SeuratProject	2568	755	escc_aggr	2568	755	0.844072957420709	0.0151869158878505	ESCC_L1	ESCC_L	CAAGTTGAGATATGGT-1	0.0266221972286223	-0.049015428271723	S	2659	755	3	C3	ESCC_L	1	T_C3_TCM	T cells	NA	TCM	C3_TCM	NA
CAAGTTGAGCCGATTT-1	SeuratProject	698	375	escc_aggr	698	375	0.905120298047164	0.0673352435530086	ESCC_L1	ESCC_L	CAAGTTGAGCCGATTT-1	0.0380577845230891	-0.0742045803330734	S	2097	498	20	C20	ESCC_L	1	T_C20_Naive	T cells	NA	Naive	C20_Naive	NA
CAAGTTGAGGTAGCCA-1	SeuratProject	2608	1109	escc_aggr	2609	1110	0.891364286184981	0.0145649674204676	ESCC_L1	ESCC_L	CAAGTTGAGGTAGCCA-1	0.00699667885425241	0.0466678249575847	G2M	2639	1109	12	C12	ESCC_L	1	T_C12_TCM	T cells	NA	TCM	C12_TCM	NA
CAAGTTGAGGTGTGGT-1	SeuratProject	847	417	escc_aggr	847	417	0.894890843579667	0.0472255017709563	ESCC_L1	ESCC_L	CAAGTTGAGGTGTGGT-1	-0.0389708049167838	-0.0807035754998538	G1	2193	510	3	C3	ESCC_L	1	T_C3_TCM	T cells	NA	TCM	C3_TCM	NA
CAAGTTGCATATACGC-1	SeuratProject	3129	786	escc_aggr	3129	786	0.828350957773625	0.0185362735698306	ESCC_L1	ESCC_L	CAAGTTGCATATACGC-1	-0.0395631178713196	-0.0252604097382516	G1	2850	786	3	C3	ESCC_L	1	T_C3_TCM	T cells	NA	TCM	C3_TCM	NA
CAAGTTGGTCACCTAA-1	SeuratProject	4018	965	escc_aggr	4018	965	0.828112954546214	0.0121951219512195	ESCC_L1	ESCC_L	CAAGTTGGTCACCTAA-1	-0.00132299123513354	-0.0419078604526639	G1	2979	956	3	C3	ESCC_L	1	T_C3_TCM	T cells	NA	TCM	C3_TCM	NA
CAAGTTGGTCCCTACT-1	SeuratProject	6394	1365	escc_aggr	6394	1365	0.823783487502301	0.0172036284016265	ESCC_L1	ESCC_L	CAAGTTGGTCCCTACT-1	0.0434345789291991	-0.0561050828384668	S	3127	1044	3	C3	ESCC_L	1	T_C3_TCM	T cells	NA	TCM	C3_TCM	NA
CAAGTTGGTTCCATGA-1	SeuratProject	3083	810	escc_aggr	3083	810	0.833621980294803	0.016866688290626	ESCC_L1	ESCC_L	CAAGTTGGTTCCATGA-1	0.0496433206495076	-0.0788253754412657	S	2839	810	3	C3	ESCC_L	1	T_C3_TCM	T cells	NA	TCM	C3_TCM	NA
CAAGTTGTCCGCTGTT-1	SeuratProject	3544	868	escc_aggr	3544	868	0.827870102780061	0.00846501128668172	ESCC_L1	ESCC_L	CAAGTTGTCCGCTGTT-1	-0.0156923000066581	-0.0629705520305158	G1	2935	867	8	C8	ESCC_L	1	T_C8_TCM	T cells	NA	TCM	C8_TCM	NA
CACAAACAGCTAGGCA-1	SeuratProject	2589	968	escc_aggr	2589	968	0.874819758856959	0.00733874082657397	ESCC_L1	ESCC_L	CACAAACAGCTAGGCA-1	-0.0655350090790009	0.0270555602524213	G2M	2649	968	3	C3	ESCC_L	1	T_C3_TCM	T cells	NA	TCM	C3_TCM	NA
CACAAACCAAACTGCT-1	SeuratProject	3799	914	escc_aggr	3799	914	0.82715635242202	0.0163200842326928	ESCC_L1	ESCC_L	CACAAACCAAACTGCT-1	-0.0477671974475937	-0.0554935135786985	G1	2992	909	12	C12	ESCC_L	1	T_C12_TCM	T cells	NA	TCM	C12_TCM	NA
CACAAACCAGCGTAAG-1	SeuratProject	3385	857	escc_aggr	3385	857	0.830976644287565	0.0336779911373708	ESCC_L1	ESCC_L	CACAAACCAGCGTAAG-1	-0.0168042966589632	-0.00065540413064645	G1	2914	857	3	C3	ESCC_L	1	T_C3_TCM	T cells	NA	TCM	C3_TCM	NA
CACAAACGTACAGACG-1	SeuratProject	2284	908	escc_aggr	2284	908	0.880724471885516	0.0214535901926445	ESCC_L1	ESCC_L	CACAAACGTACAGACG-1	0.0546412034457732	0.00340293040766596	S	2535	908	27	C27	ESCC_L	1	T_C27_FH2	T cells	NA	FH2	C27_FH2	NA
CACAAACGTCTCCATC-1	SeuratProject	2470	738	escc_aggr	2470	738	0.845361787785804	0.0149797570850202	ESCC_L1	ESCC_L	CACAAACGTCTCCATC-1	0.0647830518804103	-0.0319660559519183	S	2617	738	3	C3	ESCC_L	1	T_C3_TCM	T cells	NA	TCM	C3_TCM	NA
CACAAACGTGAGTATA-1	SeuratProject	3822	968	escc_aggr	3822	968	0.833510069886926	0.0138670852956567	ESCC_L1	ESCC_L	CACAAACGTGAGTATA-1	0.0287603615497507	-0.106253360783776	S	2978	962	3	C3	ESCC_L	1	T_C3_TCM	T cells	NA	TCM	C3_TCM	NA
CACAAACTCAAACGGG-1	SeuratProject	470	226	escc_aggr	470	226	0.880996342314359	0.117021276595745	ESCC_L1	ESCC_L	CACAAACTCAAACGGG-1	-0.0180648231033788	-0.0362398638426017	G1	1852	446	20	C20	ESCC_L	1	T_C20_Naive	T cells	NA	Naive	C20_Naive	NA
CACAAACTCACAACGT-1	SeuratProject	7266	1507	escc_aggr	7266	1507	0.823069184927579	0.0159647674098541	ESCC_L1	ESCC_L	CACAAACTCACAACGT-1	-0.0246079389586776	-0.107362754077853	G1	3105	968	12	C12	ESCC_L	1	T_C12_TCM	T cells	NA	TCM	C12_TCM	NA
CACAAACTCAGAGCTT-1	SeuratProject	3821	1427	escc_aggr	3821	1427	0.880588519195636	0.0120387333158859	ESCC_L1	ESCC_L	CACAAACTCAGAGCTT-1	0.0228960455645431	-0.0334315706790762	S	3071	1427	12	C12	ESCC_L	1	T_C12_TCM	T cells	NA	TCM	C12_TCM	NA
CACACAAAGCCCAACC-1	SeuratProject	1966	830	escc_aggr	1966	830	0.886292416881056	0.00915564598168871	ESCC_L1	ESCC_L	CACACAAAGCCCAACC-1	0.0474948002176507	-0.036880926481324	S	2441	830	2	C2	ESCC_L	1	T_C2_NK	T cells	NA	NK	C2_NK	NA
CACACAACAAGCTGTT-1	SeuratProject	774	378	escc_aggr	774	378	0.892254388648234	0.0452196382428941	ESCC_L1	ESCC_L	CACACAACAAGCTGTT-1	-0.0364004897692719	0.0435312532133207	G2M	2015	503	10	C10	ESCC_L	1	T_C10_EX	T cells	NA	EX	C10_EX	NA
CACACAACACATTCGA-1	SeuratProject	835	422	escc_aggr	835	422	0.898560633726837	0.0155688622754491	ESCC_L1	ESCC_L	CACACAACACATTCGA-1	0.0193254675574576	-0.0171223251631216	S	2113	529	12	C12	ESCC_L	1	T_C12_TCM	T cells	NA	TCM	C12_TCM	NA
CACACAACAGCCTTGG-1	SeuratProject	2579	847	escc_aggr	2579	847	0.858251552401102	0.00969367972082202	ESCC_L1	ESCC_L	CACACAACAGCCTTGG-1	-0.0161628068205629	-0.0437267202746878	G1	2660	847	3	C3	ESCC_L	1	T_C3_TCM	T cells	NA	TCM	C3_TCM	NA
CACACAACATATGCTG-1	SeuratProject	7870	2292	escc_aggr	7872	2293	0.862507871633109	0.0147357723577236	ESCC_L1	ESCC_L	CACACAACATATGCTG-1	0.325498538430705	0.165895168606382	S	3091	1452	27	C27	ESCC_L	1	T_C27_FH2	T cells	NA	FH2	C27_FH2	NA
CACACAACATGAACCT-1	SeuratProject	2114	666	escc_aggr	2114	666	0.849138371158184	0.021759697256386	ESCC_L1	ESCC_L	CACACAACATGAACCT-1	-0.0480119352746125	-0.0981803146047734	G1	2513	666	12	C12	ESCC_L	1	T_C12_TCM	T cells	NA	TCM	C12_TCM	NA
CACACAAGTAAGAGGA-1	SeuratProject	729	309	escc_aggr	729	309	0.869785354978521	0.0178326474622771	ESCC_L1	ESCC_L	CACACAAGTAAGAGGA-1	-0.0238615028345658	-0.0559382220113776	G1	2082	431	10	C10	ESCC_L	1	T_C10_EX	T cells	NA	EX	C10_EX	NA
CACACAAGTCAGAATA-1	SeuratProject	3710	976	escc_aggr	3710	976	0.837527783125725	0.0204851752021563	ESCC_L1	ESCC_L	CACACAAGTCAGAATA-1	-0.0210029941840687	-0.0692294570889993	G1	2971	974	3	C3	ESCC_L	1	T_C3_TCM	T cells	NA	TCM	C3_TCM	NA
CACACAAGTCCGTTAA-1	SeuratProject	4542	1502	escc_aggr	4542	1502	0.868595919239713	0.0136503742844562	ESCC_L1	ESCC_L	CACACAAGTCCGTTAA-1	0.0266541111907359	-0.0505947230612689	S	3172	1462	10	C10	ESCC_L	1	T_C10_EX	T cells	NA	EX	C10_EX	NA
CACACAATCCAAACTG-1	SeuratProject	2937	837	escc_aggr	2937	837	0.842793082814136	0.0177051413006469	ESCC_L1	ESCC_L	CACACAATCCAAACTG-1	0.053780820110724	-0.0277868845999738	S	2808	837	3	C3	ESCC_L	1	T_C3_TCM	T cells	NA	TCM	C3_TCM	NA
CACACCTAGCATCATC-1	SeuratProject	5192	1465	escc_aggr	5192	1465	0.852100253175226	0.0217642526964561	ESCC_L1	ESCC_L	CACACCTAGCATCATC-1	-0.0544402208335361	0.0151590228684542	G2M	3194	1317	3	C3	ESCC_L	1	T_C3_TCM	T cells	NA	TCM	C3_TCM	NA
CACACCTAGGGCTCTC-1	SeuratProject	3021	855	escc_aggr	3021	855	0.842482509000508	0.0251572327044025	ESCC_L1	ESCC_L	CACACCTAGGGCTCTC-1	0.0169710943411055	-0.106219222996854	S	2834	855	12	C12	ESCC_L	1	T_C12_TCM	T cells	NA	TCM	C12_TCM	NA
CACACCTGTGCTGTAT-1	SeuratProject	3835	1155	escc_aggr	3835	1155	0.85457100828388	0.01877444589309	ESCC_L1	ESCC_L	CACACCTGTGCTGTAT-1	0.00702739973729764	-0.0664530232190307	S	3055	1153	3	C3	ESCC_L	1	T_C3_TCM	T cells	NA	TCM	C3_TCM	NA
CACACCTGTTAAAGAC-1	SeuratProject	2605	988	escc_aggr	2605	988	0.876734635956992	0.0161228406909789	ESCC_L1	ESCC_L	CACACCTGTTAAAGAC-1	-0.0769782678134865	-0.0120508047246972	G1	2648	988	12	C12	ESCC_L	1	T_C12_TCM	T cells	NA	TCM	C12_TCM	NA
CACACCTTCCTCAATT-1	SeuratProject	1512	616	escc_aggr	1512	616	0.87735029821362	0.0119047619047619	ESCC_L1	ESCC_L	CACACCTTCCTCAATT-1	-0.0448102796541154	-0.0201134557423239	G1	2381	629	10	C10	ESCC_L	1	T_C10_EX	T cells	NA	EX	C10_EX	NA
CACACCTTCCTCGCAT-1	SeuratProject	2780	731	escc_aggr	2780	731	0.83155636661643	0.010431654676259	ESCC_L1	ESCC_L	CACACCTTCCTCGCAT-1	-0.0399527832178679	-0.0643393364026611	G1	2757	731	20	C20	ESCC_L	1	T_C20_Naive	T cells	NA	Naive	C20_Naive	NA
CACACCTTCGAACTGT-1	SeuratProject	3535	1039	escc_aggr	3535	1039	0.850136552696759	0.0314002828854314	ESCC_L1	ESCC_L	CACACCTTCGAACTGT-1	-0.025119335042886	-0.0519528653425646	G1	2987	1038	3	C3	ESCC_L	1	T_C3_TCM	T cells	NA	TCM	C3_TCM	NA
CACACCTTCTTAACCT-1	SeuratProject	1950	945	escc_aggr	1950	945	0.904377053734712	0.00923076923076923	ESCC_L1	ESCC_L	CACACCTTCTTAACCT-1	0.0571765799549258	-0.0365394625994804	S	2400	945	10	C10	ESCC_L	1	T_C10_EX	T cells	NA	EX	C10_EX	NA
CACACTCAGAACTGTA-1	SeuratProject	2687	778	escc_aggr	2687	778	0.843031188637614	0.0152586527726089	ESCC_L1	ESCC_L	CACACTCAGAACTGTA-1	-0.053063292069431	-0.0649551802195776	G1	2692	778	3	C3	ESCC_L	1	T_C3_TCM	T cells	NA	TCM	C3_TCM	NA
CACACTCAGAATAGGG-1	SeuratProject	3984	965	escc_aggr	3984	965	0.828961833657587	0.0188253012048193	ESCC_L1	ESCC_L	CACACTCAGAATAGGG-1	0.00723518208157604	-0.0368545517667554	S	2983	958	3	C3	ESCC_L	1	T_C3_TCM	T cells	NA	TCM	C3_TCM	NA
CACACTCAGACTTTCG-1	SeuratProject	1637	699	escc_aggr	1637	699	0.885013719290064	0.106291997556506	ESCC_L1	ESCC_L	CACACTCAGACTTTCG-1	0.00415441988518433	0.00736654456974915	G2M	2345	703	9	C9	ESCC_L	1	T_C9_REG	T cells	NA	REG	C9_REG	NA
CACACTCAGGGCTCTC-1	SeuratProject	4285	1028	escc_aggr	4285	1028	0.829304486416052	0.00956826137689615	ESCC_L1	ESCC_L	CACACTCAGGGCTCTC-1	-0.0209268745764527	-0.0334810700610508	G1	3010	1002	3	C3	ESCC_L	1	T_C3_TCM	T cells	NA	TCM	C3_TCM	NA
CACACTCAGTCGTACT-1	SeuratProject	638	305	escc_aggr	638	305	0.8857250155755	0.0329153605015674	ESCC_L1	ESCC_L	CACACTCAGTCGTACT-1	-0.0315051466167435	-0.062901522985022	G1	1909	469	20	C20	ESCC_L	1	T_C20_Naive	T cells	NA	Naive	C20_Naive	NA
CACACTCGTATCACCA-1	SeuratProject	1635	759	escc_aggr	1636	760	0.896393230021645	0.0103911980440098	ESCC_L1	ESCC_L	CACACTCGTATCACCA-1	-0.0316158249151582	-0.0821294135829096	G1	2347	767	10	C10	ESCC_L	1	T_C10_EX	T cells	NA	EX	C10_EX	NA
CACACTCGTCGCCATG-1	SeuratProject	2162	657	escc_aggr	2162	657	0.844883746643659	0.0268270120259019	ESCC_L1	ESCC_L	CACACTCGTCGCCATG-1	-0.0327389482270796	-0.0902293357555018	G1	2539	657	12	C12	ESCC_L	1	T_C12_TCM	T cells	NA	TCM	C12_TCM	NA
CACACTCGTCGTGGCT-1	SeuratProject	2552	785	escc_aggr	2552	785	0.849712665957129	0.0141065830721003	ESCC_L1	ESCC_L	CACACTCGTCGTGGCT-1	0.0167532875518276	-0.0789656142618701	S	2649	785	3	C3	ESCC_L	1	T_C3_TCM	T cells	NA	TCM	C3_TCM	NA
CACACTCGTCTAGCGC-1	SeuratProject	4491	1124	escc_aggr	4491	1124	0.835290186392597	0.0200400801603206	ESCC_L1	ESCC_L	CACACTCGTCTAGCGC-1	0.021609905723364	-0.061603777424408	S	3063	1084	3	C3	ESCC_L	1	T_C3_TCM	T cells	NA	TCM	C3_TCM	NA
CACACTCGTGGCGAAT-1	SeuratProject	4592	1105	escc_aggr	4592	1105	0.831065187363625	0.0154616724738676	ESCC_L1	ESCC_L	CACACTCGTGGCGAAT-1	0.0104234029009765	0.0121852797941058	G2M	3067	1058	3	C3	ESCC_L	1	T_C3_TCM	T cells	NA	TCM	C3_TCM	NA
CACACTCTCCGTAGGC-1	SeuratProject	575	289	escc_aggr	575	289	0.891736970263287	0.048695652173913	ESCC_L1	ESCC_L	CACACTCTCCGTAGGC-1	-0.0439227503867587	-0.0394322201031279	G1	1857	484	20	C20	ESCC_L	1	T_C20_Naive	T cells	NA	Naive	C20_Naive	NA
CACACTCTCTCCGGTT-1	SeuratProject	2585	1064	escc_aggr	2585	1064	0.887026116752828	0.00270793036750484	ESCC_L1	ESCC_L	CACACTCTCTCCGGTT-1	-0.0441242170730283	-0.0310572162359109	G1	2628	1064	9	C9	ESCC_L	1	T_C9_REG	T cells	NA	REG	C9_REG	NA
CACACTCTCTTCCTTC-1	SeuratProject	494	220	escc_aggr	494	220	0.86958430651562	0.143724696356275	ESCC_L1	ESCC_L	CACACTCTCTTCCTTC-1	-0.0195670882989791	-0.0340712829691338	G1	1879	416	23	C23	ESCC_L	1	T_C23_Naive	T cells	NA	Naive	C23_Naive	NA
CACAGGCCACCGATAT-1	SeuratProject	3571	836	escc_aggr	3571	836	0.822510308984488	0.0117614113693643	ESCC_L1	ESCC_L	CACAGGCCACCGATAT-1	0.0561191350706421	-0.00166186575898497	S	2945	835	12	C12	ESCC_L	1	T_C12_TCM	T cells	NA	TCM	C12_TCM	NA
CACAGGCCATCTGGTA-1	SeuratProject	3545	1575	escc_aggr	3545	1575	0.900739782100726	0.017771509167842	ESCC_L1	ESCC_L	CACAGGCCATCTGGTA-1	0.0613442117994462	0.0325987568851391	S	3081	1575	2	C2	ESCC_L	1	T_C2_NK	T cells	NA	NK	C2_NK	NA
CACAGGCGTCGTTGTA-1	SeuratProject	477	240	escc_aggr	478	241	0.889002105855023	0.0292887029288703	ESCC_L1	ESCC_L	CACAGGCGTCGTTGTA-1	-0.0186041918434534	-0.0545179065376354	G1	1955	448	1	C1	ESCC_L	1	T_C1_MEM	T cells	NA	MEM	C1_MEM	NA
CACAGGCGTTAGTGGG-1	SeuratProject	2458	815	escc_aggr	2458	815	0.858601182043884	0.00895036615134255	ESCC_L1	ESCC_L	CACAGGCGTTAGTGGG-1	0.0144038898399743	-0.0519307185053918	S	2615	814	12	C12	ESCC_L	1	T_C12_TCM	T cells	NA	TCM	C12_TCM	NA
CACAGGCTCCAAGTAC-1	SeuratProject	2808	1121	escc_aggr	2808	1121	0.884354533744701	0.0128205128205128	ESCC_L1	ESCC_L	CACAGGCTCCAAGTAC-1	0.00871704536799177	-0.069895377705308	S	2788	1121	12	C12	ESCC_L	1	T_C12_TCM	T cells	NA	TCM	C12_TCM	NA
CACAGGCTCCTGCCAT-1	SeuratProject	2848	780	escc_aggr	2848	780	0.837186605243457	0.174508426966292	ESCC_L1	ESCC_L	CACAGGCTCCTGCCAT-1	-0.0569222121391202	-0.0372163403968373	G1	2783	780	3	C3	ESCC_L	1	T_C3_TCM	T cells	NA	TCM	C3_TCM	NA
CACAGTAAGTACGTTC-1	SeuratProject	3711	924	escc_aggr	3711	924	0.830838909286762	0.0175154944758825	ESCC_L1	ESCC_L	CACAGTAAGTACGTTC-1	-0.0120836571151831	-0.111844651745843	G1	2973	919	3	C3	ESCC_L	1	T_C3_TCM	T cells	NA	TCM	C3_TCM	NA
CACAGTAAGTGAACAT-1	SeuratProject	1909	693	escc_aggr	1909	693	0.865864454226548	0.00261917234154007	ESCC_L1	ESCC_L	CACAGTAAGTGAACAT-1	0.0843902997599201	-0.0592960073711172	S	2434	694	10	C10	ESCC_L	1	T_C10_EX	T cells	NA	EX	C10_EX	NA
CACAGTACACACAGAG-1	SeuratProject	4270	990	escc_aggr	4270	990	0.82514659365789	0.019672131147541	ESCC_L1	ESCC_L	CACAGTACACACAGAG-1	-0.0308226393693976	-0.0759679611145703	G1	3016	968	3	C3	ESCC_L	1	T_C3_TCM	T cells	NA	TCM	C3_TCM	NA
CACAGTACATATACCG-1	SeuratProject	581	347	escc_aggr	581	347	0.919018670707541	0.0912220309810671	ESCC_L1	ESCC_L	CACAGTACATATACCG-1	-0.0413155784921948	-0.00534611062723348	G1	2003	525	20	C20	ESCC_L	1	T_C20_Naive	T cells	NA	Naive	C20_Naive	NA
CACAGTAGTCTCCCTA-1	SeuratProject	2463	698	escc_aggr	2463	698	0.838533175431734	0.0308566788469346	ESCC_L1	ESCC_L	CACAGTAGTCTCCCTA-1	0.0341456205338824	-0.0582804394888091	S	2625	698	3	C3	ESCC_L	1	T_C3_TCM	T cells	NA	TCM	C3_TCM	NA
CACAGTATCGCGTTTC-1	SeuratProject	1977	805	escc_aggr	1979	807	0.881820517064467	0.0343607882769075	ESCC_L1	ESCC_L	CACAGTATCGCGTTTC-1	0.0159378333917459	-0.037615808400256	S	2449	805	3	C3	ESCC_L	1	T_C3_TCM	T cells	NA	TCM	C3_TCM	NA
CACAGTATCTCATTCA-1	SeuratProject	3960	1090	escc_aggr	3960	1090	0.844270106545794	0.0161616161616162	ESCC_L1	ESCC_L	CACAGTATCTCATTCA-1	-0.0320810133484836	-0.0480317215097377	G1	3006	1079	3	C3	ESCC_L	1	T_C3_TCM	T cells	NA	TCM	C3_TCM	NA
CACAGTATCTCTGTCG-1	SeuratProject	3032	921	escc_aggr	3032	921	0.85137569940391	0.0171503957783641	ESCC_L1	ESCC_L	CACAGTATCTCTGTCG-1	-0.05885639239108	-0.0593656293013011	G1	2847	920	12	C12	ESCC_L	1	T_C12_TCM	T cells	NA	TCM	C12_TCM	NA
CACAGTATCTTAGCCC-1	SeuratProject	4229	1036	escc_aggr	4229	1036	0.831539467961561	0.032158902813904	ESCC_L1	ESCC_L	CACAGTATCTTAGCCC-1	-0.00110967036828766	-0.0188008584436055	G1	3029	1015	3	C3	ESCC_L	1	T_C3_TCM	T cells	NA	TCM	C3_TCM	NA
CACATAGAGCAGGTCA-1	SeuratProject	2457	855	escc_aggr	2457	855	0.864783404757483	0.00976800976800977	ESCC_L1	ESCC_L	CACATAGAGCAGGTCA-1	-0.0553156975147161	-0.0854889717716812	G1	2613	855	2	C2	ESCC_L	1	T_C2_NK	T cells	NA	NK	C2_NK	NA
CACATAGGTCAAACTC-1	SeuratProject	3229	954	escc_aggr	3229	954	0.849099628870127	0.0241560854753794	ESCC_L1	ESCC_L	CACATAGGTCAAACTC-1	-0.0294099883379964	-0.0766535541813466	G1	2904	954	3	C3	ESCC_L	1	T_C3_TCM	T cells	NA	TCM	C3_TCM	NA
CACATAGGTGACTCAT-1	SeuratProject	2648	833	escc_aggr	2648	833	0.853261754391138	0.0287009063444109	ESCC_L1	ESCC_L	CACATAGGTGACTCAT-1	0.0422244711574656	-0.0380141661479299	S	2676	833	3	C3	ESCC_L	1	T_C3_TCM	T cells	NA	TCM	C3_TCM	NA
CACATAGGTGCCTGCA-1	SeuratProject	2285	1089	escc_aggr	2285	1089	0.904177067913789	0.00437636761487965	ESCC_L1	ESCC_L	CACATAGGTGCCTGCA-1	-0.0252987525998995	-0.0145860998286657	G1	2494	1089	9	C9	ESCC_L	1	T_C9_REG	T cells	NA	REG	C9_REG	NA
CACATAGGTGCTTCTC-1	SeuratProject	4224	1160	escc_aggr	4224	1160	0.845198935632071	0.0177556818181818	ESCC_L1	ESCC_L	CACATAGGTGCTTCTC-1	0.0845364024490035	-0.054330163010941	S	3084	1138	3	C3	ESCC_L	1	T_C3_TCM	T cells	NA	TCM	C3_TCM	NA
CACATAGGTTTAAGCC-1	SeuratProject	3021	908	escc_aggr	3021	908	0.849987854560179	0.0278053624627607	ESCC_L1	ESCC_L	CACATAGGTTTAAGCC-1	-0.0558966022224568	-0.0547348984577646	G1	2843	908	3	C3	ESCC_L	1	T_C3_TCM	T cells	NA	TCM	C3_TCM	NA
CACATAGTCGCAGGCT-1	SeuratProject	539	280	escc_aggr	539	280	0.89587351600303	0.0816326530612245	ESCC_L1	ESCC_L	CACATAGTCGCAGGCT-1	-0.0315386760863333	-0.00425311016097624	G1	1929	455	20	C20	ESCC_L	1	T_C20_Naive	T cells	NA	Naive	C20_Naive	NA
CACATAGTCGCTTGTC-1	SeuratProject	3246	1266	escc_aggr	3247	1267	0.883608789636675	0.0271019402525408	ESCC_L1	ESCC_L	CACATAGTCGCTTGTC-1	-0.0711162802795403	-0.0358400066314762	G1	2978	1264	28	C28	ESCC_L	1	T_C28_MEM	T cells	NA	MEM	C28_MEM	NA
CACATAGTCTCGTATT-1	SeuratProject	816	422	escc_aggr	816	422	0.901645541874981	0.0980392156862745	ESCC_L1	ESCC_L	CACATAGTCTCGTATT-1	0.0878509208830404	0.0653301529148942	S	2276	524	5	C5	ESCC_L	1	T_C5_Naive	T cells	NA	Naive	C5_Naive	NA
CACATTTAGAACTCGG-1	SeuratProject	2031	925	escc_aggr	2031	925	0.896735748123227	0.0201870999507632	ESCC_L1	ESCC_L	CACATTTAGAACTCGG-1	-0.0709555763340335	-0.0511970975069544	G1	2422	925	9	C9	ESCC_L	1	T_C9_REG	T cells	NA	REG	C9_REG	NA
CACATTTAGAATGTTG-1	SeuratProject	1244	613	escc_aggr	1244	613	0.900685704479835	0.02491961414791	ESCC_L1	ESCC_L	CACATTTAGAATGTTG-1	-0.00171137251498375	-0.0619329095769742	G1	2455	643	7	C7	ESCC_L	1	T_C7_EFF	T cells	NA	EFF	C7_EFF	NA
CACATTTAGTTGTAGA-1	SeuratProject	1423	648	escc_aggr	1423	648	0.891656297310537	0.0295151089248067	ESCC_L1	ESCC_L	CACATTTAGTTGTAGA-1	0.0965691551439938	-0.0390261265264514	S	2398	661	3	C3	ESCC_L	1	T_C3_TCM	T cells	NA	TCM	C3_TCM	NA
CACATTTGTACTTGAC-1	SeuratProject	2663	869	escc_aggr	2663	869	0.858014981046305	0.0138941043935411	ESCC_L1	ESCC_L	CACATTTGTACTTGAC-1	-0.0558102794244434	-0.0655544278822411	G1	2682	869	3	C3	ESCC_L	1	T_C3_TCM	T cells	NA	TCM	C3_TCM	NA
CACATTTGTCCGACGT-1	SeuratProject	2800	1001	escc_aggr	2800	1001	0.870408043437173	0.0382142857142857	ESCC_L1	ESCC_L	CACATTTGTCCGACGT-1	0.0014418427086005	-0.0175036441730746	S	2785	1001	27	C27	ESCC_L	1	T_C27_FH2	T cells	NA	FH2	C27_FH2	NA
CACATTTGTGTGCGTC-1	SeuratProject	4435	950	escc_aggr	4435	950	0.816509586557626	0.0155580608793687	ESCC_L1	ESCC_L	CACATTTGTGTGCGTC-1	-0.0477552094115165	-0.0474894349395934	G1	3023	918	3	C3	ESCC_L	1	T_C3_TCM	T cells	NA	TCM	C3_TCM	NA
CACATTTTCGTGACAT-1	SeuratProject	2414	634	escc_aggr	2414	634	0.828349658202345	0.00165700082850041	ESCC_L1	ESCC_L	CACATTTTCGTGACAT-1	-0.0359550013783313	-0.0507819998520381	G1	2617	634	12	C12	ESCC_L	1	T_C12_TCM	T cells	NA	TCM	C12_TCM	NA
CACATTTTCTGAAAGA-1	SeuratProject	2711	718	escc_aggr	2711	718	0.831930292643072	0.0099594245665806	ESCC_L1	ESCC_L	CACATTTTCTGAAAGA-1	0.0805977550233525	-0.107753334908053	S	2711	718	12	C12	ESCC_L	1	T_C12_TCM	T cells	NA	TCM	C12_TCM	NA
CACCACTAGTGGTCCC-1	SeuratProject	660	352	escc_aggr	661	353	0.903401668990163	0.0075642965204236	ESCC_L1	ESCC_L	CACCACTAGTGGTCCC-1	-0.0453413202302574	-0.00795792640913243	G1	1957	494	10	C10	ESCC_L	1	T_C10_EX	T cells	NA	EX	C10_EX	NA
CACCACTAGTGTTAGA-1	SeuratProject	4146	1058	escc_aggr	4146	1058	0.836040793227129	0.0125422093584178	ESCC_L1	ESCC_L	CACCACTAGTGTTAGA-1	-0.0290249851944673	-0.0179559213001249	G1	3039	1042	3	C3	ESCC_L	1	T_C3_TCM	T cells	NA	TCM	C3_TCM	NA
CACCACTCACCAACCG-1	SeuratProject	1961	998	escc_aggr	1961	998	0.910903857646719	0.0122386537480877	ESCC_L1	ESCC_L	CACCACTCACCAACCG-1	0.0167335803407827	-0.0890202958454989	S	2398	998	0	C0	ESCC_L	1	T_C0_EX	T cells	NA	EX	C0_EX	NA
CACCACTCATTTCAGG-1	SeuratProject	616	303	escc_aggr	616	303	0.889539642169723	0.0827922077922078	ESCC_L1	ESCC_L	CACCACTCATTTCAGG-1	-0.0215420942737025	0.126291626877268	G2M	1944	492	20	C20	ESCC_L	1	T_C20_Naive	T cells	NA	Naive	C20_Naive	NA
CACCACTTCCGAAGAG-1	SeuratProject	1137	500	escc_aggr	1137	500	0.883240043035187	0.0554089709762533	ESCC_L1	ESCC_L	CACCACTTCCGAAGAG-1	-0.0349066495550631	-0.0696245973828479	G1	2379	546	3	C3	ESCC_L	1	T_C3_TCM	T cells	NA	TCM	C3_TCM	NA
CACCACTTCCGTTGTC-1	SeuratProject	3173	1069	escc_aggr	3173	1069	0.86505885894715	0.0280491648282383	ESCC_L1	ESCC_L	CACCACTTCCGTTGTC-1	-0.00566349690086349	-0.0728084391711931	G1	2924	1069	27	C27	ESCC_L	1	T_C27_FH2	T cells	NA	FH2	C27_FH2	NA
CACCAGGAGACCTTTG-1	SeuratProject	6728	2147	escc_aggr	6728	2147	0.870410471841674	0.000594530321046373	ESCC_L1	ESCC_L	CACCAGGAGACCTTTG-1	-0.0274265910039648	-0.1635061973034	G1	3335	1686	2	C2	ESCC_L	1	T_C2_NK	T cells	NA	NK	C2_NK	NA
CACCAGGAGAGGGCTT-1	SeuratProject	3182	852	escc_aggr	3182	852	0.836623018841993	0.0147705845380264	ESCC_L1	ESCC_L	CACCAGGAGAGGGCTT-1	-0.0162446835540865	-0.0512310243855017	G1	2859	852	3	C3	ESCC_L	1	T_C3_TCM	T cells	NA	TCM	C3_TCM	NA
CACCAGGAGCACAGGT-1	SeuratProject	2798	663	escc_aggr	2798	663	0.818577948799842	0.0100071479628306	ESCC_L1	ESCC_L	CACCAGGAGCACAGGT-1	0.0718029514996043	-0.0209961166509418	S	2766	663	12	C12	ESCC_L	1	T_C12_TCM	T cells	NA	TCM	C12_TCM	NA
CACCAGGCAATAGAGT-1	SeuratProject	867	493	escc_aggr	868	494	0.916695207401358	0.0161290322580645	ESCC_L1	ESCC_L	CACCAGGCAATAGAGT-1	3.60950139795049e-05	0.018899365011593	G2M	2098	590	12	C12	ESCC_L	1	T_C12_TCM	T cells	NA	TCM	C12_TCM	NA
CACCAGGCACATTAGC-1	SeuratProject	3477	846	escc_aggr	3477	846	0.82665946160661	0.0264595916019557	ESCC_L1	ESCC_L	CACCAGGCACATTAGC-1	-0.0192174566350948	-0.0443998553019427	G1	2932	846	3	C3	ESCC_L	1	T_C3_TCM	T cells	NA	TCM	C3_TCM	NA
CACCAGGCATGCAACT-1	SeuratProject	2692	612	escc_aggr	2692	612	0.812446193454254	0.0141158989598811	ESCC_L1	ESCC_L	CACCAGGCATGCAACT-1	-0.0362028197570245	-0.0823128904197327	G1	2694	612	10	C10	ESCC_L	1	T_C10_EX	T cells	NA	EX	C10_EX	NA
CACCAGGCATTCCTCG-1	SeuratProject	3044	951	escc_aggr	3044	951	0.854952731504741	0.0111695137976347	ESCC_L1	ESCC_L	CACCAGGCATTCCTCG-1	-0.0509617225005498	-0.0663606522764546	G1	2865	951	11	C11	ESCC_L	1	T_C11_MEM	T cells	NA	MEM	C11_MEM	NA
CACCAGGGTTCGTCTC-1	SeuratProject	2621	831	escc_aggr	2621	831	0.854067336585172	0.0141167493323159	ESCC_L1	ESCC_L	CACCAGGGTTCGTCTC-1	0.0326390485333641	-0.0701070246237509	S	2667	831	3	C3	ESCC_L	1	T_C3_TCM	T cells	NA	TCM	C3_TCM	NA
CACCAGGTCACATAGC-1	SeuratProject	1489	709	escc_aggr	1489	709	0.898437076150871	0.0073875083948959	ESCC_L1	ESCC_L	CACCAGGTCACATAGC-1	0.00671625388061968	-0.0133393602685672	S	2373	724	2	C2	ESCC_L	1	T_C2_NK	T cells	NA	NK	C2_NK	NA
CACCAGGTCCGCAGTG-1	SeuratProject	2292	818	escc_aggr	2292	818	0.866835496800246	0.00916230366492147	ESCC_L1	ESCC_L	CACCAGGTCCGCAGTG-1	-0.053921321616683	-0.0740963880678042	G1	2554	818	12	C12	ESCC_L	1	T_C12_TCM	T cells	NA	TCM	C12_TCM	NA
CACCAGGTCTCGCATC-1	SeuratProject	2059	780	escc_aggr	2059	780	0.872780487826445	0.00388538125303545	ESCC_L1	ESCC_L	CACCAGGTCTCGCATC-1	-0.0439153865836468	-0.109219033162871	G1	2477	780	7	C7	ESCC_L	1	T_C7_EFF	T cells	NA	EFF	C7_EFF	NA
CACCTTGAGGGCACTA-1	SeuratProject	3710	1511	escc_aggr	3711	1512	0.890757766815875	0.0035030988951765	ESCC_L1	ESCC_L	CACCTTGAGGGCACTA-1	-0.0642216574241167	0.0225672395605964	G2M	3114	1507	9	C9	ESCC_L	1	T_C9_REG	T cells	NA	REG	C9_REG	NA
CACCTTGGTCAGAATA-1	SeuratProject	2441	776	escc_aggr	2441	776	0.853078642091516	0.0155673904137648	ESCC_L1	ESCC_L	CACCTTGGTCAGAATA-1	-0.0534643359081423	-0.0415978625396754	G1	2606	776	3	C3	ESCC_L	1	T_C3_TCM	T cells	NA	TCM	C3_TCM	NA
CACCTTGGTCTCCACT-1	SeuratProject	1787	800	escc_aggr	1787	800	0.892674908393413	0.0279798545047566	ESCC_L1	ESCC_L	CACCTTGGTCTCCACT-1	-0.0611081938786335	-0.0223240509221493	G1	2396	800	22	C22	ESCC_L	1	T_C22_NK	T cells	NA	NK	C22_NK	NA
CACCTTGTCACAGGCC-1	SeuratProject	3248	956	escc_aggr	3248	956	0.848742537571932	0.0153940886699507	ESCC_L1	ESCC_L	CACCTTGTCACAGGCC-1	-0.0497517018243402	-0.0507222985774122	G1	2907	956	3	C3	ESCC_L	1	T_C3_TCM	T cells	NA	TCM	C3_TCM	NA
CACCTTGTCACATAGC-1	SeuratProject	1464	573	escc_aggr	1464	573	0.871305901619576	0.00273224043715847	ESCC_L1	ESCC_L	CACCTTGTCACATAGC-1	0.00916264611194435	-0.0955469658965349	S	2308	595	20	C20	ESCC_L	1	T_C20_Naive	T cells	NA	Naive	C20_Naive	NA
CACCTTGTCACGACTA-1	SeuratProject	3638	902	escc_aggr	3638	902	0.829913083118225	0.0129191863661352	ESCC_L1	ESCC_L	CACCTTGTCACGACTA-1	0.0410608180839057	0.000276074335385318	S	2979	902	3	C3	ESCC_L	1	T_C3_TCM	T cells	NA	TCM	C3_TCM	NA
CACCTTGTCAGGTTCA-1	SeuratProject	678	323	escc_aggr	678	323	0.886258902895259	0.051622418879056	ESCC_L1	ESCC_L	CACCTTGTCAGGTTCA-1	-0.0288837507218599	-0.0754907760431163	G1	1878	497	20	C20	ESCC_L	1	T_C20_Naive	T cells	NA	Naive	C20_Naive	NA
CACCTTGTCAGTGCAT-1	SeuratProject	2095	830	escc_aggr	2095	830	0.878926933400659	0.0286396181384248	ESCC_L1	ESCC_L	CACCTTGTCAGTGCAT-1	0.0108500032792275	-0.0473893041923973	S	2463	830	3	C3	ESCC_L	1	T_C3_TCM	T cells	NA	TCM	C3_TCM	NA
CACCTTGTCTTGGGTA-1	SeuratProject	2563	742	escc_aggr	2563	742	0.842069696800598	0.0113148653921186	ESCC_L1	ESCC_L	CACCTTGTCTTGGGTA-1	-0.00939278109327121	-0.0326504462696918	G1	2652	742	12	C12	ESCC_L	1	T_C12_TCM	T cells	NA	TCM	C12_TCM	NA
CACTCCAAGGATGGTC-1	SeuratProject	2876	755	escc_aggr	2876	755	0.832067827801519	0.00973574408901252	ESCC_L1	ESCC_L	CACTCCAAGGATGGTC-1	-0.0452979334935801	-0.0248808577211033	G1	2792	755	3	C3	ESCC_L	1	T_C3_TCM	T cells	NA	TCM	C3_TCM	NA
CACTCCAAGGCGCTCT-1	SeuratProject	3244	937	escc_aggr	3245	938	0.846488492263696	0.0212634822804314	ESCC_L1	ESCC_L	CACTCCAAGGCGCTCT-1	-0.0255844578013426	-0.0285936385574435	G1	2908	937	3	C3	ESCC_L	1	T_C3_TCM	T cells	NA	TCM	C3_TCM	NA
CACTCCACACATCTTT-1	SeuratProject	2141	888	escc_aggr	2141	888	0.88524536453896	0.0163475011676787	ESCC_L1	ESCC_L	CACTCCACACATCTTT-1	-0.0741245996460869	-0.0242591908969456	G1	2472	888	1	C1	ESCC_L	1	T_C1_MEM	T cells	NA	MEM	C1_MEM	NA
CACTCCACATCTGGTA-1	SeuratProject	1669	655	escc_aggr	1669	655	0.873942423342167	0.0491312162971839	ESCC_L1	ESCC_L	CACTCCACATCTGGTA-1	-0.0526002579411149	-0.0570703962643933	G1	2333	660	3	C3	ESCC_L	1	T_C3_TCM	T cells	NA	TCM	C3_TCM	NA
CACTCCAGTCTTCTCG-1	SeuratProject	3459	966	escc_aggr	3459	966	0.84346392358656	0.0167678519803411	ESCC_L1	ESCC_L	CACTCCAGTCTTCTCG-1	0.064712593351647	-0.0873581579403749	S	2963	966	3	C3	ESCC_L	1	T_C3_TCM	T cells	NA	TCM	C3_TCM	NA
CACTCCAGTTTGACTG-1	SeuratProject	2730	672	escc_aggr	2730	672	0.822827544408811	0.00256410256410256	ESCC_L1	ESCC_L	CACTCCAGTTTGACTG-1	-0.00629686897742596	-0.0941240537669265	G1	2730	672	20	C20	ESCC_L	1	T_C20_Naive	T cells	NA	Naive	C20_Naive	NA
CACTCCAGTTTGGGCC-1	SeuratProject	2384	761	escc_aggr	2384	761	0.853160608653488	0.0151006711409396	ESCC_L1	ESCC_L	CACTCCAGTTTGGGCC-1	-0.0584462947127762	-0.0257509378522891	G1	2591	761	3	C3	ESCC_L	1	T_C3_TCM	T cells	NA	TCM	C3_TCM	NA
CACTCCATCTCGAGTA-1	SeuratProject	2540	1181	escc_aggr	2540	1181	0.902320099397809	0.0153543307086614	ESCC_L1	ESCC_L	CACTCCATCTCGAGTA-1	0.0266711023063241	0.025445719961231	S	2606	1181	9	C9	ESCC_L	1	T_C9_REG	T cells	NA	REG	C9_REG	NA
CACTCCATCTGTCTCG-1	SeuratProject	3558	1275	escc_aggr	3559	1276	0.874560357386449	0.0115200899128969	ESCC_L1	ESCC_L	CACTCCATCTGTCTCG-1	0.0316746365073817	-0.0597612434900864	S	3035	1274	3	C3	ESCC_L	1	T_C3_TCM	T cells	NA	TCM	C3_TCM	NA
CAGAATCAGAGCTATA-1	SeuratProject	3011	910	escc_aggr	3011	910	0.850614379948623	0.00929923613417469	ESCC_L1	ESCC_L	CAGAATCAGAGCTATA-1	-0.0657601701531749	-0.0573918461417966	G1	2833	910	3	C3	ESCC_L	1	T_C3_TCM	T cells	NA	TCM	C3_TCM	NA
CAGAATCAGATCCCAT-1	SeuratProject	3987	891	escc_aggr	3987	891	0.819263407446136	0.0140456483571608	ESCC_L1	ESCC_L	CAGAATCAGATCCCAT-1	0.0184011191659327	-0.10529744806664	S	2977	885	3	C3	ESCC_L	1	T_C3_TCM	T cells	NA	TCM	C3_TCM	NA
CAGAATCAGCACACAG-1	SeuratProject	2004	693	escc_aggr	2004	693	0.86033350452323	0.0219560878243513	ESCC_L1	ESCC_L	CAGAATCAGCACACAG-1	0.0287091326165506	0.0103894600371644	S	2487	693	3	C3	ESCC_L	1	T_C3_TCM	T cells	NA	TCM	C3_TCM	NA
CAGAATCAGCCCTAAT-1	SeuratProject	2860	788	escc_aggr	2860	788	0.838026467603992	0.0188811188811189	ESCC_L1	ESCC_L	CAGAATCAGCCCTAAT-1	0.0317483391006647	-0.0798038637617186	S	2783	788	3	C3	ESCC_L	1	T_C3_TCM	T cells	NA	TCM	C3_TCM	NA
CAGAATCAGTCCGGTC-1	SeuratProject	788	362	escc_aggr	788	362	0.883371452011514	0.114213197969543	ESCC_L1	ESCC_L	CAGAATCAGTCCGGTC-1	-0.0342718847849684	-0.0661478991248678	G1	1998	509	20	C20	ESCC_L	1	T_C20_Naive	T cells	NA	Naive	C20_Naive	NA
CAGAATCAGTGTACTC-1	SeuratProject	4182	1567	escc_aggr	4183	1568	0.882329632966599	0.0155390867798231	ESCC_L1	ESCC_L	CAGAATCAGTGTACTC-1	-0.107163135600149	-0.0510432444360702	G1	3214	1558	9	C9	ESCC_L	1	T_C9_REG	T cells	NA	REG	C9_REG	NA
CAGAATCCAAAGGTGC-1	SeuratProject	2141	803	escc_aggr	2141	803	0.872125445657566	0.00934142923867352	ESCC_L1	ESCC_L	CAGAATCCAAAGGTGC-1	-0.0246777255072994	-0.115071751255789	G1	2493	803	12	C12	ESCC_L	1	T_C12_TCM	T cells	NA	TCM	C12_TCM	NA
CAGAATCCAAGCGTAG-1	SeuratProject	4598	1165	escc_aggr	4598	1165	0.837206330596289	0.017833840800348	ESCC_L1	ESCC_L	CAGAATCCAAGCGTAG-1	-0.0588785930665662	-0.0104335580916583	G1	3046	1129	3	C3	ESCC_L	1	T_C3_TCM	T cells	NA	TCM	C3_TCM	NA
CAGAATCCAAGGTTCT-1	SeuratProject	2523	1158	escc_aggr	2523	1158	0.900582916567209	0.0162504954419342	ESCC_L1	ESCC_L	CAGAATCCAAGGTTCT-1	0.0180297020477938	-0.0632341245086915	S	2604	1158	2	C2	ESCC_L	1	T_C2_NK	T cells	NA	NK	C2_NK	NA
CAGAATCTCCCTGACT-1	SeuratProject	4498	1828	escc_aggr	4498	1828	0.892953414309335	0.0162294353045798	ESCC_L1	ESCC_L	CAGAATCTCCCTGACT-1	0.0854892053922451	0.419235116784442	G2M	3274	1799	2	C2	ESCC_L	1	T_C2_NK	T cells	NA	NK	C2_NK	NA
CAGAGAGAGCCAGTAG-1	SeuratProject	2743	876	escc_aggr	2743	876	0.855820493133397	0.024790375501276	ESCC_L1	ESCC_L	CAGAGAGAGCCAGTAG-1	0.0114291401772538	-0.0210717785000058	S	2743	876	3	C3	ESCC_L	1	T_C3_TCM	T cells	NA	TCM	C3_TCM	NA
CAGAGAGAGTGACTCT-1	SeuratProject	2721	731	escc_aggr	2721	731	0.833811855033492	0.00367511944138184	ESCC_L1	ESCC_L	CAGAGAGAGTGACTCT-1	-0.0136224709219319	-0.0941199951809944	G1	2721	731	12	C12	ESCC_L	1	T_C12_TCM	T cells	NA	TCM	C12_TCM	NA
CAGAGAGAGTGCGTGA-1	SeuratProject	3837	887	escc_aggr	3837	887	0.822525213503873	0.0117279124315872	ESCC_L1	ESCC_L	CAGAGAGAGTGCGTGA-1	0.00635704586657555	-0.0853324235772199	S	2974	884	3	C3	ESCC_L	1	T_C3_TCM	T cells	NA	TCM	C3_TCM	NA
CAGAGAGCACAGGAGT-1	SeuratProject	4912	1523	escc_aggr	4914	1525	0.862339364632722	0.020960520960521	ESCC_L1	ESCC_L	CAGAGAGCACAGGAGT-1	-0.0158167150599841	-0.0646842232750167	G1	3213	1453	28	C28	ESCC_L	1	T_C28_MEM	T cells	NA	MEM	C28_MEM	NA
CAGAGAGCACGGCGTT-1	SeuratProject	4604	1437	escc_aggr	4604	1437	0.861954718200368	0.0212858384013901	ESCC_L1	ESCC_L	CAGAGAGCACGGCGTT-1	-0.0369916599973758	-0.029423110750593	G1	3138	1395	2	C2	ESCC_L	1	T_C2_NK	T cells	NA	NK	C2_NK	NA
CAGAGAGCACGGTAAG-1	SeuratProject	3274	905	escc_aggr	3274	905	0.841132973827774	0.0158827122785583	ESCC_L1	ESCC_L	CAGAGAGCACGGTAAG-1	0.0456751581110352	-0.0812976274286721	S	2900	905	3	C3	ESCC_L	1	T_C3_TCM	T cells	NA	TCM	C3_TCM	NA
CAGAGAGTCAGTTGAC-1	SeuratProject	2431	814	escc_aggr	2432	815	0.859772276942576	0.00452302631578947	ESCC_L1	ESCC_L	CAGAGAGTCAGTTGAC-1	-0.0117381383479102	-0.109678802078468	G1	2610	814	8	C8	ESCC_L	1	T_C8_TCM	T cells	NA	TCM	C8_TCM	NA
CAGAGAGTCGTACCGG-1	SeuratProject	3506	1001	escc_aggr	3507	1002	0.846522453358197	0.0139720558882236	ESCC_L1	ESCC_L	CAGAGAGTCGTACCGG-1	-0.0319586077179929	-0.0548281788634686	G1	2960	1001	3	C3	ESCC_L	1	T_C3_TCM	T cells	NA	TCM	C3_TCM	NA
CAGATCAAGAGACTTA-1	SeuratProject	3026	754	escc_aggr	3026	754	0.826624446065573	0.0138797091870456	ESCC_L1	ESCC_L	CAGATCAAGAGACTTA-1	-0.0428052616885329	-0.0305538557800218	G1	2825	754	10	C10	ESCC_L	1	T_C10_EX	T cells	NA	EX	C10_EX	NA
CAGATCACAAAGGAAG-1	SeuratProject	2389	936	escc_aggr	2389	936	0.879539886445128	0.0125575554625366	ESCC_L1	ESCC_L	CAGATCACAAAGGAAG-1	-0.0714932993416987	0.0205468055756371	G2M	2578	936	3	C3	ESCC_L	1	T_C3_TCM	T cells	NA	TCM	C3_TCM	NA
CAGATCAGTCACCTAA-1	SeuratProject	2284	928	escc_aggr	2284	928	0.88354167457884	0.0253940455341506	ESCC_L1	ESCC_L	CAGATCAGTCACCTAA-1	0.0519286155769229	-0.0585062409977179	S	2534	927	3	C3	ESCC_L	1	T_C3_TCM	T cells	NA	TCM	C3_TCM	NA
CAGATCAGTCTTGCGG-1	SeuratProject	2964	822	escc_aggr	2964	822	0.839566266501407	0.0131578947368421	ESCC_L1	ESCC_L	CAGATCAGTCTTGCGG-1	-0.0468543332793445	0.00745699982805387	G2M	2816	822	3	C3	ESCC_L	1	T_C3_TCM	T cells	NA	TCM	C3_TCM	NA
CAGATCAGTGCGGTAA-1	SeuratProject	3481	847	escc_aggr	3481	847	0.826687772632007	0.0112036771042804	ESCC_L1	ESCC_L	CAGATCAGTGCGGTAA-1	0.0241770040036547	0.0230514228605153	S	2920	847	3	C3	ESCC_L	1	T_C3_TCM	T cells	NA	TCM	C3_TCM	NA
CAGATCATCAACCATG-1	SeuratProject	6290	1731	escc_aggr	6290	1731	0.852486151038459	0.00969793322734499	ESCC_L1	ESCC_L	CAGATCATCAACCATG-1	0.0685654879282531	-0.0901276251896635	S	3171	1370	10	C10	ESCC_L	1	T_C10_EX	T cells	NA	EX	C10_EX	NA
CAGATCATCAACGCTA-1	SeuratProject	2271	947	escc_aggr	2271	947	0.886816871488032	0.00836635843240863	ESCC_L1	ESCC_L	CAGATCATCAACGCTA-1	0.00140792526989623	-0.0546469520431096	S	2507	947	3	C3	ESCC_L	1	T_C3_TCM	T cells	NA	TCM	C3_TCM	NA
CAGATCATCAACTCTT-1	SeuratProject	2186	906	escc_aggr	2186	906	0.885460469844483	0.0105215004574565	ESCC_L1	ESCC_L	CAGATCATCAACTCTT-1	0.0597189399309563	-0.048272102455188	S	2486	905	3	C3	ESCC_L	1	T_C3_TCM	T cells	NA	TCM	C3_TCM	NA
CAGATCATCGGCCGAT-1	SeuratProject	7132	2263	escc_aggr	7132	2263	0.870620441685987	0.0427650028042625	ESCC_L1	ESCC_L	CAGATCATCGGCCGAT-1	-0.0185905247897456	-0.030198668405318	G1	3296	1686	13	C13	ESCC_L	1	T_C13_FH1	T cells	NA	FH1	C13_FH1	NA
CAGCAGCCAAGTAGTA-1	SeuratProject	3495	835	escc_aggr	3496	836	0.824650028973157	0.0211670480549199	ESCC_L1	ESCC_L	CAGCAGCCAAGTAGTA-1	0.00578069663966559	0.0629765726687582	G2M	2919	835	3	C3	ESCC_L	1	T_C3_TCM	T cells	NA	TCM	C3_TCM	NA
CAGCAGCCACATGGGA-1	SeuratProject	3674	1020	escc_aggr	3674	1020	0.843894177342173	0.00870985302123027	ESCC_L1	ESCC_L	CAGCAGCCACATGGGA-1	-0.00258017747472284	-0.0251645473786221	G1	2996	1020	3	C3	ESCC_L	1	T_C3_TCM	T cells	NA	TCM	C3_TCM	NA
CAGCAGCCACCTGGTG-1	SeuratProject	3483	863	escc_aggr	3483	863	0.828924156369471	0.0117714613838645	ESCC_L1	ESCC_L	CAGCAGCCACCTGGTG-1	0.0458695486309249	-0.0213737973914426	S	2922	863	10	C10	ESCC_L	1	T_C10_EX	T cells	NA	EX	C10_EX	NA
CAGCAGCCATGTCTCC-1	SeuratProject	2871	807	escc_aggr	2871	807	0.84061470000624	0.0135841170323929	ESCC_L1	ESCC_L	CAGCAGCCATGTCTCC-1	-0.0395593479258518	-0.0115608120087046	G1	2787	807	3	C3	ESCC_L	1	T_C3_TCM	T cells	NA	TCM	C3_TCM	NA
CAGCAGCTCAAGGTAA-1	SeuratProject	4749	1200	escc_aggr	4749	1200	0.837507324432028	0.0168456517161508	ESCC_L1	ESCC_L	CAGCAGCTCAAGGTAA-1	0.0106875073721377	0.0195682493866401	G2M	3106	1144	12	C12	ESCC_L	1	T_C12_TCM	T cells	NA	TCM	C12_TCM	NA
CAGCAGCTCCACGCAG-1	SeuratProject	2871	918	escc_aggr	2871	918	0.856799954271762	0.0198537095088819	ESCC_L1	ESCC_L	CAGCAGCTCCACGCAG-1	0.00884862536022137	-0.115421329812721	S	2791	918	3	C3	ESCC_L	1	T_C3_TCM	T cells	NA	TCM	C3_TCM	NA
CAGCAGCTCCAGATCA-1	SeuratProject	3047	1189	escc_aggr	3047	1189	0.882690711277727	0.00262553331145389	ESCC_L1	ESCC_L	CAGCAGCTCCAGATCA-1	-0.0151531862875685	-0.0330474467885069	G1	2886	1189	22	C22	ESCC_L	1	T_C22_NK	T cells	NA	NK	C22_NK	NA
CAGCAGCTCGGCATCG-1	SeuratProject	3924	1130	escc_aggr	3924	1130	0.849557227209153	0.0124872579001019	ESCC_L1	ESCC_L	CAGCAGCTCGGCATCG-1	-0.0711602983701446	-0.0954265449483862	G1	3021	1123	3	C3	ESCC_L	1	T_C3_TCM	T cells	NA	TCM	C3_TCM	NA
CAGCAGCTCTGGTGTA-1	SeuratProject	3254	1044	escc_aggr	3254	1044	0.85943668624157	0.0212046711739398	ESCC_L1	ESCC_L	CAGCAGCTCTGGTGTA-1	0.0525040875314491	-0.0890464275056105	S	2927	1044	2	C2	ESCC_L	1	T_C2_NK	T cells	NA	NK	C2_NK	NA
CAGCAGCTCTTCGAGA-1	SeuratProject	1741	627	escc_aggr	1741	627	0.863141385315418	0.0149339460080414	ESCC_L1	ESCC_L	CAGCAGCTCTTCGAGA-1	-0.0436860178782108	-0.0631840975270379	G1	2421	629	12	C12	ESCC_L	1	T_C12_TCM	T cells	NA	TCM	C12_TCM	NA
CAGCATAAGACGCACA-1	SeuratProject	1914	717	escc_aggr	1914	717	0.870069980998732	0.0114942528735632	ESCC_L1	ESCC_L	CAGCATAAGACGCACA-1	0.0362244519355812	-0.0277678347701126	S	2433	716	10	C10	ESCC_L	1	T_C10_EX	T cells	NA	EX	C10_EX	NA
CAGCATACAAGCGTAG-1	SeuratProject	4102	1430	escc_aggr	4102	1430	0.873329596230439	0.0107264748902974	ESCC_L1	ESCC_L	CAGCATACAAGCGTAG-1	0.00104758787309811	-0.104753426473499	S	3138	1418	23	C23	ESCC_L	1	T_C23_Naive	T cells	NA	Naive	C23_Naive	NA
CAGCATACAGCGTTCG-1	SeuratProject	1978	726	escc_aggr	1978	726	0.867943026774794	0.019211324570273	ESCC_L1	ESCC_L	CAGCATACAGCGTTCG-1	0.054160348716218	0.0148638917668625	S	2473	726	3	C3	ESCC_L	1	T_C3_TCM	T cells	NA	TCM	C3_TCM	NA
CAGCATACATCTATGG-1	SeuratProject	3100	864	escc_aggr	3100	864	0.841079784905919	0.0119354838709677	ESCC_L1	ESCC_L	CAGCATACATCTATGG-1	-0.0604674871248812	-0.0469853571761278	G1	2861	864	10	C10	ESCC_L	1	T_C10_EX	T cells	NA	EX	C10_EX	NA
CAGCATAGTAAGTAGT-1	SeuratProject	2804	838	escc_aggr	2804	838	0.847863177602998	0.0167617689015692	ESCC_L1	ESCC_L	CAGCATAGTAAGTAGT-1	0.019790341322137	-0.113007450068553	S	2772	838	3	C3	ESCC_L	1	T_C3_TCM	T cells	NA	TCM	C3_TCM	NA
CAGCATAGTGGTACAG-1	SeuratProject	2407	736	escc_aggr	2407	736	0.847818449044341	0.012879102617366	ESCC_L1	ESCC_L	CAGCATAGTGGTACAG-1	-0.0498957767985428	-0.114686421213187	G1	2600	736	12	C12	ESCC_L	1	T_C12_TCM	T cells	NA	TCM	C12_TCM	NA
CAGCATAGTTTGTTGG-1	SeuratProject	5100	1059	escc_aggr	5100	1059	0.815870183552685	0.0174509803921569	ESCC_L1	ESCC_L	CAGCATAGTTTGTTGG-1	-0.0185270705847638	-0.0412676499357982	G1	3056	930	12	C12	ESCC_L	1	T_C12_TCM	T cells	NA	TCM	C12_TCM	NA
CAGCATATCCGTCAAA-1	SeuratProject	8289	1733	escc_aggr	8289	1733	0.826539950036785	0.0172517794667632	ESCC_L1	ESCC_L	CAGCATATCCGTCAAA-1	-0.0675706436135578	-0.0216064660161587	G1	2879	909	3	C3	ESCC_L	1	T_C3_TCM	T cells	NA	TCM	C3_TCM	NA
CAGCATATCGAGAACG-1	SeuratProject	2687	814	escc_aggr	2687	814	0.848759760977359	0.0245627093412728	ESCC_L1	ESCC_L	CAGCATATCGAGAACG-1	-0.0527392667302168	-0.0162676379041222	G1	2694	814	10	C10	ESCC_L	1	T_C10_EX	T cells	NA	EX	C10_EX	NA
CAGCCGAAGTATTGGA-1	SeuratProject	1309	555	escc_aggr	1309	555	0.880444697143734	0.0343773873185638	ESCC_L1	ESCC_L	CAGCCGAAGTATTGGA-1	0.0622716234635738	-0.0905195452190702	S	2465	580	3	C3	ESCC_L	1	T_C3_TCM	T cells	NA	TCM	C3_TCM	NA
CAGCCGAAGTGTCCAT-1	SeuratProject	2966	874	escc_aggr	2966	874	0.847167754226783	0.0209035738368173	ESCC_L1	ESCC_L	CAGCCGAAGTGTCCAT-1	0.0175182758665453	-0.0851364306842234	S	2831	873	10	C10	ESCC_L	1	T_C10_EX	T cells	NA	EX	C10_EX	NA
CAGCCGACACATGTGT-1	SeuratProject	3292	920	escc_aggr	3292	920	0.84259322735769	0.0176184690157959	ESCC_L1	ESCC_L	CAGCCGACACATGTGT-1	-0.00994835216357103	0.0519028797704662	G2M	2911	920	3	C3	ESCC_L	1	T_C3_TCM	T cells	NA	TCM	C3_TCM	NA
CAGCCGACATCGACGC-1	SeuratProject	3539	1006	escc_aggr	3539	1006	0.846069042821883	0.014693416219271	ESCC_L1	ESCC_L	CAGCCGACATCGACGC-1	-0.0271442377203906	0.0104059433993075	G2M	2963	1006	3	C3	ESCC_L	1	T_C3_TCM	T cells	NA	TCM	C3_TCM	NA
CAGCCGACATGCTGGC-1	SeuratProject	2608	886	escc_aggr	2609	887	0.862855549780172	0.0245304714449981	ESCC_L1	ESCC_L	CAGCCGACATGCTGGC-1	-0.0191690116155967	0.011668178947641	G2M	2663	886	3	C3	ESCC_L	1	T_C3_TCM	T cells	NA	TCM	C3_TCM	NA
CAGCCGAGTAAACCTC-1	SeuratProject	4279	1117	escc_aggr	4279	1117	0.839373689574965	0.0186959569992989	ESCC_L1	ESCC_L	CAGCCGAGTAAACCTC-1	0.027978596305768	-0.0291727308740311	S	3029	1097	3	C3	ESCC_L	1	T_C3_TCM	T cells	NA	TCM	C3_TCM	NA
CAGCCGAGTGTGCGTC-1	SeuratProject	5089	1164	escc_aggr	5089	1164	0.827153223565914	0.0129691491452152	ESCC_L1	ESCC_L	CAGCCGAGTGTGCGTC-1	0.0438415030727498	-0.0627867917903403	S	3063	1067	3	C3	ESCC_L	1	T_C3_TCM	T cells	NA	TCM	C3_TCM	NA
CAGCCGAGTTTAGCTG-1	SeuratProject	3032	933	escc_aggr	3032	933	0.85299041819208	0.0214379947229551	ESCC_L1	ESCC_L	CAGCCGAGTTTAGCTG-1	0.0158857260082126	0.0253367338495227	G2M	2849	933	3	C3	ESCC_L	1	T_C3_TCM	T cells	NA	TCM	C3_TCM	NA
CAGCCGATCATTGCGA-1	SeuratProject	3058	860	escc_aggr	3058	860	0.841931168519309	0.0140614780902551	ESCC_L1	ESCC_L	CAGCCGATCATTGCGA-1	-0.0423959189882188	-0.105046177360526	G1	2844	860	12	C12	ESCC_L	1	T_C12_TCM	T cells	NA	TCM	C12_TCM	NA
CAGCCGATCGGTGTCG-1	SeuratProject	5195	1084	escc_aggr	5195	1084	0.816837410904436	0.0184793070259865	ESCC_L1	ESCC_L	CAGCCGATCGGTGTCG-1	0.0187816818982053	-0.0783536653824772	S	3040	955	3	C3	ESCC_L	1	T_C3_TCM	T cells	NA	TCM	C3_TCM	NA
CAGCGACAGGCTCAGA-1	SeuratProject	6245	2076	escc_aggr	6245	2076	0.873982082684503	0.0182546036829464	ESCC_L1	ESCC_L	CAGCGACAGGCTCAGA-1	0.181487433406568	-0.0340282315598879	S	3371	1716	2	C2	ESCC_L	1	T_C2_NK	T cells	NA	NK	C2_NK	NA
CAGCGACCAACGATGG-1	SeuratProject	4462	1077	escc_aggr	4462	1077	0.830851113412061	0.0203944419542806	ESCC_L1	ESCC_L	CAGCGACCAACGATGG-1	-0.00240471454330626	-0.060521283091105	G1	3004	1041	3	C3	ESCC_L	1	T_C3_TCM	T cells	NA	TCM	C3_TCM	NA
CAGCGACCAAGCCGTC-1	SeuratProject	2319	677	escc_aggr	2319	677	0.841110165215025	0.0159551530832255	ESCC_L1	ESCC_L	CAGCGACCAAGCCGTC-1	0.00383849827924842	-0.0353508624753971	S	2586	677	12	C12	ESCC_L	1	T_C12_TCM	T cells	NA	TCM	C12_TCM	NA
CAGCGACCAGGTCCAC-1	SeuratProject	3888	921	escc_aggr	3888	921	0.825762027127371	0.0151748971193416	ESCC_L1	ESCC_L	CAGCGACCAGGTCCAC-1	-0.0223465930676969	-0.0374344892841011	G1	2975	917	3	C3	ESCC_L	1	T_C3_TCM	T cells	NA	TCM	C3_TCM	NA
CAGCGACGTAGCGTCC-1	SeuratProject	3284	869	escc_aggr	3284	869	0.8358028509178	0.0237515225334957	ESCC_L1	ESCC_L	CAGCGACGTAGCGTCC-1	0.0726544850862671	-0.0737454173888818	S	2896	869	3	C3	ESCC_L	1	T_C3_TCM	T cells	NA	TCM	C3_TCM	NA
CAGCGACGTCATATCG-1	SeuratProject	2977	1146	escc_aggr	2977	1146	0.880650370461044	0.0120927107826671	ESCC_L1	ESCC_L	CAGCGACGTCATATCG-1	0.0306294097244367	0.0589999373422206	G2M	2858	1146	17	C17	ESCC_L	1	T_C17_TH17	T cells	NA	TH17	C17_TH17	NA
CAGCGACGTTTAGGAA-1	SeuratProject	2683	928	escc_aggr	2683	928	0.865522395017889	0.0190085724934775	ESCC_L1	ESCC_L	CAGCGACGTTTAGGAA-1	-0.0212721026001196	-0.00515360413463289	G1	2687	928	3	C3	ESCC_L	1	T_C3_TCM	T cells	NA	TCM	C3_TCM	NA
CAGCTAAAGCTGCCCA-1	SeuratProject	787	428	escc_aggr	787	428	0.908655638327892	0.0952986022871665	ESCC_L1	ESCC_L	CAGCTAAAGCTGCCCA-1	-0.0501353449010833	-0.078428276996995	G1	2100	551	20	C20	ESCC_L	1	T_C20_Naive	T cells	NA	Naive	C20_Naive	NA
CAGCTAAAGTACCGGA-1	SeuratProject	699	432	escc_aggr	699	432	0.926526593107227	0.00715307582260372	ESCC_L1	ESCC_L	CAGCTAAAGTACCGGA-1	0.0261545786239874	-0.0370076785233887	S	2158	547	20	C20	ESCC_L	1	T_C20_Naive	T cells	NA	Naive	C20_Naive	NA
CAGCTAAAGTGGACGT-1	SeuratProject	3566	871	escc_aggr	3566	871	0.827665559430112	0.0182277061132922	ESCC_L1	ESCC_L	CAGCTAAAGTGGACGT-1	0.0766629327393263	-0.0192855375432332	S	2928	870	12	C12	ESCC_L	1	T_C12_TCM	T cells	NA	TCM	C12_TCM	NA
CAGCTAACACGGCGTT-1	SeuratProject	1070	548	escc_aggr	1070	548	0.904071837532947	0.11588785046729	ESCC_L1	ESCC_L	CAGCTAACACGGCGTT-1	-0.0516721132561144	-0.00269990360885655	G1	2346	627	20	C20	ESCC_L	1	T_C20_Naive	T cells	NA	Naive	C20_Naive	NA
CAGCTAACACGTCTCT-1	SeuratProject	4384	1037	escc_aggr	4384	1037	0.828085105917628	0.0244069343065693	ESCC_L1	ESCC_L	CAGCTAACACGTCTCT-1	0.128439432494149	-0.0658599093901415	S	3056	1009	3	C3	ESCC_L	1	T_C3_TCM	T cells	NA	TCM	C3_TCM	NA
CAGCTAACAGATTGCT-1	SeuratProject	2725	810	escc_aggr	2725	810	0.846630196015526	0.0132110091743119	ESCC_L1	ESCC_L	CAGCTAACAGATTGCT-1	0.00435834669976193	-0.0690035646422277	S	2725	810	3	C3	ESCC_L	1	T_C3_TCM	T cells	NA	TCM	C3_TCM	NA
CAGCTAACATGATCCA-1	SeuratProject	1138	514	escc_aggr	1138	514	0.887053967562618	0.115992970123023	ESCC_L1	ESCC_L	CAGCTAACATGATCCA-1	-0.0565117660327704	-0.0334849208104291	G1	2226	602	20	C20	ESCC_L	1	T_C20_Naive	T cells	NA	Naive	C20_Naive	NA
CAGCTAAGTCAATGTC-1	SeuratProject	1680	781	escc_aggr	1680	781	0.896860046962517	0.00714285714285714	ESCC_L1	ESCC_L	CAGCTAAGTCAATGTC-1	-0.0188315257882114	-0.0921755781069761	G1	2346	785	16	C16	ESCC_L	1	T_C16_EX	T cells	NA	EX	C16_EX	NA
CAGCTAAGTCGTGGCT-1	SeuratProject	2576	805	escc_aggr	2576	805	0.85190325521196	0.0229037267080745	ESCC_L1	ESCC_L	CAGCTAAGTCGTGGCT-1	-0.056835432674741	0.0243393013646586	G2M	2655	805	3	C3	ESCC_L	1	T_C3_TCM	T cells	NA	TCM	C3_TCM	NA
CAGCTAAGTGGCTCCA-1	SeuratProject	2986	804	escc_aggr	2986	804	0.836023301013736	0.014065639651708	ESCC_L1	ESCC_L	CAGCTAAGTGGCTCCA-1	0.025114819290227	-0.0622890533720725	S	2809	804	3	C3	ESCC_L	1	T_C3_TCM	T cells	NA	TCM	C3_TCM	NA
CAGCTAATCAAGAAGT-1	SeuratProject	2943	836	escc_aggr	2944	837	0.842541902371346	0.0105298913043478	ESCC_L1	ESCC_L	CAGCTAATCAAGAAGT-1	-0.0515316227331691	-0.0121093875229571	G1	2813	835	12	C12	ESCC_L	1	T_C12_TCM	T cells	NA	TCM	C12_TCM	NA
CAGCTAATCGCCGTGA-1	SeuratProject	3007	857	escc_aggr	3007	857	0.843262882966788	0.0219487861656136	ESCC_L1	ESCC_L	CAGCTAATCGCCGTGA-1	-0.00719077408083153	-0.0447824945103872	G1	2823	857	3	C3	ESCC_L	1	T_C3_TCM	T cells	NA	TCM	C3_TCM	NA
CAGCTGGAGTGTGAAT-1	SeuratProject	1617	563	escc_aggr	1617	563	0.857200674971426	0.00371057513914657	ESCC_L1	ESCC_L	CAGCTGGAGTGTGAAT-1	-0.0447003003798112	-0.0836328012244666	G1	2467	574	12	C12	ESCC_L	1	T_C12_TCM	T cells	NA	TCM	C12_TCM	NA
CAGCTGGCACAGGTTT-1	SeuratProject	4543	1310	escc_aggr	4543	1310	0.852332286027631	0.0189302223200528	ESCC_L1	ESCC_L	CAGCTGGCACAGGTTT-1	-0.0207120302447979	-0.0423879905066398	G1	3108	1283	27	C27	ESCC_L	1	T_C27_FH2	T cells	NA	FH2	C27_FH2	NA
CAGCTGGCATAACCTG-1	SeuratProject	488	287	escc_aggr	488	287	0.914247795905261	0.159836065573771	ESCC_L1	ESCC_L	CAGCTGGCATAACCTG-1	0.0302674519949349	0.060777643759916	G2M	2068	474	20	C20	ESCC_L	1	T_C20_Naive	T cells	NA	Naive	C20_Naive	NA
CAGCTGGGTGAACCTT-1	SeuratProject	3960	906	escc_aggr	3960	906	0.821950733693435	0.0217171717171717	ESCC_L1	ESCC_L	CAGCTGGGTGAACCTT-1	-0.00443872789717289	-0.0739718058216802	G1	2988	897	3	C3	ESCC_L	1	T_C3_TCM	T cells	NA	TCM	C3_TCM	NA
CAGCTGGGTTGTACAC-1	SeuratProject	3077	887	escc_aggr	3077	887	0.845130696341551	0.0214494637634059	ESCC_L1	ESCC_L	CAGCTGGGTTGTACAC-1	-0.015227334159826	-0.108250065617655	G1	2847	887	3	C3	ESCC_L	1	T_C3_TCM	T cells	NA	TCM	C3_TCM	NA
CAGCTGGTCCGTACAA-1	SeuratProject	4852	1100	escc_aggr	4852	1100	0.825137830307914	0.0243198680956307	ESCC_L1	ESCC_L	CAGCTGGTCCGTACAA-1	0.0281256828924977	-0.0905971205984523	S	3067	1026	3	C3	ESCC_L	1	T_C3_TCM	T cells	NA	TCM	C3_TCM	NA
CAGCTGGTCGGTTCGG-1	SeuratProject	1276	601	escc_aggr	1276	601	0.894722497421054	0.0391849529780564	ESCC_L1	ESCC_L	CAGCTGGTCGGTTCGG-1	0.0118849309268877	0.00691713039006718	S	2430	621	20	C20	ESCC_L	1	T_C20_Naive	T cells	NA	Naive	C20_Naive	NA
CAGGTGCAGACCACGA-1	SeuratProject	2751	743	escc_aggr	2751	743	0.834713379295886	0.0112686295892403	ESCC_L1	ESCC_L	CAGGTGCAGACCACGA-1	-0.0428426358793421	-0.0468263688323372	G1	2751	743	10	C10	ESCC_L	1	T_C10_EX	T cells	NA	EX	C10_EX	NA
CAGGTGCAGCGATATA-1	SeuratProject	670	388	escc_aggr	670	388	0.916052088614254	0.0507462686567164	ESCC_L1	ESCC_L	CAGGTGCAGCGATATA-1	-0.0438852825203558	-0.0178394889373231	G1	2033	522	20	C20	ESCC_L	1	T_C20_Naive	T cells	NA	Naive	C20_Naive	NA
CAGGTGCAGCTAAGAT-1	SeuratProject	2717	772	escc_aggr	2717	772	0.840868353589652	0.0106735369893265	ESCC_L1	ESCC_L	CAGGTGCAGCTAAGAT-1	-0.0521422146333965	-0.0723156563786816	G1	2717	772	3	C3	ESCC_L	1	T_C3_TCM	T cells	NA	TCM	C3_TCM	NA
CAGGTGCAGGATGGAA-1	SeuratProject	1543	605	escc_aggr	1543	605	0.872470550482659	0.00194426441996111	ESCC_L1	ESCC_L	CAGGTGCAGGATGGAA-1	-0.0495591954329086	-0.0562237817705956	G1	2382	618	20	C20	ESCC_L	1	T_C20_Naive	T cells	NA	Naive	C20_Naive	NA
CAGGTGCAGGGTGTTG-1	SeuratProject	5095	1327	escc_aggr	5095	1327	0.842392624674453	0.0204121687929343	ESCC_L1	ESCC_L	CAGGTGCAGGGTGTTG-1	0.0197273183374221	-0.00548568553370948	S	3139	1208	3	C3	ESCC_L	1	T_C3_TCM	T cells	NA	TCM	C3_TCM	NA
CAGGTGCCAAACCCAT-1	SeuratProject	2011	748	escc_aggr	2011	748	0.869979747136211	0.0193933366484336	ESCC_L1	ESCC_L	CAGGTGCCAAACCCAT-1	-0.0360744619209766	0.052984862715988	G2M	2475	748	12	C12	ESCC_L	1	T_C12_TCM	T cells	NA	TCM	C12_TCM	NA
CAGGTGCCAATTGCTG-1	SeuratProject	3995	1278	escc_aggr	3995	1278	0.86256181504561	0.0167709637046308	ESCC_L1	ESCC_L	CAGGTGCCAATTGCTG-1	-0.0824657958549528	-0.0123499308734596	G1	3092	1272	12	C12	ESCC_L	1	T_C12_TCM	T cells	NA	TCM	C12_TCM	NA
CAGGTGCCACAGCCCA-1	SeuratProject	1223	478	escc_aggr	1223	478	0.867851569550966	0.035977105478332	ESCC_L1	ESCC_L	CAGGTGCCACAGCCCA-1	-0.0426254357762833	-0.0875740656907458	G1	2457	516	3	C3	ESCC_L	1	T_C3_TCM	T cells	NA	TCM	C3_TCM	NA
CAGGTGCCACATCTTT-1	SeuratProject	416	228	escc_aggr	418	229	0.900296366462553	0.119617224880383	ESCC_L1	ESCC_L	CAGGTGCCACATCTTT-1	-0.0299922058597168	-0.0622427407091656	G1	1805	474	20	C20	ESCC_L	1	T_C20_Naive	T cells	NA	Naive	C20_Naive	NA
CAGGTGCCAGTGAGTG-1	SeuratProject	2393	937	escc_aggr	2393	937	0.879488010290096	0.0192227329711659	ESCC_L1	ESCC_L	CAGGTGCCAGTGAGTG-1	-0.00586394764733482	-0.0385923478644325	G1	2572	937	3	C3	ESCC_L	1	T_C3_TCM	T cells	NA	TCM	C3_TCM	NA
CAGGTGCCATGGTCTA-1	SeuratProject	4061	1129	escc_aggr	4061	1129	0.845941926157574	0.0184683575474021	ESCC_L1	ESCC_L	CAGGTGCCATGGTCTA-1	0.0211500581632626	-0.0770058023047274	S	3061	1114	3	C3	ESCC_L	1	T_C3_TCM	T cells	NA	TCM	C3_TCM	NA
CAGGTGCGTGCTTCTC-1	SeuratProject	4202	991	escc_aggr	4202	991	0.826855249446495	0.0135649690623513	ESCC_L1	ESCC_L	CAGGTGCGTGCTTCTC-1	-0.052702323737346	-0.0108739140053989	G1	3014	979	3	C3	ESCC_L	1	T_C3_TCM	T cells	NA	TCM	C3_TCM	NA
CAGGTGCGTGTGCGTC-1	SeuratProject	2806	908	escc_aggr	2806	908	0.857891716934998	0.0256593014967926	ESCC_L1	ESCC_L	CAGGTGCGTGTGCGTC-1	0.0171884639458589	-0.0901250099211699	S	2775	908	3	C3	ESCC_L	1	T_C3_TCM	T cells	NA	TCM	C3_TCM	NA
CAGGTGCTCACAGGCC-1	SeuratProject	896	401	escc_aggr	897	402	0.881953643311184	0.124860646599777	ESCC_L1	ESCC_L	CAGGTGCTCACAGGCC-1	-0.0454573289182376	-0.0152016294251559	G1	2143	514	20	C20	ESCC_L	1	T_C20_Naive	T cells	NA	Naive	C20_Naive	NA
CAGGTGCTCACCCGAG-1	SeuratProject	3354	843	escc_aggr	3354	843	0.829889446385451	0.0208706022659511	ESCC_L1	ESCC_L	CAGGTGCTCACCCGAG-1	-0.0213448918631962	-0.0167889784832982	G1	2912	843	10	C10	ESCC_L	1	T_C10_EX	T cells	NA	EX	C10_EX	NA
CAGGTGCTCGTAGATC-1	SeuratProject	1402	581	escc_aggr	1402	581	0.878423095976183	0.0149786019971469	ESCC_L1	ESCC_L	CAGGTGCTCGTAGATC-1	0.0105563574529339	-0.0573035531857871	S	2398	596	12	C12	ESCC_L	1	T_C12_TCM	T cells	NA	TCM	C12_TCM	NA
CAGTAACAGCGCCTCA-1	SeuratProject	3252	1180	escc_aggr	3253	1181	0.874715667144196	0.0175222871195819	ESCC_L1	ESCC_L	CAGTAACAGCGCCTCA-1	-0.00867400362142005	-0.0206691990520305	G1	2946	1179	27	C27	ESCC_L	1	T_C27_FH2	T cells	NA	FH2	C27_FH2	NA
CAGTAACAGTTGTAGA-1	SeuratProject	3482	940	escc_aggr	3482	940	0.839432973576973	0.0218265364732912	ESCC_L1	ESCC_L	CAGTAACAGTTGTAGA-1	0.0286371674340296	-0.077760994789595	S	2954	940	3	C3	ESCC_L	1	T_C3_TCM	T cells	NA	TCM	C3_TCM	NA
CAGTAACCAAGTACCT-1	SeuratProject	3878	1067	escc_aggr	3878	1067	0.843827072833778	0.0121196493037648	ESCC_L1	ESCC_L	CAGTAACCAAGTACCT-1	0.0104408120949412	-0.0134171653626565	S	3040	1062	3	C3	ESCC_L	1	T_C3_TCM	T cells	NA	TCM	C3_TCM	NA
CAGTAACCACATCCGG-1	SeuratProject	5561	1786	escc_aggr	5563	1788	0.868384280818545	0.0219306129786087	ESCC_L1	ESCC_L	CAGTAACCACATCCGG-1	0.0185615601161348	-0.0431971981229277	S	3360	1582	9	C9	ESCC_L	1	T_C9_REG	T cells	NA	REG	C9_REG	NA
CAGTAACCACATGACT-1	SeuratProject	1457	456	escc_aggr	1457	456	0.840524368701574	0.0199039121482498	ESCC_L1	ESCC_L	CAGTAACCACATGACT-1	-0.046814105598509	-0.0693049692951353	G1	2401	477	12	C12	ESCC_L	1	T_C12_TCM	T cells	NA	TCM	C12_TCM	NA
CAGTAACTCGGAAATA-1	SeuratProject	3556	870	escc_aggr	3556	870	0.827809325379573	0.0104049493813273	ESCC_L1	ESCC_L	CAGTAACTCGGAAATA-1	0.0501949159717311	-0.050473365516038	S	2937	869	12	C12	ESCC_L	1	T_C12_TCM	T cells	NA	TCM	C12_TCM	NA
CAGTAACTCGGCTTGG-1	SeuratProject	1373	622	escc_aggr	1373	622	0.89040272123383	0.145666423889294	ESCC_L1	ESCC_L	CAGTAACTCGGCTTGG-1	-0.067163126678164	0.0747013989587818	G2M	2270	680	23	C23	ESCC_L	1	T_C23_Naive	T cells	NA	Naive	C23_Naive	NA
CAGTAACTCGTAGGTT-1	SeuratProject	4041	839	escc_aggr	4041	839	0.810694856430749	0.0158376639445682	ESCC_L1	ESCC_L	CAGTAACTCGTAGGTT-1	0.0164915488757507	-0.0220865108839156	S	3023	828	12	C12	ESCC_L	1	T_C12_TCM	T cells	NA	TCM	C12_TCM	NA
CAGTAACTCTCTAAGG-1	SeuratProject	2575	818	escc_aggr	2575	818	0.853985207584852	0.0170873786407767	ESCC_L1	ESCC_L	CAGTAACTCTCTAAGG-1	-0.0133067228839941	-0.0848728508632961	G1	2660	818	3	C3	ESCC_L	1	T_C3_TCM	T cells	NA	TCM	C3_TCM	NA
CAGTCCTAGGTCGGAT-1	SeuratProject	430	225	escc_aggr	430	225	0.893188036153516	0.123255813953488	ESCC_L1	ESCC_L	CAGTCCTAGGTCGGAT-1	-0.0245197034638013	-0.0360779324125661	G1	1939	449	20	C20	ESCC_L	1	T_C20_Naive	T cells	NA	Naive	C20_Naive	NA
CAGTCCTCACATAACC-1	SeuratProject	3214	1008	escc_aggr	3214	1008	0.856407541094045	0.0214685749844431	ESCC_L1	ESCC_L	CAGTCCTCACATAACC-1	-0.0347556748098846	-0.0435519266966967	G1	2918	1008	3	C3	ESCC_L	1	T_C3_TCM	T cells	NA	TCM	C3_TCM	NA
CAGTCCTTCCACTCCA-1	SeuratProject	3864	869	escc_aggr	3864	869	0.819344679181227	0.0147515527950311	ESCC_L1	ESCC_L	CAGTCCTTCCACTCCA-1	-0.049212429323702	-0.0213875798358651	G1	2984	861	3	C3	ESCC_L	1	T_C3_TCM	T cells	NA	TCM	C3_TCM	NA
CAGTCCTTCGAATCCA-1	SeuratProject	6027	1845	escc_aggr	6027	1845	0.863997074434615	0.0253857640617223	ESCC_L1	ESCC_L	CAGTCCTTCGAATCCA-1	0.0278871079082945	-0.0714235026743346	S	3218	1576	3	C3	ESCC_L	1	T_C3_TCM	T cells	NA	TCM	C3_TCM	NA
CATATGGAGCCTATGT-1	SeuratProject	2089	761	escc_aggr	2089	761	0.867903037620078	0.0205840114887506	ESCC_L1	ESCC_L	CATATGGAGCCTATGT-1	0.0451883531751567	-0.0969805006873556	S	2498	761	12	C12	ESCC_L	1	T_C12_TCM	T cells	NA	TCM	C12_TCM	NA
CATATGGAGGATGGTC-1	SeuratProject	3723	1080	escc_aggr	3723	1080	0.849486031846917	0.0158474348643567	ESCC_L1	ESCC_L	CATATGGAGGATGGTC-1	0.037019013489673	-0.0814204527592716	S	2998	1077	3	C3	ESCC_L	1	T_C3_TCM	T cells	NA	TCM	C3_TCM	NA
CATATGGAGTGTACGG-1	SeuratProject	2181	861	escc_aggr	2181	861	0.87909729107836	0.0256762952773957	ESCC_L1	ESCC_L	CATATGGAGTGTACGG-1	0.0407090741005817	-0.0415881370796833	S	2513	861	12	C12	ESCC_L	1	T_C12_TCM	T cells	NA	TCM	C12_TCM	NA
CATATGGAGTTAACGA-1	SeuratProject	3946	1195	escc_aggr	3946	1195	0.855737899107609	0.0192600101368474	ESCC_L1	ESCC_L	CATATGGAGTTAACGA-1	-0.00604298549174174	-0.0618526929874469	G1	3045	1187	3	C3	ESCC_L	1	T_C3_TCM	T cells	NA	TCM	C3_TCM	NA
CATATGGCAACCGCCA-1	SeuratProject	5802	1922	escc_aggr	5802	1922	0.872508454385085	0.0237849017580145	ESCC_L1	ESCC_L	CATATGGCAACCGCCA-1	0.0234931390562307	-0.0156617259711827	S	3310	1686	23	C23	ESCC_L	1	T_C23_Naive	T cells	NA	Naive	C23_Naive	NA
CATATGGCAATGTAAG-1	SeuratProject	4592	1639	escc_aggr	4592	1639	0.877820126653251	0.00566202090592335	ESCC_L1	ESCC_L	CATATGGCAATGTAAG-1	-0.070529406478427	-0.0302959899170269	G1	3175	1599	9	C9	ESCC_L	1	T_C9_REG	T cells	NA	REG	C9_REG	NA
CATATGGCAGCATACT-1	SeuratProject	998	446	escc_aggr	998	446	0.883367636800137	0.0360721442885772	ESCC_L1	ESCC_L	CATATGGCAGCATACT-1	0.0177170967992792	-0.0240765985498804	S	2237	505	12	C12	ESCC_L	1	T_C12_TCM	T cells	NA	TCM	C12_TCM	NA
CATATGGGTTCGCGAC-1	SeuratProject	4051	1070	escc_aggr	4051	1070	0.839731534337118	0.0175265366576154	ESCC_L1	ESCC_L	CATATGGGTTCGCGAC-1	0.00125823814132879	-0.0027030983696277	S	3024	1060	3	C3	ESCC_L	1	T_C3_TCM	T cells	NA	TCM	C3_TCM	NA
CATATTCCACCGAATT-1	SeuratProject	4153	1212	escc_aggr	4153	1212	0.852181920586493	0.0190223934505177	ESCC_L1	ESCC_L	CATATTCCACCGAATT-1	0.01204101957172	-0.10839047239199	S	3070	1195	3	C3	ESCC_L	1	T_C3_TCM	T cells	NA	TCM	C3_TCM	NA
CATATTCCAGCGTCCA-1	SeuratProject	2599	892	escc_aggr	2599	892	0.863991867441231	0.0211619853789919	ESCC_L1	ESCC_L	CATATTCCAGCGTCCA-1	-0.0605034023418748	-0.0344068120212315	G1	2651	892	3	C3	ESCC_L	1	T_C3_TCM	T cells	NA	TCM	C3_TCM	NA
CATATTCTCACTGGGC-1	SeuratProject	1593	636	escc_aggr	1593	636	0.875474144132915	0.0357815442561205	ESCC_L1	ESCC_L	CATATTCTCACTGGGC-1	0.0370744730240331	-0.00201366297052206	S	2304	649	10	C10	ESCC_L	1	T_C10_EX	T cells	NA	EX	C10_EX	NA
CATATTCTCCCAGGTG-1	SeuratProject	2524	816	escc_aggr	2524	816	0.855853523736592	0.00911251980982567	ESCC_L1	ESCC_L	CATATTCTCCCAGGTG-1	0.0234714635020288	-0.0740320487401654	S	2633	816	3	C3	ESCC_L	1	T_C3_TCM	T cells	NA	TCM	C3_TCM	NA
CATCAAGAGACAGGCT-1	SeuratProject	4703	1172	escc_aggr	4703	1172	0.835679261906405	0.0140335955772911	ESCC_L1	ESCC_L	CATCAAGAGACAGGCT-1	-0.0146020805828324	-0.0488784558392525	G1	3087	1118	3	C3	ESCC_L	1	T_C3_TCM	T cells	NA	TCM	C3_TCM	NA
CATCAAGCAAACCTAC-1	SeuratProject	3788	899	escc_aggr	3788	899	0.825439152087935	0.0108236536430834	ESCC_L1	ESCC_L	CATCAAGCAAACCTAC-1	-0.0181665509976904	-0.104376100876099	G1	2981	897	3	C3	ESCC_L	1	T_C3_TCM	T cells	NA	TCM	C3_TCM	NA
CATCAAGCAGGCAGTA-1	SeuratProject	2265	859	escc_aggr	2265	859	0.874495832388504	0.0251655629139073	ESCC_L1	ESCC_L	CATCAAGCAGGCAGTA-1	-0.0256674843002723	-0.0299028786354196	G1	2536	859	3	C3	ESCC_L	1	T_C3_TCM	T cells	NA	TCM	C3_TCM	NA
CATCAAGGTACGACCC-1	SeuratProject	3087	861	escc_aggr	3087	861	0.841086786897909	0.0171687722708131	ESCC_L1	ESCC_L	CATCAAGGTACGACCC-1	0.0207902180998983	-0.0318651031133521	S	2855	861	12	C12	ESCC_L	1	T_C12_TCM	T cells	NA	TCM	C12_TCM	NA
CATCAAGGTGGGTCAA-1	SeuratProject	633	300	escc_aggr	633	300	0.884242869337928	0.120063191153239	ESCC_L1	ESCC_L	CATCAAGGTGGGTCAA-1	-0.0250184154864597	-0.0477060070493638	G1	1993	477	20	C20	ESCC_L	1	T_C20_Naive	T cells	NA	Naive	C20_Naive	NA
CATCAAGGTTCGGGCT-1	SeuratProject	457	236	escc_aggr	457	236	0.892100286057054	0.118161925601751	ESCC_L1	ESCC_L	CATCAAGGTTCGGGCT-1	-0.0335787485447376	-0.0487788720740078	G1	1930	458	20	C20	ESCC_L	1	T_C20_Naive	T cells	NA	Naive	C20_Naive	NA
CATCAAGTCGAACGGA-1	SeuratProject	625	294	escc_aggr	625	294	0.882851665700928	0.1776	ESCC_L1	ESCC_L	CATCAAGTCGAACGGA-1	0.042800797194774	0.00597443294634877	S	2060	461	20	C20	ESCC_L	1	T_C20_Naive	T cells	NA	Naive	C20_Naive	NA
CATCAGAAGAGAACAG-1	SeuratProject	3880	973	escc_aggr	3880	973	0.832614362762747	0.00927835051546392	ESCC_L1	ESCC_L	CATCAGAAGAGAACAG-1	-0.0563707531079709	-0.0636981638681962	G1	2988	966	3	C3	ESCC_L	1	T_C3_TCM	T cells	NA	TCM	C3_TCM	NA
CATCAGAAGTTTAGGA-1	SeuratProject	6600	1566	escc_aggr	6601	1567	0.836490955888028	0.0143917588244205	ESCC_L1	ESCC_L	CATCAGAAGTTTAGGA-1	-0.0178984672289263	-0.0343355075583099	G1	3092	1153	3	C3	ESCC_L	1	T_C3_TCM	T cells	NA	TCM	C3_TCM	NA
CATCAGACAATGAAAC-1	SeuratProject	3416	909	escc_aggr	3416	909	0.837285673584565	0.00907494145199063	ESCC_L1	ESCC_L	CATCAGACAATGAAAC-1	0.0513468082351272	-0.0426096836168875	S	2931	909	12	C12	ESCC_L	1	T_C12_TCM	T cells	NA	TCM	C12_TCM	NA
CATCAGACACTGTCGG-1	SeuratProject	3540	983	escc_aggr	3540	983	0.84320957093851	0.0242937853107345	ESCC_L1	ESCC_L	CATCAGACACTGTCGG-1	-0.0631287438985676	-0.0608495865142963	G1	2964	983	3	C3	ESCC_L	1	T_C3_TCM	T cells	NA	TCM	C3_TCM	NA
CATCAGACATCATCCC-1	SeuratProject	3649	920	escc_aggr	3649	920	0.832016611492992	0.0194573855850918	ESCC_L1	ESCC_L	CATCAGACATCATCCC-1	-0.0311346822084311	0.0391845770911295	G2M	2970	918	3	C3	ESCC_L	1	T_C3_TCM	T cells	NA	TCM	C3_TCM	NA
CATCAGACATTGTGCA-1	SeuratProject	1260	670	escc_aggr	1260	670	0.911528077555538	0.00634920634920635	ESCC_L1	ESCC_L	CATCAGACATTGTGCA-1	-0.00680335416977617	-0.0634397683691562	G1	2450	707	9	C9	ESCC_L	1	T_C9_REG	T cells	NA	REG	C9_REG	NA
CATCAGAGTCTAAAGA-1	SeuratProject	3592	937	escc_aggr	3593	938	0.835955168858944	0.0186473698858892	ESCC_L1	ESCC_L	CATCAGAGTCTAAAGA-1	-0.0261803106108978	-0.0539824557586332	G1	2955	936	3	C3	ESCC_L	1	T_C3_TCM	T cells	NA	TCM	C3_TCM	NA
CATCAGAGTGTTCTTT-1	SeuratProject	3983	1042	escc_aggr	3983	1042	0.838247619476813	0.00903841325633944	ESCC_L1	ESCC_L	CATCAGAGTGTTCTTT-1	0.0336374266789889	-0.0690502972757578	S	3011	1034	3	C3	ESCC_L	1	T_C3_TCM	T cells	NA	TCM	C3_TCM	NA
CATCAGATCAGAGACG-1	SeuratProject	2522	804	escc_aggr	2522	804	0.854048724555777	0	ESCC_L1	ESCC_L	CATCAGATCAGAGACG-1	-0.00348745476372311	-0.0104494788245008	G1	2639	803	2	C2	ESCC_L	1	T_C2_NK	T cells	NA	NK	C2_NK	NA
CATCAGATCGGTGTCG-1	SeuratProject	3012	843	escc_aggr	3012	843	0.841031776815696	0.0195883134130146	ESCC_L1	ESCC_L	CATCAGATCGGTGTCG-1	0.0676949978295384	-0.0171392778995953	S	2828	842	3	C3	ESCC_L	1	T_C3_TCM	T cells	NA	TCM	C3_TCM	NA
CATCAGATCTAGAGTC-1	SeuratProject	4115	1042	escc_aggr	4115	1042	0.834963728930592	0.0162818955042527	ESCC_L1	ESCC_L	CATCAGATCTAGAGTC-1	-0.0293693713109282	-0.0889071063038724	G1	3013	1022	3	C3	ESCC_L	1	T_C3_TCM	T cells	NA	TCM	C3_TCM	NA
CATCAGATCTCTGCTG-1	SeuratProject	4605	1428	escc_aggr	4605	1428	0.861187673767671	0.0269272529858849	ESCC_L1	ESCC_L	CATCAGATCTCTGCTG-1	-0.0252333761829917	-0.0280459809944511	G1	3122	1383	3	C3	ESCC_L	1	T_C3_TCM	T cells	NA	TCM	C3_TCM	NA
CATCCACAGACCCACC-1	SeuratProject	1633	615	escc_aggr	1634	616	0.868148737431795	0.00367197062423501	ESCC_L1	ESCC_L	CATCCACAGACCCACC-1	-0.0452935994880919	-0.0564702046194714	G1	2416	628	20	C20	ESCC_L	1	T_C20_Naive	T cells	NA	Naive	C20_Naive	NA
CATCCACAGACCTAGG-1	SeuratProject	2866	1050	escc_aggr	2866	1050	0.873864029506941	0.0237264480111654	ESCC_L1	ESCC_L	CATCCACAGACCTAGG-1	-0.0337994857916346	-0.104940322599614	G1	2804	1050	3	C3	ESCC_L	1	T_C3_TCM	T cells	NA	TCM	C3_TCM	NA
CATCCACCAACAACCT-1	SeuratProject	3037	773	escc_aggr	3037	773	0.829353993097305	0.0200856108001317	ESCC_L1	ESCC_L	CATCCACCAACAACCT-1	-0.0483557865134686	-0.0205353667804057	G1	2840	773	12	C12	ESCC_L	1	T_C12_TCM	T cells	NA	TCM	C12_TCM	NA
CATCCACCAACGATCT-1	SeuratProject	681	344	escc_aggr	681	344	0.895314765656128	0.0102790014684288	ESCC_L1	ESCC_L	CATCCACCAACGATCT-1	-0.0488366012414037	-0.0653140093034183	G1	1928	487	20	C20	ESCC_L	1	T_C20_Naive	T cells	NA	Naive	C20_Naive	NA
CATCCACCAAGCGTAG-1	SeuratProject	2603	763	escc_aggr	2603	763	0.843960280791879	0.0238186707645025	ESCC_L1	ESCC_L	CATCCACCAAGCGTAG-1	0.0400219338106779	-0.0736884671764388	S	2668	762	3	C3	ESCC_L	1	T_C3_TCM	T cells	NA	TCM	C3_TCM	NA
CATCCACCACATCCAA-1	SeuratProject	1450	664	escc_aggr	1450	664	0.892704701690169	0.0406896551724138	ESCC_L1	ESCC_L	CATCCACCACATCCAA-1	-0.00115210569930355	-0.1033121440907	G1	2379	677	2	C2	ESCC_L	1	T_C2_NK	T cells	NA	NK	C2_NK	NA
CATCCACCACCAGGCT-1	SeuratProject	3645	1009	escc_aggr	3645	1009	0.843387496747531	0.00576131687242798	ESCC_L1	ESCC_L	CATCCACCACCAGGCT-1	0.000199752857508867	-0.124383083376846	S	3011	1007	12	C12	ESCC_L	1	T_C12_TCM	T cells	NA	TCM	C12_TCM	NA
CATCCACCAGCATGAG-1	SeuratProject	1752	778	escc_aggr	1752	778	0.891305442220189	0.00627853881278539	ESCC_L1	ESCC_L	CATCCACCAGCATGAG-1	-0.0557175412953119	-0.0819007257171613	G1	2357	779	9	C9	ESCC_L	1	T_C9_REG	T cells	NA	REG	C9_REG	NA
CATCCACCAGTAGAGC-1	SeuratProject	4146	978	escc_aggr	4146	978	0.826601790471172	0.0296671490593343	ESCC_L1	ESCC_L	CATCCACCAGTAGAGC-1	-0.0313735948008296	-0.072450486667588	G1	3004	964	3	C3	ESCC_L	1	T_C3_TCM	T cells	NA	TCM	C3_TCM	NA
CATCCACGTGTGACGA-1	SeuratProject	8823	1877	escc_aggr	8823	1877	0.829645875564687	0.0176810608636518	ESCC_L1	ESCC_L	CATCCACGTGTGACGA-1	-0.0111143385629577	-0.0633900099743581	G1	2909	872	12	C12	ESCC_L	1	T_C12_TCM	T cells	NA	TCM	C12_TCM	NA
CATCCACTCCACGCAG-1	SeuratProject	4683	1344	escc_aggr	4683	1344	0.852303140979229	0.0136664531283365	ESCC_L1	ESCC_L	CATCCACTCCACGCAG-1	0.000501448010155545	0.0196539031432117	G2M	3186	1286	3	C3	ESCC_L	1	T_C3_TCM	T cells	NA	TCM	C3_TCM	NA
CATCCACTCCGTCATC-1	SeuratProject	4799	1730	escc_aggr	4800	1731	0.879675321192486	0.0254166666666667	ESCC_L1	ESCC_L	CATCCACTCCGTCATC-1	-0.0223115050662226	-0.0185396625191759	G1	3366	1658	9	C9	ESCC_L	1	T_C9_REG	T cells	NA	REG	C9_REG	NA
CATCCACTCTCCCTGA-1	SeuratProject	7913	1737	escc_aggr	7913	1737	0.831071391834554	0.0240111209402249	ESCC_L1	ESCC_L	CATCCACTCTCCCTGA-1	-0.0668151803926653	-0.0227472432445445	G1	2992	991	3	C3	ESCC_L	1	T_C3_TCM	T cells	NA	TCM	C3_TCM	NA
CATCGAAGTTGATTGC-1	SeuratProject	2882	750	escc_aggr	2882	750	0.831016061807456	0.0135322692574601	ESCC_L1	ESCC_L	CATCGAAGTTGATTGC-1	-0.019670974219831	-0.0667502546666651	G1	2787	750	12	C12	ESCC_L	1	T_C12_TCM	T cells	NA	TCM	C12_TCM	NA
CATCGGGAGCAGACTG-1	SeuratProject	2934	913	escc_aggr	2934	913	0.853786542321605	0.0180640763462849	ESCC_L1	ESCC_L	CATCGGGAGCAGACTG-1	0.0651839080582689	-0.018537270465146	S	2812	913	3	C3	ESCC_L	1	T_C3_TCM	T cells	NA	TCM	C3_TCM	NA
CATCGGGAGCTAGCCC-1	SeuratProject	2450	956	escc_aggr	2450	956	0.879407446576916	0.0208163265306122	ESCC_L1	ESCC_L	CATCGGGAGCTAGCCC-1	-0.0623025626067175	-0.09029127719972	G1	2591	955	3	C3	ESCC_L	1	T_C3_TCM	T cells	NA	TCM	C3_TCM	NA
CATCGGGCATTGGTAC-1	SeuratProject	7006	1285	escc_aggr	7006	1285	0.808458529167344	0.0137025406794176	ESCC_L1	ESCC_L	CATCGGGCATTGGTAC-1	-0.0389654176991581	-0.0673273138148568	G1	2952	841	3	C3	ESCC_L	1	T_C3_TCM	T cells	NA	TCM	C3_TCM	NA
CATCGGGGTCAAGCGA-1	SeuratProject	5050	1197	escc_aggr	5050	1197	0.831177953912484	0.0289108910891089	ESCC_L1	ESCC_L	CATCGGGGTCAAGCGA-1	-0.0364288169162958	-0.0753276179869936	G1	3091	1098	3	C3	ESCC_L	1	T_C3_TCM	T cells	NA	TCM	C3_TCM	NA
CATCGGGGTCTTCAAG-1	SeuratProject	4074	1084	escc_aggr	4074	1084	0.840723436641129	0.014972999509082	ESCC_L1	ESCC_L	CATCGGGGTCTTCAAG-1	-0.0380936994789557	-0.125788604512859	G1	3029	1069	3	C3	ESCC_L	1	T_C3_TCM	T cells	NA	TCM	C3_TCM	NA
CATCGGGTCTATCCTA-1	SeuratProject	3862	1502	escc_aggr	3862	1502	0.885652689361723	0.0113930605903677	ESCC_L1	ESCC_L	CATCGGGTCTATCCTA-1	-0.0351500705708471	0.0155686101490067	G2M	3138	1499	3	C3	ESCC_L	1	T_C3_TCM	T cells	NA	TCM	C3_TCM	NA
CATGACACAAGTTAAG-1	SeuratProject	1521	547	escc_aggr	1522	548	0.860598274454649	0.0578186596583443	ESCC_L1	ESCC_L	CATGACACAAGTTAAG-1	0.0769554093218305	-0.094858384092915	S	2442	557	12	C12	ESCC_L	1	T_C12_TCM	T cells	NA	TCM	C12_TCM	NA
CATGACACAATGCCAT-1	SeuratProject	3730	974	escc_aggr	3731	975	0.836828346095935	0.0383275261324042	ESCC_L1	ESCC_L	CATGACACAATGCCAT-1	0.0260277457399769	-0.00176593277200454	S	2972	971	3	C3	ESCC_L	1	T_C3_TCM	T cells	NA	TCM	C3_TCM	NA
CATGACACATAACCTG-1	SeuratProject	2268	640	escc_aggr	2268	640	0.83625699515304	0.00837742504409171	ESCC_L1	ESCC_L	CATGACACATAACCTG-1	-0.0504592813176837	-0.0577986513692878	G1	2578	640	10	C10	ESCC_L	1	T_C10_EX	T cells	NA	EX	C10_EX	NA
CATGACAGTGGTCCGT-1	SeuratProject	3378	1079	escc_aggr	3378	1079	0.859539244250611	0.022202486678508	ESCC_L1	ESCC_L	CATGACAGTGGTCCGT-1	0.0120271409663762	0.0213568185550216	G2M	2950	1079	3	C3	ESCC_L	1	T_C3_TCM	T cells	NA	TCM	C3_TCM	NA
CATGACATCAGATAAG-1	SeuratProject	3084	833	escc_aggr	3084	833	0.837073449652118	0.0184824902723735	ESCC_L1	ESCC_L	CATGACATCAGATAAG-1	-0.0132878805352215	-0.0986721220874637	G1	2850	833	3	C3	ESCC_L	1	T_C3_TCM	T cells	NA	TCM	C3_TCM	NA
CATGACATCGATCCCT-1	SeuratProject	1783	675	escc_aggr	1783	675	0.870246713912642	0.00168255748738082	ESCC_L1	ESCC_L	CATGACATCGATCCCT-1	-0.00587844048925953	-0.103463434625005	G1	2391	680	8	C8	ESCC_L	1	T_C8_TCM	T cells	NA	TCM	C8_TCM	NA
CATGACATCGGCTACG-1	SeuratProject	3298	929	escc_aggr	3299	930	0.843706761325574	0.0133373749621097	ESCC_L1	ESCC_L	CATGACATCGGCTACG-1	0.114561851517283	-0.0533977598097541	S	2907	929	12	C12	ESCC_L	1	T_C12_TCM	T cells	NA	TCM	C12_TCM	NA
CATGACATCTCGGACG-1	SeuratProject	2929	850	escc_aggr	2929	850	0.845011843082448	0.0102424035506999	ESCC_L1	ESCC_L	CATGACATCTCGGACG-1	-0.0489255465926321	-0.0341248799134962	G1	2812	850	12	C12	ESCC_L	1	T_C12_TCM	T cells	NA	TCM	C12_TCM	NA
CATGACATCTTTAGGG-1	SeuratProject	2024	720	escc_aggr	2024	720	0.864231871918751	0.0108695652173913	ESCC_L1	ESCC_L	CATGACATCTTTAGGG-1	-0.0520451107153064	0.0169774044072	G2M	2480	720	9	C9	ESCC_L	1	T_C9_REG	T cells	NA	REG	C9_REG	NA
CATGCCTAGGTCATCT-1	SeuratProject	2576	878	escc_aggr	2576	878	0.862955507900819	0.0221273291925466	ESCC_L1	ESCC_L	CATGCCTAGGTCATCT-1	0.083832054200626	-0.0209412491276599	S	2647	878	3	C3	ESCC_L	1	T_C3_TCM	T cells	NA	TCM	C3_TCM	NA
CATGCCTGTCGGCACT-1	SeuratProject	619	245	escc_aggr	620	246	0.856231994993865	0.124193548387097	ESCC_L1	ESCC_L	CATGCCTGTCGGCACT-1	-0.0222799588982084	-0.0440229057611329	G1	1918	413	20	C20	ESCC_L	1	T_C20_Naive	T cells	NA	Naive	C20_Naive	NA
CATGCCTGTTACTGAC-1	SeuratProject	4406	1139	escc_aggr	4406	1139	0.838772339389898	0.0115751248297776	ESCC_L1	ESCC_L	CATGCCTGTTACTGAC-1	0.0192425303551743	-0.0495675578689442	S	3047	1113	3	C3	ESCC_L	1	T_C3_TCM	T cells	NA	TCM	C3_TCM	NA
CATGCCTTCAGTACGT-1	SeuratProject	3914	871	escc_aggr	3914	871	0.818349138756542	0.0186509964230966	ESCC_L1	ESCC_L	CATGCCTTCAGTACGT-1	0.0131367434334733	-0.0698311113146367	S	2981	866	3	C3	ESCC_L	1	T_C3_TCM	T cells	NA	TCM	C3_TCM	NA
CATGCCTTCCAAACTG-1	SeuratProject	4300	1032	escc_aggr	4300	1032	0.829422281804417	0.0134883720930233	ESCC_L1	ESCC_L	CATGCCTTCCAAACTG-1	-0.0565522352676205	0.000623699630373536	G2M	3054	1004	3	C3	ESCC_L	1	T_C3_TCM	T cells	NA	TCM	C3_TCM	NA
CATGGCGAGGACATTA-1	SeuratProject	3106	930	escc_aggr	3106	930	0.850031989812682	0.0254346426271732	ESCC_L1	ESCC_L	CATGGCGAGGACATTA-1	0.0291607187875057	-0.0618014893153207	S	2870	930	3	C3	ESCC_L	1	T_C3_TCM	T cells	NA	TCM	C3_TCM	NA
CATGGCGAGGATATAC-1	SeuratProject	1872	868	escc_aggr	1874	870	0.898174825596489	0.0096051227321238	ESCC_L1	ESCC_L	CATGGCGAGGATATAC-1	0.0249187502159077	0.0116929542774447	S	2417	868	27	C27	ESCC_L	1	T_C27_FH2	T cells	NA	FH2	C27_FH2	NA
CATGGCGAGGATTCGG-1	SeuratProject	552	324	escc_aggr	552	324	0.91560933304389	0	ESCC_L1	ESCC_L	CATGGCGAGGATTCGG-1	0.0308336286697442	-0.0685602109730754	S	2183	470	20	C20	ESCC_L	1	T_C20_Naive	T cells	NA	Naive	C20_Naive	NA
CATGGCGAGGTGCTTT-1	SeuratProject	2661	794	escc_aggr	2661	794	0.846651827534643	0.0195415257422022	ESCC_L1	ESCC_L	CATGGCGAGGTGCTTT-1	-0.00627605758956314	-0.0729036743013555	G1	2685	794	3	C3	ESCC_L	1	T_C3_TCM	T cells	NA	TCM	C3_TCM	NA
CATGGCGAGTAGTGCG-1	SeuratProject	2844	911	escc_aggr	2844	911	0.856855444818093	0.0439521800281294	ESCC_L1	ESCC_L	CATGGCGAGTAGTGCG-1	-0.0226788188375588	-0.0497204870934877	G1	2775	911	3	C3	ESCC_L	1	T_C3_TCM	T cells	NA	TCM	C3_TCM	NA
CATGGCGCACATTCGA-1	SeuratProject	8970	2555	escc_aggr	8970	2555	0.862021204899557	0.00434782608695652	ESCC_L1	ESCC_L	CATGGCGCACATTCGA-1	-0.00766163717990509	-0.032206511114151	G1	2891	1314	22	C22	ESCC_L	1	T_C22_NK	T cells	NA	NK	C22_NK	NA
CATGGCGCACGGTTTA-1	SeuratProject	1781	616	escc_aggr	1781	616	0.858157219964175	0.00786075238629983	ESCC_L1	ESCC_L	CATGGCGCACGGTTTA-1	-0.0538595324653768	-0.00356037426053582	G1	2430	616	12	C12	ESCC_L	1	T_C12_TCM	T cells	NA	TCM	C12_TCM	NA
CATGGCGCATCCTTGC-1	SeuratProject	3109	872	escc_aggr	3109	872	0.841922647476121	0.0196204567385011	ESCC_L1	ESCC_L	CATGGCGCATCCTTGC-1	0.0213063439324113	-0.0580462382165231	S	2864	872	3	C3	ESCC_L	1	T_C3_TCM	T cells	NA	TCM	C3_TCM	NA
CATGGCGGTTACAGAA-1	SeuratProject	3201	829	escc_aggr	3201	829	0.832615313518743	0.0165573258356764	ESCC_L1	ESCC_L	CATGGCGGTTACAGAA-1	-0.0479924213151339	-0.0593040197023633	G1	2863	829	3	C3	ESCC_L	1	T_C3_TCM	T cells	NA	TCM	C3_TCM	NA
CATGGCGGTTCCCGAG-1	SeuratProject	3067	836	escc_aggr	3067	836	0.83809755121514	0.0163025758069775	ESCC_L1	ESCC_L	CATGGCGGTTCCCGAG-1	-0.0546827475142386	-0.048457110020106	G1	2847	836	3	C3	ESCC_L	1	T_C3_TCM	T cells	NA	TCM	C3_TCM	NA
CATGGCGTCCTATGTT-1	SeuratProject	2250	772	escc_aggr	2251	773	0.86153221744567	0.00177698800533096	ESCC_L1	ESCC_L	CATGGCGTCCTATGTT-1	0.0277626044551163	-0.072665289485338	S	2544	771	9	C9	ESCC_L	1	T_C9_REG	T cells	NA	REG	C9_REG	NA
CATTATCAGAAAGTGG-1	SeuratProject	1188	518	escc_aggr	1188	518	0.882761560613907	0.00168350168350168	ESCC_L1	ESCC_L	CATTATCAGAAAGTGG-1	-0.0477355799621994	-0.0833148783789418	G1	2473	556	12	C12	ESCC_L	1	T_C12_TCM	T cells	NA	TCM	C12_TCM	NA
CATTATCCAATTGCTG-1	SeuratProject	3670	984	escc_aggr	3670	984	0.839628465747831	0.035149863760218	ESCC_L1	ESCC_L	CATTATCCAATTGCTG-1	-0.0268451552746324	-0.0652592347096911	G1	3000	983	3	C3	ESCC_L	1	T_C3_TCM	T cells	NA	TCM	C3_TCM	NA
CATTATCCACCTGGTG-1	SeuratProject	3222	1186	escc_aggr	3222	1186	0.87627556579986	0.0133457479826195	ESCC_L1	ESCC_L	CATTATCCACCTGGTG-1	-0.0120529299454066	-0.0279370794980358	G1	2938	1186	3	C3	ESCC_L	1	T_C3_TCM	T cells	NA	TCM	C3_TCM	NA
CATTATCCACGACTCG-1	SeuratProject	877	471	escc_aggr	877	471	0.908264110248022	0.00570125427594071	ESCC_L1	ESCC_L	CATTATCCACGACTCG-1	-0.0468991619040125	0.00957281576216629	G2M	2144	579	20	C20	ESCC_L	1	T_C20_Naive	T cells	NA	Naive	C20_Naive	NA
CATTATCCATAGAAAC-1	SeuratProject	2004	726	escc_aggr	2004	726	0.866452224065351	0.0174650698602794	ESCC_L1	ESCC_L	CATTATCCATAGAAAC-1	-0.0136102154454243	-0.0183629208113447	G1	2471	725	3	C3	ESCC_L	1	T_C3_TCM	T cells	NA	TCM	C3_TCM	NA
CATTATCCATTGGTAC-1	SeuratProject	949	450	escc_aggr	949	450	0.891157298161874	0.089567966280295	ESCC_L1	ESCC_L	CATTATCCATTGGTAC-1	-0.0442160706556856	-0.0627640679596187	G1	2142	544	20	C20	ESCC_L	1	T_C20_Naive	T cells	NA	Naive	C20_Naive	NA
CATTATCGTAATCGTC-1	SeuratProject	2865	799	escc_aggr	2865	799	0.839584074357652	0.00698080279232112	ESCC_L1	ESCC_L	CATTATCGTAATCGTC-1	0.0323898353025888	-0.0153289219593184	S	2784	799	10	C10	ESCC_L	1	T_C10_EX	T cells	NA	EX	C10_EX	NA
CATTATCGTAGTGAAT-1	SeuratProject	2868	743	escc_aggr	2868	743	0.830346520413028	0.0345188284518828	ESCC_L1	ESCC_L	CATTATCGTAGTGAAT-1	-0.0050856085263318	-0.0893938121709455	G1	2783	742	12	C12	ESCC_L	1	T_C12_TCM	T cells	NA	TCM	C12_TCM	NA
CATTATCGTCAACTGT-1	SeuratProject	5383	1437	escc_aggr	5383	1437	0.846270741412363	0.0235927921233513	ESCC_L1	ESCC_L	CATTATCGTCAACTGT-1	-0.0311923483808662	-0.0801462310456049	G1	3191	1275	3	C3	ESCC_L	1	T_C3_TCM	T cells	NA	TCM	C3_TCM	NA
CATTATCGTCATCCCT-1	SeuratProject	1029	553	escc_aggr	1029	553	0.910473752817371	0.00194363459669582	ESCC_L1	ESCC_L	CATTATCGTCATCCCT-1	-0.00872371441019681	0.0379506183676795	G2M	2287	621	20	C20	ESCC_L	1	T_C20_Naive	T cells	NA	Naive	C20_Naive	NA
CATTATCGTGGCTCCA-1	SeuratProject	1643	568	escc_aggr	1643	568	0.856548128131929	0.0079123554473524	ESCC_L1	ESCC_L	CATTATCGTGGCTCCA-1	0.016683157389072	-0.0474797167596225	S	2427	578	12	C12	ESCC_L	1	T_C12_TCM	T cells	NA	TCM	C12_TCM	NA
CATTATCTCCAAGCCG-1	SeuratProject	3442	773	escc_aggr	3442	773	0.816605581511248	0.0180127832655433	ESCC_L1	ESCC_L	CATTATCTCCAAGCCG-1	0.0192487242241294	-0.0338083737097002	S	2909	772	3	C3	ESCC_L	1	T_C3_TCM	T cells	NA	TCM	C3_TCM	NA
CATTATCTCGACAGCC-1	SeuratProject	3624	970	escc_aggr	3624	970	0.839172186369108	0.0165562913907285	ESCC_L1	ESCC_L	CATTATCTCGACAGCC-1	-0.0225251455358704	-0.087299378196993	G1	2968	968	3	C3	ESCC_L	1	T_C3_TCM	T cells	NA	TCM	C3_TCM	NA
CATTATCTCGTTGACA-1	SeuratProject	2192	700	escc_aggr	2192	700	0.851611442567673	0.0159671532846715	ESCC_L1	ESCC_L	CATTATCTCGTTGACA-1	0.0154845712660368	-0.0136764089335509	S	2547	700	3	C3	ESCC_L	1	T_C3_TCM	T cells	NA	TCM	C3_TCM	NA
CATTATCTCTGGTTCC-1	SeuratProject	3003	883	escc_aggr	3003	883	0.847135536939029	0.0153180153180153	ESCC_L1	ESCC_L	CATTATCTCTGGTTCC-1	0.0861850579921531	-0.0715746712465194	S	2834	883	3	C3	ESCC_L	1	T_C3_TCM	T cells	NA	TCM	C3_TCM	NA
CATTCGCAGCTGCAAG-1	SeuratProject	1867	936	escc_aggr	1867	936	0.908329183898868	0.00374933047670059	ESCC_L1	ESCC_L	CATTCGCAGCTGCAAG-1	0.147362917152879	-0.0600754382967506	S	2364	939	2	C2	ESCC_L	1	T_C2_NK	T cells	NA	NK	C2_NK	NA
CATTCGCAGTGGAGTC-1	SeuratProject	1970	678	escc_aggr	1971	679	0.859526291032258	0.0106544901065449	ESCC_L1	ESCC_L	CATTCGCAGTGGAGTC-1	-0.0119654955881692	-0.0960538885696777	G1	2481	678	12	C12	ESCC_L	1	T_C12_TCM	T cells	NA	TCM	C12_TCM	NA
CATTCGCCAAGCCGCT-1	SeuratProject	2911	913	escc_aggr	2911	913	0.854628957143228	0.0154586052902783	ESCC_L1	ESCC_L	CATTCGCCAAGCCGCT-1	0.00171832288048585	-0.0733675735027762	S	2812	913	3	C3	ESCC_L	1	T_C3_TCM	T cells	NA	TCM	C3_TCM	NA
CATTCGCCACATTTCT-1	SeuratProject	671	379	escc_aggr	671	379	0.912236412159023	0.195230998509687	ESCC_L1	ESCC_L	CATTCGCCACATTTCT-1	0.00375662563469198	0.0356476840302179	G2M	1984	546	23	C23	ESCC_L	1	T_C23_Naive	T cells	NA	Naive	C23_Naive	NA
CATTCGCTCAGGCGAA-1	SeuratProject	3209	826	escc_aggr	3209	826	0.831908863773971	0.0208787784356497	ESCC_L1	ESCC_L	CATTCGCTCAGGCGAA-1	-0.015547737355362	-0.0154276426067224	G1	2877	826	3	C3	ESCC_L	1	T_C3_TCM	T cells	NA	TCM	C3_TCM	NA
CATTCGCTCGGCGCAT-1	SeuratProject	757	389	escc_aggr	757	389	0.899570458825924	0.0819022457067371	ESCC_L1	ESCC_L	CATTCGCTCGGCGCAT-1	-0.0258644704290557	-0.06955435424116	G1	2066	503	20	C20	ESCC_L	1	T_C20_Naive	T cells	NA	Naive	C20_Naive	NA
CCAATCCAGCGATATA-1	SeuratProject	2474	720	escc_aggr	2474	720	0.842026508222595	0.0117219078415521	ESCC_L1	ESCC_L	CCAATCCAGCGATATA-1	0.0344119737910857	-0.00522335191216594	S	2633	720	3	C3	ESCC_L	1	T_C3_TCM	T cells	NA	TCM	C3_TCM	NA
CCAATCCAGCTAACTC-1	SeuratProject	3753	988	escc_aggr	3753	988	0.837839890380881	0.0199840127897682	ESCC_L1	ESCC_L	CCAATCCAGCTAACTC-1	-0.0310272577152959	0.00769429618417551	G2M	2996	986	3	C3	ESCC_L	1	T_C3_TCM	T cells	NA	TCM	C3_TCM	NA
CCAATCCAGTGAACGC-1	SeuratProject	1883	685	escc_aggr	1883	685	0.865899291384406	0.00371747211895911	ESCC_L1	ESCC_L	CCAATCCAGTGAACGC-1	-0.0394926707512553	0.0101263888447214	G2M	2461	688	1	C1	ESCC_L	1	T_C1_MEM	T cells	NA	MEM	C1_MEM	NA
CCAATCCGTACTTCTT-1	SeuratProject	2192	933	escc_aggr	2192	933	0.888962403163279	0.0132299270072993	ESCC_L1	ESCC_L	CCAATCCGTACTTCTT-1	0.0739188513173272	-0.0120752426999883	S	2486	933	3	C3	ESCC_L	1	T_C3_TCM	T cells	NA	TCM	C3_TCM	NA
CCAATCCGTCGAACAG-1	SeuratProject	1754	846	escc_aggr	1755	847	0.902476361084426	0.0227920227920228	ESCC_L1	ESCC_L	CCAATCCGTCGAACAG-1	0.0237431118495825	-0.123736770599803	S	2377	848	10	C10	ESCC_L	1	T_C10_EX	T cells	NA	EX	C10_EX	NA
CCAATCCGTTGCTCCT-1	SeuratProject	482	357	escc_aggr	485	360	0.951805031744288	0.0103092783505155	ESCC_L1	ESCC_L	CCAATCCGTTGCTCCT-1	-0.0466043290442953	-0.0136168544182968	G1	1897	571	20	C20	ESCC_L	1	T_C20_Naive	T cells	NA	Naive	C20_Naive	NA
CCAATCCTCAAAGTAG-1	SeuratProject	2456	924	escc_aggr	2456	924	0.874770562375976	0.0162866449511401	ESCC_L1	ESCC_L	CCAATCCTCAAAGTAG-1	-0.00218733456994637	0.0219019066175266	G2M	2596	924	3	C3	ESCC_L	1	T_C3_TCM	T cells	NA	TCM	C3_TCM	NA
CCACCTAAGACTCGGA-1	SeuratProject	2937	920	escc_aggr	2937	920	0.854633771018164	0.0163432073544433	ESCC_L1	ESCC_L	CCACCTAAGACTCGGA-1	-0.0420423331755626	-0.0366274379386077	G1	2816	920	3	C3	ESCC_L	1	T_C3_TCM	T cells	NA	TCM	C3_TCM	NA
CCACCTAAGATTACCC-1	SeuratProject	1815	881	escc_aggr	1815	881	0.903678243560708	0.00440771349862259	ESCC_L1	ESCC_L	CCACCTAAGATTACCC-1	-0.0373043883167685	-0.0185981881966194	G1	2320	886	9	C9	ESCC_L	1	T_C9_REG	T cells	NA	REG	C9_REG	NA
CCACCTAAGCTAGTTC-1	SeuratProject	9652	2395	escc_aggr	9652	2395	0.848087846861644	0.0211355159552424	ESCC_L1	ESCC_L	CCACCTAAGCTAGTTC-1	-0.0507275733623885	0.0129876096638117	G2M	2854	1031	3	C3	ESCC_L	1	T_C3_TCM	T cells	NA	TCM	C3_TCM	NA
CCACCTAAGCTCCCAG-1	SeuratProject	3073	912	escc_aggr	3073	912	0.848728814806069	0.0214773836641718	ESCC_L1	ESCC_L	CCACCTAAGCTCCCAG-1	0.0821365046267231	-0.0444985955328048	S	2865	912	3	C3	ESCC_L	1	T_C3_TCM	T cells	NA	TCM	C3_TCM	NA
CCACCTACACTTACGA-1	SeuratProject	863	384	escc_aggr	863	384	0.880218570088054	0.0428736964078795	ESCC_L1	ESCC_L	CCACCTACACTTACGA-1	-0.0383296162928454	-0.0501492046651655	G1	2053	494	20	C20	ESCC_L	1	T_C20_Naive	T cells	NA	Naive	C20_Naive	NA
CCACCTACATGCCACG-1	SeuratProject	3500	854	escc_aggr	3501	855	0.827259364926269	0.0119965724078835	ESCC_L1	ESCC_L	CCACCTACATGCCACG-1	-0.0123518881238546	-0.0708124390407375	G1	2944	852	12	C12	ESCC_L	1	T_C12_TCM	T cells	NA	TCM	C12_TCM	NA
CCACCTAGTCCAACTA-1	SeuratProject	3332	952	escc_aggr	3332	952	0.845553900916379	0.0339135654261705	ESCC_L1	ESCC_L	CCACCTAGTCCAACTA-1	0.0700861756942998	-0.0542239150954693	S	2932	952	3	C3	ESCC_L	1	T_C3_TCM	T cells	NA	TCM	C3_TCM	NA
CCACCTAGTGAGGCTA-1	SeuratProject	2919	865	escc_aggr	2919	865	0.847566434750485	0.0154162384378212	ESCC_L1	ESCC_L	CCACCTAGTGAGGCTA-1	0.105009554862057	-0.069506724736699	S	2806	865	3	C3	ESCC_L	1	T_C3_TCM	T cells	NA	TCM	C3_TCM	NA
CCACCTAGTGAGGGTT-1	SeuratProject	1421	581	escc_aggr	1421	581	0.876794177767254	0.035890218156228	ESCC_L1	ESCC_L	CCACCTAGTGAGGGTT-1	-0.000422498566635128	0.00787519989000257	G2M	2391	600	12	C12	ESCC_L	1	T_C12_TCM	T cells	NA	TCM	C12_TCM	NA
CCACCTAGTGGTCCGT-1	SeuratProject	3587	883	escc_aggr	3587	883	0.828743550893103	0.0178422079732367	ESCC_L1	ESCC_L	CCACCTAGTGGTCCGT-1	-0.0151408561964376	-0.0345517666838651	G1	2950	882	3	C3	ESCC_L	1	T_C3_TCM	T cells	NA	TCM	C3_TCM	NA
CCACCTAGTGTGACGA-1	SeuratProject	2972	1051	escc_aggr	2972	1051	0.870014470168441	0.0225437415881561	ESCC_L1	ESCC_L	CCACCTAGTGTGACGA-1	0.104122718496592	-0.015567594294393	S	2836	1051	3	C3	ESCC_L	1	T_C3_TCM	T cells	NA	TCM	C3_TCM	NA
CCACCTAGTTATCCGA-1	SeuratProject	1796	739	escc_aggr	1796	739	0.881491828195478	0.0384187082405345	ESCC_L1	ESCC_L	CCACCTAGTTATCCGA-1	-0.0146273517306209	-0.0645205397964423	G1	2381	743	12	C12	ESCC_L	1	T_C12_TCM	T cells	NA	TCM	C12_TCM	NA
CCACCTATCCGCGGTA-1	SeuratProject	3169	833	escc_aggr	3169	833	0.834250178056591	0.0160934048595772	ESCC_L1	ESCC_L	CCACCTATCCGCGGTA-1	0.0188495828625519	0.00386223991822492	S	2873	833	12	C12	ESCC_L	1	T_C12_TCM	T cells	NA	TCM	C12_TCM	NA
CCACCTATCTTAGAGC-1	SeuratProject	2117	674	escc_aggr	2117	674	0.850540384264207	0.0231459612659424	ESCC_L1	ESCC_L	CCACCTATCTTAGAGC-1	-0.0412222091417331	-0.0584506887657469	G1	2527	674	12	C12	ESCC_L	1	T_C12_TCM	T cells	NA	TCM	C12_TCM	NA
CCACGGAAGACTTGAA-1	SeuratProject	6166	1806	escc_aggr	6167	1807	0.859338946120898	0.0299983784660289	ESCC_L1	ESCC_L	CCACGGAAGACTTGAA-1	0.0203206900358904	0.579225026903476	G2M	3219	1499	2	C2	ESCC_L	1	T_C2_NK	T cells	NA	NK	C2_NK	NA
CCACGGACAAACTGTC-1	SeuratProject	3303	980	escc_aggr	3303	980	0.850043703339138	0.02603693611868	ESCC_L1	ESCC_L	CCACGGACAAACTGTC-1	0.00830083983876021	-0.0469065501265709	S	2926	980	3	C3	ESCC_L	1	T_C3_TCM	T cells	NA	TCM	C3_TCM	NA
CCACGGACAGGAACGT-1	SeuratProject	3897	1381	escc_aggr	3897	1381	0.874527832418931	0.0166794970490121	ESCC_L1	ESCC_L	CCACGGACAGGAACGT-1	-0.023128665437761	-0.0761604017556642	G1	3054	1375	3	C3	ESCC_L	1	T_C3_TCM	T cells	NA	TCM	C3_TCM	NA
CCACGGACAGGCTCAC-1	SeuratProject	2654	718	escc_aggr	2654	718	0.834172632971475	0.00791258477769405	ESCC_L1	ESCC_L	CCACGGACAGGCTCAC-1	-0.0404490023057313	-0.0937747497606719	G1	2682	718	12	C12	ESCC_L	1	T_C12_TCM	T cells	NA	TCM	C12_TCM	NA
CCACGGAGTAGGGTAC-1	SeuratProject	1620	685	escc_aggr	1620	685	0.883526189671533	0.0228395061728395	ESCC_L1	ESCC_L	CCACGGAGTAGGGTAC-1	-0.0492522354330034	0.0970084944668002	G2M	2381	691	3	C3	ESCC_L	1	T_C3_TCM	T cells	NA	TCM	C3_TCM	NA
CCACGGATCACCATAG-1	SeuratProject	3334	863	escc_aggr	3334	863	0.833391844493784	0.0122975404919016	ESCC_L1	ESCC_L	CCACGGATCACCATAG-1	0.0155133877531335	-0.0717305314236497	S	2905	863	3	C3	ESCC_L	1	T_C3_TCM	T cells	NA	TCM	C3_TCM	NA
CCACGGATCGTAGGTT-1	SeuratProject	2990	731	escc_aggr	2990	731	0.823989733717738	0.0183946488294314	ESCC_L1	ESCC_L	CCACGGATCGTAGGTT-1	-0.0203408095546083	-0.0898942725083907	G1	2806	731	12	C12	ESCC_L	1	T_C12_TCM	T cells	NA	TCM	C12_TCM	NA
CCACTACAGCAAATCA-1	SeuratProject	6520	2443	escc_aggr	6521	2444	0.888259598904107	0.0038337678270204	ESCC_L1	ESCC_L	CCACTACAGCAAATCA-1	0.293236958171514	0.665200622778215	G2M	3453	2027	18	C18	ESCC_L	1	T_C18_Proliferating	T cells	NA	Proliferating	C18_Proliferating	NA
CCACTACCAATGTTGC-1	SeuratProject	3912	1479	escc_aggr	3912	1479	0.882409863098736	0.00153374233128834	ESCC_L1	ESCC_L	CCACTACCAATGTTGC-1	-0.0513339954070515	-0.00438822337825578	G1	3139	1474	0	C0	ESCC_L	1	T_C0_EX	T cells	NA	EX	C0_EX	NA
CCACTACCATAGAAAC-1	SeuratProject	4175	1077	escc_aggr	4175	1077	0.83747677256834	0.0258682634730539	ESCC_L1	ESCC_L	CCACTACCATAGAAAC-1	0.0156239249030124	-0.0508016770816869	S	3046	1060	3	C3	ESCC_L	1	T_C3_TCM	T cells	NA	TCM	C3_TCM	NA
CCACTACGTCTCCACT-1	SeuratProject	665	314	escc_aggr	665	314	0.884550978354533	0.0210526315789474	ESCC_L1	ESCC_L	CCACTACGTCTCCACT-1	-0.0504566224643643	-0.0632268232038104	G1	1825	492	20	C20	ESCC_L	1	T_C20_Naive	T cells	NA	Naive	C20_Naive	NA
CCACTACGTCTCTCGT-1	SeuratProject	3181	909	escc_aggr	3181	909	0.844685254208659	0.0050298648223829	ESCC_L1	ESCC_L	CCACTACGTCTCTCGT-1	0.0423870887157673	0.0059631571854287	S	2895	909	12	C12	ESCC_L	1	T_C12_TCM	T cells	NA	TCM	C12_TCM	NA
CCACTACGTGAGGGAG-1	SeuratProject	426	242	escc_aggr	426	242	0.90659719459224	0.068075117370892	ESCC_L1	ESCC_L	CCACTACGTGAGGGAG-1	-0.0398690354050363	-0.0518784755964849	G1	1964	464	24	C24	ESCC_L	1	T_C24_Naive	T cells	NA	Naive	C24_Naive	NA
CCACTACTCACCACCT-1	SeuratProject	3580	781	escc_aggr	3580	781	0.813940980102822	0.0270949720670391	ESCC_L1	ESCC_L	CCACTACTCACCACCT-1	0.0138426546443965	-0.0323114883421035	S	2947	780	12	C12	ESCC_L	1	T_C12_TCM	T cells	NA	TCM	C12_TCM	NA
CCACTACTCCTGCCAT-1	SeuratProject	3951	909	escc_aggr	3951	909	0.822575722405726	0.0136674259681093	ESCC_L1	ESCC_L	CCACTACTCCTGCCAT-1	0.0521275076283753	-0.0120191011316397	S	2981	899	3	C3	ESCC_L	1	T_C3_TCM	T cells	NA	TCM	C3_TCM	NA
CCACTACTCGAATGCT-1	SeuratProject	633	342	escc_aggr	633	342	0.90455584712581	0.0489731437598736	ESCC_L1	ESCC_L	CCACTACTCGAATGCT-1	0.0340233071333752	0.0046298543650722	S	1905	489	20	C20	ESCC_L	1	T_C20_Naive	T cells	NA	Naive	C20_Naive	NA
CCAGCGAAGACGCACA-1	SeuratProject	1662	659	escc_aggr	1662	659	0.875258729600472	0.0138387484957882	ESCC_L1	ESCC_L	CCAGCGAAGACGCACA-1	-0.010980147255048	-0.0638425860232118	G1	2396	662	27	C27	ESCC_L	1	T_C27_FH2	T cells	NA	FH2	C27_FH2	NA
CCAGCGACAATGTTGC-1	SeuratProject	2121	718	escc_aggr	2121	718	0.858586961305951	0.0212164073550212	ESCC_L1	ESCC_L	CCAGCGACAATGTTGC-1	-0.00119676271565212	-0.020878216692157	G1	2518	718	12	C12	ESCC_L	1	T_C12_TCM	T cells	NA	TCM	C12_TCM	NA
CCAGCGACACCGATAT-1	SeuratProject	2018	650	escc_aggr	2018	650	0.851128731623042	0.0237859266600595	ESCC_L1	ESCC_L	CCAGCGACACCGATAT-1	0.125944455434157	-0.0485128930930729	S	2507	650	3	C3	ESCC_L	1	T_C3_TCM	T cells	NA	TCM	C3_TCM	NA
CCAGCGAGTCTACCTC-1	SeuratProject	3641	964	escc_aggr	3641	964	0.837936568086008	0.012908541609448	ESCC_L1	ESCC_L	CCAGCGAGTCTACCTC-1	0.0617093651327088	-0.103516093540662	S	2988	962	3	C3	ESCC_L	1	T_C3_TCM	T cells	NA	TCM	C3_TCM	NA
CCAGCGATCCATGCTC-1	SeuratProject	2399	873	escc_aggr	2399	873	0.870114770562716	0.027511463109629	ESCC_L1	ESCC_L	CCAGCGATCCATGCTC-1	0.0721326176750452	-0.0180746410075536	S	2580	873	3	C3	ESCC_L	1	T_C3_TCM	T cells	NA	TCM	C3_TCM	NA
CCAGCGATCCTAAGTG-1	SeuratProject	4266	941	escc_aggr	4266	941	0.8191659897808	0.00796999531176746	ESCC_L1	ESCC_L	CCAGCGATCCTAAGTG-1	0.00831045360015927	-0.108660801700274	S	3022	920	3	C3	ESCC_L	1	T_C3_TCM	T cells	NA	TCM	C3_TCM	NA
CCAGCGATCGACGGAA-1	SeuratProject	1956	836	escc_aggr	1956	836	0.887839197067835	0.0153374233128834	ESCC_L1	ESCC_L	CCAGCGATCGACGGAA-1	-0.00475364125806235	-0.0231536614110851	G1	2452	836	3	C3	ESCC_L	1	T_C3_TCM	T cells	NA	TCM	C3_TCM	NA
CCAGCGATCTCATTCA-1	SeuratProject	3670	974	escc_aggr	3670	974	0.838383989695162	0.026158038147139	ESCC_L1	ESCC_L	CCAGCGATCTCATTCA-1	0.00743736725081727	-0.0709049345773423	S	2989	973	3	C3	ESCC_L	1	T_C3_TCM	T cells	NA	TCM	C3_TCM	NA
CCATGTCAGACGCTTT-1	SeuratProject	3191	905	escc_aggr	3191	905	0.84381002926964	0.0150423064869947	ESCC_L1	ESCC_L	CCATGTCAGACGCTTT-1	0.0864199330314279	-0.0064821788144407	S	2884	905	3	C3	ESCC_L	1	T_C3_TCM	T cells	NA	TCM	C3_TCM	NA
CCATGTCAGCCAGTAG-1	SeuratProject	2851	812	escc_aggr	2852	813	0.842247355072599	0.0199859747545582	ESCC_L1	ESCC_L	CCATGTCAGCCAGTAG-1	-0.0506329349213238	-0.0144887068865605	G1	2784	812	3	C3	ESCC_L	1	T_C3_TCM	T cells	NA	TCM	C3_TCM	NA
CCATGTCAGGTGCAAC-1	SeuratProject	1645	603	escc_aggr	1646	604	0.864634730073839	0.00789793438639125	ESCC_L1	ESCC_L	CCATGTCAGGTGCAAC-1	-0.0477894586825091	-0.0513878414877461	G1	2426	610	12	C12	ESCC_L	1	T_C12_TCM	T cells	NA	TCM	C12_TCM	NA
CCATGTCCAAGTTGTC-1	SeuratProject	2303	683	escc_aggr	2304	684	0.843143755546239	0.00607638888888889	ESCC_L1	ESCC_L	CCATGTCCAAGTTGTC-1	-0.0170358188502741	-0.0639911200136702	G1	2576	683	10	C10	ESCC_L	1	T_C10_EX	T cells	NA	EX	C10_EX	NA
CCATGTCCACTGTCGG-1	SeuratProject	1653	569	escc_aggr	1653	569	0.856084114601287	0.0229885057471264	ESCC_L1	ESCC_L	CCATGTCCACTGTCGG-1	-0.0367372987167979	0.0378688371382014	G2M	2421	571	11	C11	ESCC_L	1	T_C11_MEM	T cells	NA	MEM	C11_MEM	NA
CCATGTCCAGGTCCAC-1	SeuratProject	3757	1040	escc_aggr	3757	1040	0.843962899237342	0.0173010380622837	ESCC_L1	ESCC_L	CCATGTCCAGGTCCAC-1	-0.0605180178494037	-0.038750344151726	G1	3009	1040	3	C3	ESCC_L	1	T_C3_TCM	T cells	NA	TCM	C3_TCM	NA
CCATGTCCAGTACACT-1	SeuratProject	2544	890	escc_aggr	2544	890	0.866062308306406	0.0263364779874214	ESCC_L1	ESCC_L	CCATGTCCAGTACACT-1	-0.0728421706588434	-0.0528215540579034	G1	2640	890	3	C3	ESCC_L	1	T_C3_TCM	T cells	NA	TCM	C3_TCM	NA
CCATGTCCATTTGCTT-1	SeuratProject	1544	569	escc_aggr	1544	569	0.864037947957263	0.0310880829015544	ESCC_L1	ESCC_L	CCATGTCCATTTGCTT-1	-0.0373907247194713	-0.0798905250911466	G1	2370	577	3	C3	ESCC_L	1	T_C3_TCM	T cells	NA	TCM	C3_TCM	NA
CCATGTCGTAAGAGAG-1	SeuratProject	3181	713	escc_aggr	3181	713	0.814571782096678	0.00880226343917007	ESCC_L1	ESCC_L	CCATGTCGTAAGAGAG-1	-0.000865949256414297	-0.0586256440079654	G1	2845	712	12	C12	ESCC_L	1	T_C12_TCM	T cells	NA	TCM	C12_TCM	NA
CCATGTCGTGTGAATA-1	SeuratProject	1230	690	escc_aggr	1230	690	0.918749601800817	0.00569105691056911	ESCC_L1	ESCC_L	CCATGTCGTGTGAATA-1	-0.010000292409973	-0.105207109277982	G1	2465	717	9	C9	ESCC_L	1	T_C9_REG	T cells	NA	REG	C9_REG	NA
CCATGTCTCACCTTAT-1	SeuratProject	4967	1358	escc_aggr	4967	1358	0.847624447410867	0.022347493456815	ESCC_L1	ESCC_L	CCATGTCTCACCTTAT-1	-0.0535907089526554	-0.106705160428903	G1	3152	1245	3	C3	ESCC_L	1	T_C3_TCM	T cells	NA	TCM	C3_TCM	NA
CCATGTCTCCCTCAGT-1	SeuratProject	563	320	escc_aggr	563	320	0.910795248983524	0.00355239786856128	ESCC_L1	ESCC_L	CCATGTCTCCCTCAGT-1	-0.0345935992282642	-0.0715034919940096	G1	1993	496	27	C27	ESCC_L	1	T_C27_FH2	T cells	NA	FH2	C27_FH2	NA
CCATTCGAGCCACGCT-1	SeuratProject	3724	985	escc_aggr	3724	985	0.83826046557914	0.0147690655209452	ESCC_L1	ESCC_L	CCATTCGAGCCACGCT-1	-0.00518445052910446	-0.0843320244949704	G1	2987	981	3	C3	ESCC_L	1	T_C3_TCM	T cells	NA	TCM	C3_TCM	NA
CCATTCGAGGGCATGT-1	SeuratProject	2095	723	escc_aggr	2095	723	0.860879214698895	0.0119331742243437	ESCC_L1	ESCC_L	CCATTCGAGGGCATGT-1	-0.0578501044630752	-0.0347906422759783	G1	2488	723	20	C20	ESCC_L	1	T_C20_Naive	T cells	NA	Naive	C20_Naive	NA
CCATTCGCAATGGACG-1	SeuratProject	5455	1573	escc_aggr	5455	1573	0.855473455803433	0.017781851512374	ESCC_L1	ESCC_L	CCATTCGCAATGGACG-1	-0.00662017993789543	-0.0347656780544852	G1	3223	1379	12	C12	ESCC_L	1	T_C12_TCM	T cells	NA	TCM	C12_TCM	NA
CCATTCGCACTTGGAT-1	SeuratProject	3741	778	escc_aggr	3741	778	0.809121058646899	0.0104250200481155	ESCC_L1	ESCC_L	CCATTCGCACTTGGAT-1	-0.000990088134847585	-0.0965313318803974	G1	2938	773	12	C12	ESCC_L	1	T_C12_TCM	T cells	NA	TCM	C12_TCM	NA
CCATTCGCAGACGCAA-1	SeuratProject	741	323	escc_aggr	741	323	0.874341975862597	0.10391363022942	ESCC_L1	ESCC_L	CCATTCGCAGACGCAA-1	0.0380704999464947	-0.0554476802432743	S	2117	439	5	C5	ESCC_L	1	T_C5_Naive	T cells	NA	Naive	C5_Naive	NA
CCATTCGCAGATAATG-1	SeuratProject	2443	685	escc_aggr	2443	685	0.836999595514965	0.0135079819893573	ESCC_L1	ESCC_L	CCATTCGCAGATAATG-1	-0.00675946910304468	-0.0131985794441261	G1	2612	685	12	C12	ESCC_L	1	T_C12_TCM	T cells	NA	TCM	C12_TCM	NA
CCATTCGCATACCATG-1	SeuratProject	1517	530	escc_aggr	1519	532	0.856785205879028	0.0493745885450955	ESCC_L1	ESCC_L	CCATTCGCATACCATG-1	-0.00458653994802624	-0.0706372156812817	G1	2201	591	12	C12	ESCC_L	1	T_C12_TCM	T cells	NA	TCM	C12_TCM	NA
CCATTCGGTAAGGATT-1	SeuratProject	3006	769	escc_aggr	3006	769	0.829768685153317	0.0286094477711244	ESCC_L1	ESCC_L	CCATTCGGTAAGGATT-1	0.0685783025670013	-0.0254146737118215	S	2821	769	3	C3	ESCC_L	1	T_C3_TCM	T cells	NA	TCM	C3_TCM	NA
CCATTCGGTAGCGCAA-1	SeuratProject	1770	561	escc_aggr	1770	561	0.84636252697221	0.0231638418079096	ESCC_L1	ESCC_L	CCATTCGGTAGCGCAA-1	0.0219988899207824	-0.0850797624735704	S	2454	563	12	C12	ESCC_L	1	T_C12_TCM	T cells	NA	TCM	C12_TCM	NA
CCATTCGGTCCGTGAC-1	SeuratProject	4100	784	escc_aggr	4100	784	0.801131807899619	0.0153658536585366	ESCC_L1	ESCC_L	CCATTCGGTCCGTGAC-1	-0.0394483216324875	-0.0584110360966123	G1	2942	769	3	C3	ESCC_L	1	T_C3_TCM	T cells	NA	TCM	C3_TCM	NA
CCATTCGGTGGTAACG-1	SeuratProject	1393	646	escc_aggr	1393	646	0.893853757240201	0.000717875089734386	ESCC_L1	ESCC_L	CCATTCGGTGGTAACG-1	-0.0455038872322773	-0.0686562414229183	G1	2438	675	9	C9	ESCC_L	1	T_C9_REG	T cells	NA	REG	C9_REG	NA
CCATTCGGTTCGGGCT-1	SeuratProject	1884	624	escc_aggr	1884	624	0.85347039549449	0.0132696390658174	ESCC_L1	ESCC_L	CCATTCGGTTCGGGCT-1	-0.0332338004801117	-0.0223573648221858	G1	2475	625	8	C8	ESCC_L	1	T_C8_TCM	T cells	NA	TCM	C8_TCM	NA
CCATTCGGTTTGACTG-1	SeuratProject	7936	1505	escc_aggr	7937	1506	0.814898714644089	0.0138591407332745	ESCC_L1	ESCC_L	CCATTCGGTTTGACTG-1	-0.00309922297512646	-0.0756638704830463	G1	2951	800	3	C3	ESCC_L	1	T_C3_TCM	T cells	NA	TCM	C3_TCM	NA
CCATTCGTCCCAGGTG-1	SeuratProject	3600	852	escc_aggr	3600	852	0.82401302873826	0.0127777777777778	ESCC_L1	ESCC_L	CCATTCGTCCCAGGTG-1	0.0315413233502052	-0.0167275539907672	S	2944	851	3	C3	ESCC_L	1	T_C3_TCM	T cells	NA	TCM	C3_TCM	NA
CCCAATCAGACTTTCG-1	SeuratProject	3207	1329	escc_aggr	3207	1329	0.890883291270958	0.0152790770190209	ESCC_L1	ESCC_L	CCCAATCAGACTTTCG-1	-0.0586793680618949	-0.0871357167605099	G1	2960	1329	3	C3	ESCC_L	1	T_C3_TCM	T cells	NA	TCM	C3_TCM	NA
CCCAATCCATTAGCCA-1	SeuratProject	4367	1100	escc_aggr	4367	1100	0.835505392120921	0.0144263796656744	ESCC_L1	ESCC_L	CCCAATCCATTAGCCA-1	0.0159701673808375	-0.0561282885944394	S	3047	1077	3	C3	ESCC_L	1	T_C3_TCM	T cells	NA	TCM	C3_TCM	NA
CCCAATCGTCATACTG-1	SeuratProject	3946	918	escc_aggr	3946	918	0.823891341377784	0.013431322858591	ESCC_L1	ESCC_L	CCCAATCGTCATACTG-1	0.0150250568355349	-0.06896573549937	S	2991	911	3	C3	ESCC_L	1	T_C3_TCM	T cells	NA	TCM	C3_TCM	NA
CCCAATCGTCTAGCCG-1	SeuratProject	2861	871	escc_aggr	2861	871	0.850572245234817	0.0167773505767214	ESCC_L1	ESCC_L	CCCAATCGTCTAGCCG-1	-0.0183920837218917	-0.112070060613606	G1	2781	871	12	C12	ESCC_L	1	T_C12_TCM	T cells	NA	TCM	C12_TCM	NA
CCCAATCGTTATCGGT-1	SeuratProject	2378	767	escc_aggr	2378	767	0.854447378267289	0.0908326324642557	ESCC_L1	ESCC_L	CCCAATCGTTATCGGT-1	0.0404023983372379	-0.0363568586225197	S	2584	766	3	C3	ESCC_L	1	T_C3_TCM	T cells	NA	TCM	C3_TCM	NA
CCCAATCGTTTGACTG-1	SeuratProject	426	210	escc_aggr	426	210	0.883171376390492	0.171361502347418	ESCC_L1	ESCC_L	CCCAATCGTTTGACTG-1	-0.0297799172904184	-0.0409623292708506	G1	1825	453	20	C20	ESCC_L	1	T_C20_Naive	T cells	NA	Naive	C20_Naive	NA
CCCAATCTCAATACCG-1	SeuratProject	3698	1050	escc_aggr	3698	1050	0.846753733419558	0.0262303948080043	ESCC_L1	ESCC_L	CCCAATCTCAATACCG-1	-0.0280595323700842	-0.059076392742982	G1	3006	1049	3	C3	ESCC_L	1	T_C3_TCM	T cells	NA	TCM	C3_TCM	NA
CCCAATCTCTAACCGA-1	SeuratProject	2486	772	escc_aggr	2486	772	0.850424486584804	0.0213193885760257	ESCC_L1	ESCC_L	CCCAATCTCTAACCGA-1	-0.0555139522677671	-0.0300736870413757	G1	2621	771	10	C10	ESCC_L	1	T_C10_EX	T cells	NA	EX	C10_EX	NA
CCCAGTTAGGACGAAA-1	SeuratProject	4530	1027	escc_aggr	4530	1027	0.823711584644878	0.0185430463576159	ESCC_L1	ESCC_L	CCCAGTTAGGACGAAA-1	0.00364097307600846	-0.0334897299189772	S	3022	978	3	C3	ESCC_L	1	T_C3_TCM	T cells	NA	TCM	C3_TCM	NA
CCCAGTTAGTCCAGGA-1	SeuratProject	1680	698	escc_aggr	1680	698	0.881731075756373	0.0196428571428571	ESCC_L1	ESCC_L	CCCAGTTAGTCCAGGA-1	-0.051510950336242	-0.114094424152741	G1	2326	700	10	C10	ESCC_L	1	T_C10_EX	T cells	NA	EX	C10_EX	NA
CCCAGTTGTAAGTAGT-1	SeuratProject	3514	961	escc_aggr	3514	961	0.841198575652509	0.0150825270347183	ESCC_L1	ESCC_L	CCCAGTTGTAAGTAGT-1	-0.0486979204681782	-0.0321972074357512	G1	2964	961	3	C3	ESCC_L	1	T_C3_TCM	T cells	NA	TCM	C3_TCM	NA
CCCAGTTGTGTGTGCC-1	SeuratProject	400	234	escc_aggr	400	234	0.910515462866409	0.095	ESCC_L1	ESCC_L	CCCAGTTGTGTGTGCC-1	0.058701660829339	-0.0427506874231233	S	1934	452	20	C20	ESCC_L	1	T_C20_Naive	T cells	NA	Naive	C20_Naive	NA
CCCAGTTTCAAGCCTA-1	SeuratProject	2933	1007	escc_aggr	2933	1007	0.866097258050713	0.0180702352540061	ESCC_L1	ESCC_L	CCCAGTTTCAAGCCTA-1	-0.071541640994072	-0.080757823643908	G1	2824	1007	3	C3	ESCC_L	1	T_C3_TCM	T cells	NA	TCM	C3_TCM	NA
CCCATACAGACGACGT-1	SeuratProject	1780	542	escc_aggr	1780	542	0.841121850282833	0.00168539325842697	ESCC_L1	ESCC_L	CCCATACAGACGACGT-1	-0.0395997865547731	-0.0447266610471124	G1	2472	551	12	C12	ESCC_L	1	T_C12_TCM	T cells	NA	TCM	C12_TCM	NA
CCCATACAGCTGCGAA-1	SeuratProject	4087	1073	escc_aggr	4087	1073	0.839174788202721	0.0234891118179594	ESCC_L1	ESCC_L	CCCATACAGCTGCGAA-1	-0.0489080411145973	-0.0875378173178428	G1	3042	1061	3	C3	ESCC_L	1	T_C3_TCM	T cells	NA	TCM	C3_TCM	NA
CCCATACAGGACAGAA-1	SeuratProject	4701	1127	escc_aggr	4701	1127	0.831090904143259	0.0227611146564561	ESCC_L1	ESCC_L	CCCATACAGGACAGAA-1	-0.013697560359371	-0.0739812308271139	G1	3068	1068	3	C3	ESCC_L	1	T_C3_TCM	T cells	NA	TCM	C3_TCM	NA
CCCATACCACTTGGAT-1	SeuratProject	519	235	escc_aggr	519	235	0.873267666325588	0.0828516377649326	ESCC_L1	ESCC_L	CCCATACCACTTGGAT-1	0.0337812755036481	-0.0529854094366318	S	1806	450	20	C20	ESCC_L	1	T_C20_Naive	T cells	NA	Naive	C20_Naive	NA
CCCATACCAGCGATCC-1	SeuratProject	2904	943	escc_aggr	2904	943	0.858941554376903	0.015495867768595	ESCC_L1	ESCC_L	CCCATACCAGCGATCC-1	-0.0100806448689078	-0.0547269013330205	G1	2802	943	3	C3	ESCC_L	1	T_C3_TCM	T cells	NA	TCM	C3_TCM	NA
CCCATACCAGCTCCGA-1	SeuratProject	740	335	escc_aggr	740	335	0.880042134510348	0.072972972972973	ESCC_L1	ESCC_L	CCCATACCAGCTCCGA-1	0.0170555644158736	-0.0610911614974475	S	1936	485	20	C20	ESCC_L	1	T_C20_Naive	T cells	NA	Naive	C20_Naive	NA
CCCATACCATGCAATC-1	SeuratProject	5140	1282	escc_aggr	5140	1282	0.837488254538149	0.0385214007782101	ESCC_L1	ESCC_L	CCCATACCATGCAATC-1	-0.0772688421435591	-0.095090807745142	G1	3157	1160	3	C3	ESCC_L	1	T_C3_TCM	T cells	NA	TCM	C3_TCM	NA
CCCATACGTGAAATCA-1	SeuratProject	2838	883	escc_aggr	2838	883	0.85315671358503	0.00422832980972516	ESCC_L1	ESCC_L	CCCATACGTGAAATCA-1	-0.0130108103989655	-0.110132542414469	G1	2785	883	12	C12	ESCC_L	1	T_C12_TCM	T cells	NA	TCM	C12_TCM	NA
CCCTCCTAGCCAACAG-1	SeuratProject	7309	1958	escc_aggr	7309	1958	0.851949714492628	0.0290053358872623	ESCC_L1	ESCC_L	CCCTCCTAGCCAACAG-1	0.0228973167814191	-0.0383279341679704	S	3083	1342	27	C27	ESCC_L	1	T_C27_FH2	T cells	NA	FH2	C27_FH2	NA
CCCTCCTCAACACGCC-1	SeuratProject	638	275	escc_aggr	638	275	0.869692922737028	0.0736677115987461	ESCC_L1	ESCC_L	CCCTCCTCAACACGCC-1	-0.0282294196179572	-0.0376142708106909	G1	1855	443	20	C20	ESCC_L	1	T_C20_Naive	T cells	NA	Naive	C20_Naive	NA
CCCTCCTCAGCTTCGG-1	SeuratProject	2861	709	escc_aggr	2861	709	0.824716189082009	0.00803914715134568	ESCC_L1	ESCC_L	CCCTCCTCAGCTTCGG-1	-4.66822018080626e-05	-0.0818443792499184	G1	2777	709	12	C12	ESCC_L	1	T_C12_TCM	T cells	NA	TCM	C12_TCM	NA
CCCTCCTCATAAGACA-1	SeuratProject	1831	634	escc_aggr	1832	635	0.85897571110195	0.0311135371179039	ESCC_L1	ESCC_L	CCCTCCTCATAAGACA-1	-0.0116080160359534	-0.0590491732261818	G1	2449	635	12	C12	ESCC_L	1	T_C12_TCM	T cells	NA	TCM	C12_TCM	NA
CCCTCCTGTCTAAAGA-1	SeuratProject	3601	967	escc_aggr	3601	967	0.839446368499562	0.0149958344904193	ESCC_L1	ESCC_L	CCCTCCTGTCTAAAGA-1	-0.0718055080416809	-0.113467214881771	G1	2988	964	12	C12	ESCC_L	1	T_C12_TCM	T cells	NA	TCM	C12_TCM	NA
CCCTCCTGTCTTTCAT-1	SeuratProject	3644	1073	escc_aggr	3644	1073	0.850914793547471	0.0172886937431394	ESCC_L1	ESCC_L	CCCTCCTGTCTTTCAT-1	-0.0314260066369874	-0.0223752114245393	G1	3012	1071	3	C3	ESCC_L	1	T_C3_TCM	T cells	NA	TCM	C3_TCM	NA
CCCTCCTGTGCAGGTA-1	SeuratProject	3492	1014	escc_aggr	3492	1014	0.848426466844511	0.0203321878579611	ESCC_L1	ESCC_L	CCCTCCTGTGCAGGTA-1	0.000199178913582218	-0.054801693772847	S	2982	1014	3	C3	ESCC_L	1	T_C3_TCM	T cells	NA	TCM	C3_TCM	NA
CCCTCCTGTGTAACGG-1	SeuratProject	3127	808	escc_aggr	3127	808	0.831846919358114	0.0227054685001599	ESCC_L1	ESCC_L	CCCTCCTGTGTAACGG-1	0.0096015838166079	-0.0701597100409802	S	2855	807	3	C3	ESCC_L	1	T_C3_TCM	T cells	NA	TCM	C3_TCM	NA
CCCTCCTGTTAAGACA-1	SeuratProject	3504	1081	escc_aggr	3504	1081	0.855909389844712	0.0165525114155251	ESCC_L1	ESCC_L	CCCTCCTGTTAAGACA-1	0.00552383725604341	-0.0310749646537676	S	2989	1081	3	C3	ESCC_L	1	T_C3_TCM	T cells	NA	TCM	C3_TCM	NA
CCCTCCTTCCTTTCGG-1	SeuratProject	992	406	escc_aggr	993	407	0.870750283988081	0.0110775427995972	ESCC_L1	ESCC_L	CCCTCCTTCCTTTCGG-1	0.0163582976983242	-0.0790012663730624	S	2345	475	12	C12	ESCC_L	1	T_C12_TCM	T cells	NA	TCM	C12_TCM	NA
CCGGGATAGCATCATC-1	SeuratProject	2609	773	escc_aggr	2609	773	0.845368478451612	0.0130318129551552	ESCC_L1	ESCC_L	CCGGGATAGCATCATC-1	-0.0497004503675105	-0.0786602017376536	G1	2672	773	3	C3	ESCC_L	1	T_C3_TCM	T cells	NA	TCM	C3_TCM	NA
CCGGGATAGGTAGCTG-1	SeuratProject	1713	705	escc_aggr	1713	705	0.88076772537426	0.0134267367192061	ESCC_L1	ESCC_L	CCGGGATAGGTAGCTG-1	-0.00282859858348024	-0.0368294992822205	G1	2414	706	10	C10	ESCC_L	1	T_C10_EX	T cells	NA	EX	C10_EX	NA
CCGGGATAGTTACGGG-1	SeuratProject	8096	2168	escc_aggr	8096	2168	0.853589657700713	0.0179100790513834	ESCC_L1	ESCC_L	CCGGGATAGTTACGGG-1	-0.0483482721309857	-0.0952526147943358	G1	2952	1256	14	C14	ESCC_L	1	T_C14_TCM	T cells	NA	TCM	C14_TCM	NA
CCGGGATCAGTATAAG-1	SeuratProject	2034	702	escc_aggr	2034	702	0.86034920610394	0.0142576204523107	ESCC_L1	ESCC_L	CCGGGATCAGTATAAG-1	-0.00627816985133773	0.0915937096295229	G2M	2497	701	3	C3	ESCC_L	1	T_C3_TCM	T cells	NA	TCM	C3_TCM	NA
CCGGGATCATTACGAC-1	SeuratProject	2548	907	escc_aggr	2548	907	0.868301270475595	0.0290423861852433	ESCC_L1	ESCC_L	CCGGGATCATTACGAC-1	0.0508454288141062	-0.0855457552605869	S	2638	907	3	C3	ESCC_L	1	T_C3_TCM	T cells	NA	TCM	C3_TCM	NA
CCGGGATGTAGAGCTG-1	SeuratProject	2553	974	escc_aggr	2554	975	0.877255895531464	0.0160532498042287	ESCC_L1	ESCC_L	CCGGGATGTAGAGCTG-1	0.103254840200315	-0.0858868110378366	S	2625	973	9	C9	ESCC_L	1	T_C9_REG	T cells	NA	REG	C9_REG	NA
CCGGGATGTGACGGTA-1	SeuratProject	1371	624	escc_aggr	1371	624	0.891026846177702	0.0401167031363968	ESCC_L1	ESCC_L	CCGGGATGTGACGGTA-1	-0.0533169850598656	-0.0961880662794051	G1	2407	645	3	C3	ESCC_L	1	T_C3_TCM	T cells	NA	TCM	C3_TCM	NA
CCGGGATGTGCTGTAT-1	SeuratProject	2833	827	escc_aggr	2833	827	0.845103455554251	0.0091775503000353	ESCC_L1	ESCC_L	CCGGGATGTGCTGTAT-1	0.0135252314526502	-0.0672434809554512	S	2779	827	12	C12	ESCC_L	1	T_C12_TCM	T cells	NA	TCM	C12_TCM	NA
CCGGGATTCCTCAATT-1	SeuratProject	1178	548	escc_aggr	1178	548	0.891778245399163	0.00509337860780985	ESCC_L1	ESCC_L	CCGGGATTCCTCAATT-1	0.00851017694259102	-0.100889340867303	S	2326	588	20	C20	ESCC_L	1	T_C20_Naive	T cells	NA	Naive	C20_Naive	NA
CCGGTAGAGAATGTTG-1	SeuratProject	1726	701	escc_aggr	1726	701	0.87911095391362	0.00347624565469293	ESCC_L1	ESCC_L	CCGGTAGAGAATGTTG-1	0.0308026897671313	-0.115563633767954	S	2438	709	8	C8	ESCC_L	1	T_C8_TCM	T cells	NA	TCM	C8_TCM	NA
CCGGTAGAGATGTGGC-1	SeuratProject	2825	719	escc_aggr	2825	719	0.827792992123415	0.0215929203539823	ESCC_L1	ESCC_L	CCGGTAGAGATGTGGC-1	-0.0360214977933642	-0.0655447860289555	G1	2769	719	3	C3	ESCC_L	1	T_C3_TCM	T cells	NA	TCM	C3_TCM	NA
CCGGTAGCATTCTTAC-1	SeuratProject	636	369	escc_aggr	636	369	0.915664574225288	0.00471698113207547	ESCC_L1	ESCC_L	CCGGTAGCATTCTTAC-1	-0.0495732411645432	-0.076005111786344	G1	1889	535	20	C20	ESCC_L	1	T_C20_Naive	T cells	NA	Naive	C20_Naive	NA
CCGGTAGGTACCTACA-1	SeuratProject	3164	1240	escc_aggr	3165	1241	0.883840422184819	0.0243285939968404	ESCC_L1	ESCC_L	CCGGTAGGTACCTACA-1	-0.0556961206787119	0.0231053668267606	G2M	2927	1240	12	C12	ESCC_L	1	T_C12_TCM	T cells	NA	TCM	C12_TCM	NA
CCGGTAGGTATGCTTG-1	SeuratProject	2640	792	escc_aggr	2640	792	0.847183146718364	0.00984848484848485	ESCC_L1	ESCC_L	CCGGTAGGTATGCTTG-1	0.0386456465557875	-0.0323729549645816	S	2678	792	3	C3	ESCC_L	1	T_C3_TCM	T cells	NA	TCM	C3_TCM	NA
CCGGTAGTCAGGTTCA-1	SeuratProject	556	278	escc_aggr	556	278	0.890338144305901	0.142086330935252	ESCC_L1	ESCC_L	CCGGTAGTCAGGTTCA-1	-0.0295163226471616	-0.0553195497218511	G1	1980	466	20	C20	ESCC_L	1	T_C20_Naive	T cells	NA	Naive	C20_Naive	NA
CCGGTAGTCATCGATG-1	SeuratProject	3552	883	escc_aggr	3552	883	0.829737541777634	0.0143581081081081	ESCC_L1	ESCC_L	CCGGTAGTCATCGATG-1	-0.0209442604747558	-0.0696225899626469	G1	2950	881	12	C12	ESCC_L	1	T_C12_TCM	T cells	NA	TCM	C12_TCM	NA
CCGGTAGTCGGCATCG-1	SeuratProject	2950	880	escc_aggr	2950	880	0.848597610652978	0.0213559322033898	ESCC_L1	ESCC_L	CCGGTAGTCGGCATCG-1	0.0175307896207554	-0.0845509429403765	S	2807	880	3	C3	ESCC_L	1	T_C3_TCM	T cells	NA	TCM	C3_TCM	NA
CCGTACTAGGAGCGAG-1	SeuratProject	3480	1011	escc_aggr	3480	1011	0.848421268767839	0.035632183908046	ESCC_L1	ESCC_L	CCGTACTAGGAGCGAG-1	-0.0557440848562075	-0.000649307011581779	G1	2950	1011	14	C14	ESCC_L	1	T_C14_TCM	T cells	NA	TCM	C14_TCM	NA
CCGTACTCAAACCTAC-1	SeuratProject	2788	950	escc_aggr	2788	950	0.864287537974595	0.0215208034433286	ESCC_L1	ESCC_L	CCGTACTCAAACCTAC-1	0.00554299492097433	-0.0206496065924303	S	2773	950	3	C3	ESCC_L	1	T_C3_TCM	T cells	NA	TCM	C3_TCM	NA
CCGTACTCAGGACCCT-1	SeuratProject	1357	748	escc_aggr	1357	748	0.917423254194613	0.0117907148120855	ESCC_L1	ESCC_L	CCGTACTCAGGACCCT-1	0.0169642342014508	-0.0209980068502528	S	2250	784	9	C9	ESCC_L	1	T_C9_REG	T cells	NA	REG	C9_REG	NA
CCGTACTTCGGAGCAA-1	SeuratProject	1666	628	escc_aggr	1666	628	0.868479795845693	0.0168067226890756	ESCC_L1	ESCC_L	CCGTACTTCGGAGCAA-1	0.00178562128252157	-0.0587308995890544	S	2404	630	1	C1	ESCC_L	1	T_C1_MEM	T cells	NA	MEM	C1_MEM	NA
CCGTACTTCTAAGCCA-1	SeuratProject	1438	592	escc_aggr	1438	592	0.877939642248473	0.0368567454798331	ESCC_L1	ESCC_L	CCGTACTTCTAAGCCA-1	-0.0176859888309837	-0.04764349982859	G1	2364	611	3	C3	ESCC_L	1	T_C3_TCM	T cells	NA	TCM	C3_TCM	NA
CCGTACTTCTGCGGCA-1	SeuratProject	3115	1258	escc_aggr	3115	1258	0.887281483235855	0.0118780096308186	ESCC_L1	ESCC_L	CCGTACTTCTGCGGCA-1	0.0170845987599831	-0.0505182031005203	S	2919	1258	2	C2	ESCC_L	1	T_C2_NK	T cells	NA	NK	C2_NK	NA
CCGTGGACAATGTTGC-1	SeuratProject	3580	959	escc_aggr	3580	959	0.83903116248217	0.0150837988826816	ESCC_L1	ESCC_L	CCGTGGACAATGTTGC-1	-0.0596682461255809	-0.0604660605063685	G1	2960	959	12	C12	ESCC_L	1	T_C12_TCM	T cells	NA	TCM	C12_TCM	NA
CCGTGGACACATTAGC-1	SeuratProject	4263	1193	escc_aggr	4263	1193	0.84762582233317	0.0258034248182031	ESCC_L1	ESCC_L	CCGTGGACACATTAGC-1	-0.0634391688380709	-0.125117888750481	G1	3077	1172	3	C3	ESCC_L	1	T_C3_TCM	T cells	NA	TCM	C3_TCM	NA
CCGTGGAGTCTCCACT-1	SeuratProject	3255	874	escc_aggr	3255	874	0.837428819845355	0.0159754224270353	ESCC_L1	ESCC_L	CCGTGGAGTCTCCACT-1	0.0745873798000351	-0.0603841475572774	S	2892	874	3	C3	ESCC_L	1	T_C3_TCM	T cells	NA	TCM	C3_TCM	NA
CCGTGGAGTGCCTTGG-1	SeuratProject	5745	1155	escc_aggr	5745	1155	0.814670312033454	0.0130548302872063	ESCC_L1	ESCC_L	CCGTGGAGTGCCTTGG-1	-0.00440545996256975	-0.0197171116074265	G1	3000	941	3	C3	ESCC_L	1	T_C3_TCM	T cells	NA	TCM	C3_TCM	NA
CCGTGGATCCCAACGG-1	SeuratProject	1634	627	escc_aggr	1634	627	0.870540964540476	0.0171358629130967	ESCC_L1	ESCC_L	CCGTGGATCCCAACGG-1	0.127650237010598	0.0436179959094975	S	2358	637	20	C20	ESCC_L	1	T_C20_Naive	T cells	NA	Naive	C20_Naive	NA
CCGTGGATCCCATTAT-1	SeuratProject	10684	2310	escc_aggr	10684	2310	0.834905476664393	0.028266566828903	ESCC_L1	ESCC_L	CCGTGGATCCCATTAT-1	0.0795065337291623	0.0139603487438838	S	2663	931	18	C18	ESCC_L	1	T_C18_Proliferating	T cells	NA	Proliferating	C18_Proliferating	NA
CCGTTCAAGGATGCGT-1	SeuratProject	5241	1802	escc_aggr	5241	1802	0.875340751755211	0.0311009349360809	ESCC_L1	ESCC_L	CCGTTCAAGGATGCGT-1	-0.0220395681733808	-0.0675032465795569	G1	3259	1652	27	C27	ESCC_L	1	T_C27_FH2	T cells	NA	FH2	C27_FH2	NA
CCGTTCAAGGCTAGCA-1	SeuratProject	2178	785	escc_aggr	2178	785	0.867231715202429	0.0275482093663912	ESCC_L1	ESCC_L	CCGTTCAAGGCTAGCA-1	-0.0585132766038982	0.00968897800933305	G2M	2511	784	10	C10	ESCC_L	1	T_C10_EX	T cells	NA	EX	C10_EX	NA
CCGTTCACAGATCCAT-1	SeuratProject	3426	856	escc_aggr	3426	856	0.829604009281659	0.0178050204319907	ESCC_L1	ESCC_L	CCGTTCACAGATCCAT-1	-0.0183817891955975	-0.0619911471565357	G1	2922	855	3	C3	ESCC_L	1	T_C3_TCM	T cells	NA	TCM	C3_TCM	NA
CCGTTCACAGATCGGA-1	SeuratProject	2974	649	escc_aggr	2975	650	0.809824070418369	0.0366386554621849	ESCC_L1	ESCC_L	CCGTTCACAGATCGGA-1	-0.0389162942903451	-0.086449333253523	G1	2803	649	12	C12	ESCC_L	1	T_C12_TCM	T cells	NA	TCM	C12_TCM	NA
CCGTTCACATACAGCT-1	SeuratProject	2100	661	escc_aggr	2100	661	0.848890819445895	0.00761904761904762	ESCC_L1	ESCC_L	CCGTTCACATACAGCT-1	-0.0529386173427725	-0.0931337986379294	G1	2495	661	20	C20	ESCC_L	1	T_C20_Naive	T cells	NA	Naive	C20_Naive	NA
CCGTTCAGTACTCAAC-1	SeuratProject	2788	817	escc_aggr	2789	818	0.845391620745724	0.0157762638938688	ESCC_L1	ESCC_L	CCGTTCAGTACTCAAC-1	-0.0207670983793814	0.01395331591067	G2M	2766	817	12	C12	ESCC_L	1	T_C12_TCM	T cells	NA	TCM	C12_TCM	NA
CCGTTCAGTAGCGATG-1	SeuratProject	1891	766	escc_aggr	1891	766	0.880225905991593	0.0153358011634056	ESCC_L1	ESCC_L	CCGTTCAGTAGCGATG-1	-0.028801011358729	0.0755161228881122	G2M	2452	766	12	C12	ESCC_L	1	T_C12_TCM	T cells	NA	TCM	C12_TCM	NA
CCGTTCATCGACGGAA-1	SeuratProject	2690	804	escc_aggr	2690	804	0.847074602351868	0.0189591078066914	ESCC_L1	ESCC_L	CCGTTCATCGACGGAA-1	-0.0173098939894521	0.0181764939396025	G2M	2694	804	3	C3	ESCC_L	1	T_C3_TCM	T cells	NA	TCM	C3_TCM	NA
CCGTTCATCTGGTATG-1	SeuratProject	7314	1268	escc_aggr	7314	1268	0.80305248854624	0.0153130981678972	ESCC_L1	ESCC_L	CCGTTCATCTGGTATG-1	-0.0569617983377149	-0.0768523580644533	G1	2992	758	3	C3	ESCC_L	1	T_C3_TCM	T cells	NA	TCM	C3_TCM	NA
CCTAAAGAGCCGTCGT-1	SeuratProject	1154	515	escc_aggr	1154	515	0.88557314509387	0.0155979202772964	ESCC_L1	ESCC_L	CCTAAAGAGCCGTCGT-1	0.0203209824697995	-0.0983956706165542	S	2448	552	12	C12	ESCC_L	1	T_C12_TCM	T cells	NA	TCM	C12_TCM	NA
CCTAAAGAGTTAGGTA-1	SeuratProject	3735	1012	escc_aggr	3735	1012	0.841247491827489	0.020615796519411	ESCC_L1	ESCC_L	CCTAAAGAGTTAGGTA-1	-0.0621087221206208	-0.0698939926318983	G1	2976	1011	3	C3	ESCC_L	1	T_C3_TCM	T cells	NA	TCM	C3_TCM	NA
CCTAAAGCAGGAACGT-1	SeuratProject	1519	483	escc_aggr	1519	483	0.84359528304051	0.010533245556287	ESCC_L1	ESCC_L	CCTAAAGCAGGAACGT-1	-0.0428166361023134	-0.0745576058490343	G1	2419	494	12	C12	ESCC_L	1	T_C12_TCM	T cells	NA	TCM	C12_TCM	NA
CCTAAAGCATTTCACT-1	SeuratProject	2201	803	escc_aggr	2201	803	0.86899363621952	0.0190822353475693	ESCC_L1	ESCC_L	CCTAAAGCATTTCACT-1	-0.0489200458937788	-0.0138233309215856	G1	2512	803	11	C11	ESCC_L	1	T_C11_MEM	T cells	NA	MEM	C11_MEM	NA
CCTAAAGCATTTGCCC-1	SeuratProject	3091	805	escc_aggr	3092	806	0.832703616496965	0.018111254851229	ESCC_L1	ESCC_L	CCTAAAGCATTTGCCC-1	-0.0493624697152755	-0.0966046276951791	G1	2848	805	3	C3	ESCC_L	1	T_C3_TCM	T cells	NA	TCM	C3_TCM	NA
CCTAAAGGTAAACGCG-1	SeuratProject	5575	1297	escc_aggr	5575	1297	0.830949412726105	0.00878923766816143	ESCC_L1	ESCC_L	CCTAAAGGTAAACGCG-1	0.045124947360969	-0.0420454737533619	S	3134	1084	10	C10	ESCC_L	1	T_C10_EX	T cells	NA	EX	C10_EX	NA
CCTAAAGGTCCGAATT-1	SeuratProject	6045	1822	escc_aggr	6045	1822	0.862260421674394	0.00281224152191894	ESCC_L1	ESCC_L	CCTAAAGGTCCGAATT-1	0.00684605502044507	0.0146736702759261	G2M	3233	1533	9	C9	ESCC_L	1	T_C9_REG	T cells	NA	REG	C9_REG	NA
CCTAAAGTCATGTCTT-1	SeuratProject	1389	549	escc_aggr	1389	549	0.871725072957745	0.0259179265658747	ESCC_L1	ESCC_L	CCTAAAGTCATGTCTT-1	-0.0505802382119973	-0.0818700072296857	G1	2361	565	12	C12	ESCC_L	1	T_C12_TCM	T cells	NA	TCM	C12_TCM	NA
CCTAAAGTCTGGCGTG-1	SeuratProject	3313	813	escc_aggr	3313	813	0.826678264023743	0.0012073649260489	ESCC_L1	ESCC_L	CCTAAAGTCTGGCGTG-1	-0.0467426808494126	-0.0655175489485216	G1	2891	813	10	C10	ESCC_L	1	T_C10_EX	T cells	NA	EX	C10_EX	NA
CCTACACAGCTGTTCA-1	SeuratProject	1407	614	escc_aggr	1407	614	0.885612425285487	0.0334044065387349	ESCC_L1	ESCC_L	CCTACACAGCTGTTCA-1	0.0461976886576588	-0.0940807682239267	S	2339	638	3	C3	ESCC_L	1	T_C3_TCM	T cells	NA	TCM	C3_TCM	NA
CCTACACCATACTACG-1	SeuratProject	1507	601	escc_aggr	1507	601	0.87437868048877	0.0789648307896483	ESCC_L1	ESCC_L	CCTACACCATACTACG-1	-0.00469692845134664	-0.0855296478259203	G1	2249	626	20	C20	ESCC_L	1	T_C20_Naive	T cells	NA	Naive	C20_Naive	NA
CCTACACCATCACGAT-1	SeuratProject	2950	712	escc_aggr	2950	712	0.822082510428918	0.00203389830508475	ESCC_L1	ESCC_L	CCTACACCATCACGAT-1	-0.0144830607661258	-0.0872203560491318	G1	2798	711	12	C12	ESCC_L	1	T_C12_TCM	T cells	NA	TCM	C12_TCM	NA
CCTACACGTTACCGAT-1	SeuratProject	2621	821	escc_aggr	2621	821	0.852529259244524	0.0251812285387257	ESCC_L1	ESCC_L	CCTACACGTTACCGAT-1	-0.0173232519715654	-0.0724179657813072	G1	2669	821	3	C3	ESCC_L	1	T_C3_TCM	T cells	NA	TCM	C3_TCM	NA
CCTACACTCGAACGGA-1	SeuratProject	1685	594	escc_aggr	1685	594	0.859662346268784	0.0106824925816024	ESCC_L1	ESCC_L	CCTACACTCGAACGGA-1	-0.0367904089362985	-0.0929532200587427	G1	2442	599	20	C20	ESCC_L	1	T_C20_Naive	T cells	NA	Naive	C20_Naive	NA
CCTACCAAGCAATATG-1	SeuratProject	3230	947	escc_aggr	3230	947	0.848155659316617	0.0114551083591331	ESCC_L1	ESCC_L	CCTACCAAGCAATATG-1	-0.0535094193964339	-0.00298847919770273	G1	2905	947	3	C3	ESCC_L	1	T_C3_TCM	T cells	NA	TCM	C3_TCM	NA
CCTACCAAGCAGATCG-1	SeuratProject	6493	1572	escc_aggr	6493	1572	0.838425788155496	0.0160172493454489	ESCC_L1	ESCC_L	CCTACCAAGCAGATCG-1	-0.0265841462384139	-0.0408388202143859	G1	3191	1215	23	C23	ESCC_L	1	T_C23_Naive	T cells	NA	Naive	C23_Naive	NA
CCTACCAAGTTTCCTT-1	SeuratProject	459	241	escc_aggr	459	241	0.89488529959954	0.0697167755991285	ESCC_L1	ESCC_L	CCTACCAAGTTTCCTT-1	-0.0204067562045009	0.0187852063400932	G2M	1899	448	5	C5	ESCC_L	1	T_C5_Naive	T cells	NA	Naive	C5_Naive	NA
CCTACCACAATCGGTT-1	SeuratProject	2014	752	escc_aggr	2014	752	0.87051031314647	0.0208540218470705	ESCC_L1	ESCC_L	CCTACCACAATCGGTT-1	0.032463939535989	0.0121273950120699	S	2465	752	3	C3	ESCC_L	1	T_C3_TCM	T cells	NA	TCM	C3_TCM	NA
CCTACCACACAACTGT-1	SeuratProject	5518	1359	escc_aggr	5518	1359	0.83736030350516	0.0125045306270388	ESCC_L1	ESCC_L	CCTACCACACAACTGT-1	-0.00464351736991185	-0.0567034421824726	G1	3128	1156	3	C3	ESCC_L	1	T_C3_TCM	T cells	NA	TCM	C3_TCM	NA
CCTACCACAGACAAGC-1	SeuratProject	2860	906	escc_aggr	2861	907	0.85566093066218	0.0220202726319469	ESCC_L1	ESCC_L	CCTACCACAGACAAGC-1	0.0868757613475586	0.000894364171821288	S	2801	906	3	C3	ESCC_L	1	T_C3_TCM	T cells	NA	TCM	C3_TCM	NA
CCTACCACAGGGTATG-1	SeuratProject	3819	852	escc_aggr	3819	852	0.818113003882224	0.0130924325739722	ESCC_L1	ESCC_L	CCTACCACAGGGTATG-1	-0.0125435038303011	-0.0629392897806379	G1	2965	847	3	C3	ESCC_L	1	T_C3_TCM	T cells	NA	TCM	C3_TCM	NA
CCTACCACATTCACTT-1	SeuratProject	4014	999	escc_aggr	4014	999	0.832385483030346	0.0311410064773293	ESCC_L1	ESCC_L	CCTACCACATTCACTT-1	0.00963598997635711	-0.111581159327609	S	3013	985	3	C3	ESCC_L	1	T_C3_TCM	T cells	NA	TCM	C3_TCM	NA
CCTACCAGTATGAATG-1	SeuratProject	3678	839	escc_aggr	3678	839	0.819988878881368	0.012778684067428	ESCC_L1	ESCC_L	CCTACCAGTATGAATG-1	-0.0411219093335648	-0.104112871511638	G1	2975	838	10	C10	ESCC_L	1	T_C10_EX	T cells	NA	EX	C10_EX	NA
CCTACCAGTGCATCTA-1	SeuratProject	3010	1096	escc_aggr	3010	1096	0.873868749669944	0.0132890365448505	ESCC_L1	ESCC_L	CCTACCAGTGCATCTA-1	-0.0484159661430226	-0.134471997082063	G1	2856	1096	3	C3	ESCC_L	1	T_C3_TCM	T cells	NA	TCM	C3_TCM	NA
CCTACCATCCGCTGTT-1	SeuratProject	3530	763	escc_aggr	3530	763	0.812488045979171	0.0084985835694051	ESCC_L1	ESCC_L	CCTACCATCCGCTGTT-1	0.00710557791340968	-0.0360250334046394	S	2929	762	12	C12	ESCC_L	1	T_C12_TCM	T cells	NA	TCM	C12_TCM	NA
CCTACCATCTGCTTGC-1	SeuratProject	2654	802	escc_aggr	2654	802	0.848206311277363	0.0150715900527506	ESCC_L1	ESCC_L	CCTACCATCTGCTTGC-1	0.0618181750951853	-0.0575052026257895	S	2685	802	3	C3	ESCC_L	1	T_C3_TCM	T cells	NA	TCM	C3_TCM	NA
CCTAGCTAGTCAATAG-1	SeuratProject	1524	636	escc_aggr	1524	636	0.880763542621299	0.0078740157480315	ESCC_L1	ESCC_L	CCTAGCTAGTCAATAG-1	-0.0543044191444593	-0.0990695832631578	G1	2358	639	20	C20	ESCC_L	1	T_C20_Naive	T cells	NA	Naive	C20_Naive	NA
CCTAGCTCACCGAATT-1	SeuratProject	5308	1240	escc_aggr	5308	1240	0.830464176765254	0.0218538055764883	ESCC_L1	ESCC_L	CCTAGCTCACCGAATT-1	0.0424346928079512	-0.010599953262389	S	3131	1091	12	C12	ESCC_L	1	T_C12_TCM	T cells	NA	TCM	C12_TCM	NA
CCTAGCTGTCCGAGTC-1	SeuratProject	2090	661	escc_aggr	2090	661	0.849420843678846	0.0138755980861244	ESCC_L1	ESCC_L	CCTAGCTGTCCGAGTC-1	-0.00839082359264291	-0.0181612850635854	G1	2516	661	10	C10	ESCC_L	1	T_C10_EX	T cells	NA	EX	C10_EX	NA
CCTAGCTGTCTCTCTG-1	SeuratProject	2894	909	escc_aggr	2894	909	0.854706093424671	0.0463026952315135	ESCC_L1	ESCC_L	CCTAGCTGTCTCTCTG-1	0.116527542209477	-0.0443562815279798	S	2802	909	3	C3	ESCC_L	1	T_C3_TCM	T cells	NA	TCM	C3_TCM	NA
CCTAGCTGTGGCAAAC-1	SeuratProject	2327	642	escc_aggr	2329	644	0.834197944868578	0.0017174753112924	ESCC_L1	ESCC_L	CCTAGCTGTGGCAAAC-1	-0.00884589970436804	-0.0197397656981111	G1	2582	642	20	C20	ESCC_L	1	T_C20_Naive	T cells	NA	Naive	C20_Naive	NA
CCTAGCTTCATGTAGC-1	SeuratProject	2571	891	escc_aggr	2571	891	0.865040880811679	0.0237261765849864	ESCC_L1	ESCC_L	CCTAGCTTCATGTAGC-1	-0.0120926781491215	-0.0598892715797432	G1	2642	891	17	C17	ESCC_L	1	T_C17_TH17	T cells	NA	TH17	C17_TH17	NA
CCTAGCTTCCCGGATG-1	SeuratProject	2720	929	escc_aggr	2720	929	0.864159606903635	0.0172794117647059	ESCC_L1	ESCC_L	CCTAGCTTCCCGGATG-1	-0.0530894897606863	-0.0926287812155474	G1	2720	929	10	C10	ESCC_L	1	T_C10_EX	T cells	NA	EX	C10_EX	NA
CCTAGCTTCCTTGACC-1	SeuratProject	4159	1149	escc_aggr	4159	1149	0.84562846033242	0.0185140658812214	ESCC_L1	ESCC_L	CCTAGCTTCCTTGACC-1	0.00761819814230476	-0.0434356546707778	S	3084	1141	3	C3	ESCC_L	1	T_C3_TCM	T cells	NA	TCM	C3_TCM	NA
CCTAGCTTCTTACCGC-1	SeuratProject	1655	732	escc_aggr	1655	732	0.889931919536056	0.0132930513595166	ESCC_L1	ESCC_L	CCTAGCTTCTTACCGC-1	-0.0138534502830512	-0.0654710775703483	G1	2351	738	10	C10	ESCC_L	1	T_C10_EX	T cells	NA	EX	C10_EX	NA
CCTATTAAGCTAGTTC-1	SeuratProject	1363	510	escc_aggr	1363	510	0.863797656984602	0.00513573000733676	ESCC_L1	ESCC_L	CCTATTAAGCTAGTTC-1	0.00834782683609664	0.00117587338280865	S	2412	534	20	C20	ESCC_L	1	T_C20_Naive	T cells	NA	Naive	C20_Naive	NA
CCTATTAAGGTGCACA-1	SeuratProject	826	402	escc_aggr	826	402	0.892781579180421	0.00484261501210654	ESCC_L1	ESCC_L	CCTATTAAGGTGCACA-1	0.03887148452339	-0.0701264817980847	S	2119	506	20	C20	ESCC_L	1	T_C20_Naive	T cells	NA	Naive	C20_Naive	NA
CCTATTACAAGTCATC-1	SeuratProject	2659	779	escc_aggr	2660	780	0.844436365846304	0.0172932330827068	ESCC_L1	ESCC_L	CCTATTACAAGTCATC-1	-0.00378370118227059	-0.0642171927264487	G1	2683	779	3	C3	ESCC_L	1	T_C3_TCM	T cells	NA	TCM	C3_TCM	NA
CCTATTAGTAACGTTC-1	SeuratProject	3069	893	escc_aggr	3069	893	0.846244362499448	0.0136852394916911	ESCC_L1	ESCC_L	CCTATTAGTAACGTTC-1	-0.00269394433731215	-0.0393958667368379	G1	2854	893	3	C3	ESCC_L	1	T_C3_TCM	T cells	NA	TCM	C3_TCM	NA
CCTATTAGTCTCATCC-1	SeuratProject	1468	582	escc_aggr	1468	582	0.873117199316262	0.00885558583106267	ESCC_L1	ESCC_L	CCTATTAGTCTCATCC-1	0.047020462601903	0.00343387877320096	S	2351	600	12	C12	ESCC_L	1	T_C12_TCM	T cells	NA	TCM	C12_TCM	NA
CCTATTAGTCTTCAAG-1	SeuratProject	3587	1241	escc_aggr	3587	1241	0.870325055164005	0.0250906049623641	ESCC_L1	ESCC_L	CCTATTAGTCTTCAAG-1	-0.00576575412130738	0.0224677480163872	G2M	3030	1240	3	C3	ESCC_L	1	T_C3_TCM	T cells	NA	TCM	C3_TCM	NA
CCTATTAGTTGGACCC-1	SeuratProject	1324	630	escc_aggr	1324	630	0.896681931834467	0.0173716012084592	ESCC_L1	ESCC_L	CCTATTAGTTGGACCC-1	-0.0564420135943983	0.0332781318233803	G2M	2371	649	9	C9	ESCC_L	1	T_C9_REG	T cells	NA	REG	C9_REG	NA
CCTATTATCATGTGGT-1	SeuratProject	686	370	escc_aggr	686	370	0.90546835245134	0.0816326530612245	ESCC_L1	ESCC_L	CCTATTATCATGTGGT-1	-0.05114434691114	-0.0645779623171037	G1	1960	523	20	C20	ESCC_L	1	T_C20_Naive	T cells	NA	Naive	C20_Naive	NA
CCTATTATCCGTAGTA-1	SeuratProject	3372	938	escc_aggr	3372	938	0.8424879712901	0.0213523131672598	ESCC_L1	ESCC_L	CCTATTATCCGTAGTA-1	0.0101556173880914	-0.0291420639180489	S	2928	938	3	C3	ESCC_L	1	T_C3_TCM	T cells	NA	TCM	C3_TCM	NA
CCTATTATCTTTACGT-1	SeuratProject	2330	979	escc_aggr	2330	979	0.888169460533848	0.00729613733905579	ESCC_L1	ESCC_L	CCTATTATCTTTACGT-1	-0.0239000773468692	-0.025805061005078	G1	2501	979	9	C9	ESCC_L	1	T_C9_REG	T cells	NA	REG	C9_REG	NA
CCTCAGTCAAACGCGA-1	SeuratProject	16633	3484	escc_aggr	16633	3484	0.839162006200215	0.0286779294174232	ESCC_L1	ESCC_L	CCTCAGTCAAACGCGA-1	0.242050605801673	0.477577522410477	G2M	2845	1225	18	C18	ESCC_L	1	T_C18_Proliferating	T cells	NA	Proliferating	C18_Proliferating	NA
CCTCAGTCAACGATGG-1	SeuratProject	2314	936	escc_aggr	2314	936	0.883161399514612	0.0177182368193604	ESCC_L1	ESCC_L	CCTCAGTCAACGATGG-1	-0.0614803138484197	-0.0963652086183331	G1	2538	936	9	C9	ESCC_L	1	T_C9_REG	T cells	NA	REG	C9_REG	NA
CCTCAGTCATGGTAGG-1	SeuratProject	2334	715	escc_aggr	2334	715	0.847452664712366	0.00985432733504713	ESCC_L1	ESCC_L	CCTCAGTCATGGTAGG-1	0.0224073272109174	-0.071484646700271	S	2576	715	12	C12	ESCC_L	1	T_C12_TCM	T cells	NA	TCM	C12_TCM	NA
CCTCAGTTCCTTAATC-1	SeuratProject	931	482	escc_aggr	931	482	0.903702428985596	0.0569280343716434	ESCC_L1	ESCC_L	CCTCAGTTCCTTAATC-1	0.0274729496582823	-0.0678863829816369	S	2172	562	20	C20	ESCC_L	1	T_C20_Naive	T cells	NA	Naive	C20_Naive	NA
CCTCAGTTCTGCTGTC-1	SeuratProject	3283	973	escc_aggr	3283	973	0.849795974179603	0.023454157782516	ESCC_L1	ESCC_L	CCTCAGTTCTGCTGTC-1	-0.0288937821856058	0.0377155151892647	G2M	2927	972	3	C3	ESCC_L	1	T_C3_TCM	T cells	NA	TCM	C3_TCM	NA
CCTCTGACAATACGCT-1	SeuratProject	3421	971	escc_aggr	3421	971	0.8452433064453	0.0304004676995031	ESCC_L1	ESCC_L	CCTCTGACAATACGCT-1	-0.0648587277514646	-0.109567876520472	G1	2948	971	3	C3	ESCC_L	1	T_C3_TCM	T cells	NA	TCM	C3_TCM	NA
CCTCTGACAGACACTT-1	SeuratProject	3591	997	escc_aggr	3591	997	0.843463705177469	0.00835421888053467	ESCC_L1	ESCC_L	CCTCTGACAGACACTT-1	-0.0245019308623219	-0.0839365353808238	G1	2997	996	12	C12	ESCC_L	1	T_C12_TCM	T cells	NA	TCM	C12_TCM	NA
CCTCTGACAGCTTAAC-1	SeuratProject	2734	947	escc_aggr	2734	947	0.866023995920123	0.0201170446232626	ESCC_L1	ESCC_L	CCTCTGACAGCTTAAC-1	0.0152448426830589	-0.0668305417746433	S	2733	946	11	C11	ESCC_L	1	T_C11_MEM	T cells	NA	MEM	C11_MEM	NA
CCTCTGACATCCGTGG-1	SeuratProject	3339	934	escc_aggr	3339	934	0.842982471124721	0.0149745432764301	ESCC_L1	ESCC_L	CCTCTGACATCCGTGG-1	0.0267951073168968	-0.0551999187843368	S	2917	934	3	C3	ESCC_L	1	T_C3_TCM	T cells	NA	TCM	C3_TCM	NA
CCTCTGACATGGGAAC-1	SeuratProject	2061	768	escc_aggr	2061	768	0.870637693858998	0.0232896652110626	ESCC_L1	ESCC_L	CCTCTGACATGGGAAC-1	0.0565517572970211	0.110878153066869	G2M	2462	768	12	C12	ESCC_L	1	T_C12_TCM	T cells	NA	TCM	C12_TCM	NA
CCTCTGACATTATCTC-1	SeuratProject	7861	2102	escc_aggr	7862	2103	0.852987059538944	0.034978377003307	ESCC_L1	ESCC_L	CCTCTGACATTATCTC-1	0.00915885603102504	-0.102882684067903	S	3168	1350	28	C28	ESCC_L	1	T_C28_MEM	T cells	NA	MEM	C28_MEM	NA
CCTCTGAGTAAAGTCA-1	SeuratProject	3429	881	escc_aggr	3429	881	0.833051311094047	0.00991542723826188	ESCC_L1	ESCC_L	CCTCTGAGTAAAGTCA-1	-0.0163134040423229	-0.00520150657515002	G1	2926	880	3	C3	ESCC_L	1	T_C3_TCM	T cells	NA	TCM	C3_TCM	NA
CCTCTGAGTCTCACCT-1	SeuratProject	1468	629	escc_aggr	1468	629	0.88376783982113	0.00136239782016349	ESCC_L1	ESCC_L	CCTCTGAGTCTCACCT-1	-0.0410473980864218	-0.102287838460296	G1	2376	646	12	C12	ESCC_L	1	T_C12_TCM	T cells	NA	TCM	C12_TCM	NA
CCTCTGATCTGCAAGT-1	SeuratProject	3929	857	escc_aggr	3929	857	0.816012989078873	0.0145075082718249	ESCC_L1	ESCC_L	CCTCTGATCTGCAAGT-1	-0.0129740361504587	-0.0931178896672453	G1	2984	848	10	C10	ESCC_L	1	T_C10_EX	T cells	NA	EX	C10_EX	NA
CCTTACGAGCAGACTG-1	SeuratProject	2587	895	escc_aggr	2587	895	0.86492795482267	0.0131426362582141	ESCC_L1	ESCC_L	CCTTACGAGCAGACTG-1	-0.0284247587916225	-0.0350785782695441	G1	2651	895	12	C12	ESCC_L	1	T_C12_TCM	T cells	NA	TCM	C12_TCM	NA
CCTTACGAGCGATAGC-1	SeuratProject	2961	841	escc_aggr	2961	841	0.842531438717794	0.0131712259371834	ESCC_L1	ESCC_L	CCTTACGAGCGATAGC-1	-0.0196120877372141	0.000920093664021612	G2M	2813	841	3	C3	ESCC_L	1	T_C3_TCM	T cells	NA	TCM	C3_TCM	NA
CCTTACGAGGGTTTCT-1	SeuratProject	4582	1233	escc_aggr	4582	1233	0.844282045736966	0.0181143605412484	ESCC_L1	ESCC_L	CCTTACGAGGGTTTCT-1	0.0194462529971229	-0.094800623866602	S	3114	1184	20	C20	ESCC_L	1	T_C20_Naive	T cells	NA	Naive	C20_Naive	NA
CCTTACGAGTACATGA-1	SeuratProject	8040	2603	escc_aggr	8040	2603	0.874583926245712	0.0082089552238806	ESCC_L1	ESCC_L	CCTTACGAGTACATGA-1	0.162967384460285	0.288536258551678	G2M	3130	1615	18	C18	ESCC_L	1	T_C18_Proliferating	T cells	NA	Proliferating	C18_Proliferating	NA
CCTTACGCACAGGCCT-1	SeuratProject	8450	1591	escc_aggr	8450	1591	0.815326460053829	0.0123076923076923	ESCC_L1	ESCC_L	CCTTACGCACAGGCCT-1	-0.00573719134740105	-0.0510552720368583	G1	2958	755	3	C3	ESCC_L	1	T_C3_TCM	T cells	NA	TCM	C3_TCM	NA
CCTTACGCACCTCGTT-1	SeuratProject	4394	1088	escc_aggr	4394	1088	0.833583736824524	0.0218479745106964	ESCC_L1	ESCC_L	CCTTACGCACCTCGTT-1	0.00640106665471307	-0.0644492587998467	S	3075	1063	3	C3	ESCC_L	1	T_C3_TCM	T cells	NA	TCM	C3_TCM	NA
CCTTACGCAGTTCATG-1	SeuratProject	3027	758	escc_aggr	3027	758	0.827250482731897	0.0165180046250413	ESCC_L1	ESCC_L	CCTTACGCAGTTCATG-1	-0.0572073609816591	-0.0599677966089334	G1	2831	758	12	C12	ESCC_L	1	T_C12_TCM	T cells	NA	TCM	C12_TCM	NA
CCTTACGGTTCCCGAG-1	SeuratProject	3581	971	escc_aggr	3581	971	0.840522115363517	0.019826864004468	ESCC_L1	ESCC_L	CCTTACGGTTCCCGAG-1	0.0071782569172805	-0.0376065074801761	S	2965	969	3	C3	ESCC_L	1	T_C3_TCM	T cells	NA	TCM	C3_TCM	NA
CCTTCCCAGCAAATCA-1	SeuratProject	2992	687	escc_aggr	2992	687	0.816164581875793	0.00267379679144385	ESCC_L1	ESCC_L	CCTTCCCAGCAAATCA-1	-0.0316442642080256	-0.0548446173547009	G1	2813	687	12	C12	ESCC_L	1	T_C12_TCM	T cells	NA	TCM	C12_TCM	NA
CCTTCCCAGCGCCTCA-1	SeuratProject	3935	1003	escc_aggr	3935	1003	0.834867057171951	0.01143583227446	ESCC_L1	ESCC_L	CCTTCCCAGCGCCTCA-1	-0.0306284406126958	-0.0612241017140827	G1	3012	997	3	C3	ESCC_L	1	T_C3_TCM	T cells	NA	TCM	C3_TCM	NA
CCTTCCCAGGTGGGTT-1	SeuratProject	4018	941	escc_aggr	4018	941	0.825078087794552	0.0199104031856645	ESCC_L1	ESCC_L	CCTTCCCAGGTGGGTT-1	-0.0422448160772221	-0.0141926420376005	G1	2995	933	3	C3	ESCC_L	1	T_C3_TCM	T cells	NA	TCM	C3_TCM	NA
CCTTCCCGTCAACTGT-1	SeuratProject	3200	1171	escc_aggr	3200	1171	0.875442395918017	0.01	ESCC_L1	ESCC_L	CCTTCCCGTCAACTGT-1	-0.0371255802656882	-0.035779672760817	G1	2952	1171	3	C3	ESCC_L	1	T_C3_TCM	T cells	NA	TCM	C3_TCM	NA
CCTTCCCGTGTTGGGA-1	SeuratProject	3127	845	escc_aggr	3127	845	0.837410477784534	0.0108730412535977	ESCC_L1	ESCC_L	CCTTCCCGTGTTGGGA-1	-0.017531510635678	0.03726566489086	G2M	2859	845	12	C12	ESCC_L	1	T_C12_TCM	T cells	NA	TCM	C12_TCM	NA
CCTTCCCGTTAAGTAG-1	SeuratProject	2336	743	escc_aggr	2336	743	0.852311700720102	0.011986301369863	ESCC_L1	ESCC_L	CCTTCCCGTTAAGTAG-1	-0.00848510418254191	0.0149998178513496	G2M	2580	743	20	C20	ESCC_L	1	T_C20_Naive	T cells	NA	Naive	C20_Naive	NA
CCTTCGAAGAATTGTG-1	SeuratProject	933	498	escc_aggr	934	499	0.908345273481246	0.0642398286937901	ESCC_L1	ESCC_L	CCTTCGAAGAATTGTG-1	0.0124483176910912	-0.100353032811286	S	2209	578	20	C20	ESCC_L	1	T_C20_Naive	T cells	NA	Naive	C20_Naive	NA
CCTTCGAAGTGTTTGC-1	SeuratProject	3147	904	escc_aggr	3147	904	0.84512741448546	0.0101684143628853	ESCC_L1	ESCC_L	CCTTCGAAGTGTTTGC-1	-0.0188322523849337	-0.0534116058294292	G1	2873	904	3	C3	ESCC_L	1	T_C3_TCM	T cells	NA	TCM	C3_TCM	NA
CCTTCGACAAGTAATG-1	SeuratProject	2873	968	escc_aggr	2873	968	0.863385073116482	0.0254089801601114	ESCC_L1	ESCC_L	CCTTCGACAAGTAATG-1	-0.0308875162178074	-0.0660048513582996	G1	2797	968	12	C12	ESCC_L	1	T_C12_TCM	T cells	NA	TCM	C12_TCM	NA
CCTTCGACACAACTGT-1	SeuratProject	2238	741	escc_aggr	2238	741	0.85669793291819	0.0116175156389634	ESCC_L1	ESCC_L	CCTTCGACACAACTGT-1	-0.0415886283340497	-0.0660730121503223	G1	2543	741	12	C12	ESCC_L	1	T_C12_TCM	T cells	NA	TCM	C12_TCM	NA
CCTTCGACACTCGACG-1	SeuratProject	2684	1066	escc_aggr	2684	1066	0.883041486165502	0.0134128166915052	ESCC_L1	ESCC_L	CCTTCGACACTCGACG-1	0.0295939865882271	0.047701354575257	G2M	2688	1066	3	C3	ESCC_L	1	T_C3_TCM	T cells	NA	TCM	C3_TCM	NA
CCTTCGATCCCAAGAT-1	SeuratProject	3379	1065	escc_aggr	3379	1065	0.857900628558857	0.00739863865048831	ESCC_L1	ESCC_L	CCTTCGATCCCAAGAT-1	0.00263644133524243	0.0268026831590222	G2M	2958	1065	12	C12	ESCC_L	1	T_C12_TCM	T cells	NA	TCM	C12_TCM	NA
CCTTCGATCCGTCAAA-1	SeuratProject	728	284	escc_aggr	729	285	0.857519563327384	0.0631001371742112	ESCC_L1	ESCC_L	CCTTCGATCCGTCAAA-1	0.0353316145278329	-0.0062739656551463	S	1960	427	10	C10	ESCC_L	1	T_C10_EX	T cells	NA	EX	C10_EX	NA
CCTTCGATCGCAAGCC-1	SeuratProject	2651	1044	escc_aggr	2651	1044	0.881781831199376	0.035081101471143	ESCC_L1	ESCC_L	CCTTCGATCGCAAGCC-1	-0.037303034130528	-0.0759720649871021	G1	2668	1044	13	C13	ESCC_L	1	T_C13_FH1	T cells	NA	FH1	C13_FH1	NA
CCTTTCTAGAGCTGGT-1	SeuratProject	616	309	escc_aggr	616	309	0.892592377258332	0.125	ESCC_L1	ESCC_L	CCTTTCTAGAGCTGGT-1	-0.026513346798403	-0.00116997087251047	G1	1962	500	20	C20	ESCC_L	1	T_C20_Naive	T cells	NA	Naive	C20_Naive	NA
CCTTTCTCAATCTGCA-1	SeuratProject	3653	1035	escc_aggr	3653	1035	0.846263491274199	0.0503695592663564	ESCC_L1	ESCC_L	CCTTTCTCAATCTGCA-1	-0.0202869125423707	-0.0344829797742329	G1	3000	1033	3	C3	ESCC_L	1	T_C3_TCM	T cells	NA	TCM	C3_TCM	NA
CCTTTCTCACCATCCT-1	SeuratProject	2231	725	escc_aggr	2231	725	0.854214834594868	0.00358583594800538	ESCC_L1	ESCC_L	CCTTTCTCACCATCCT-1	0.0220173309899893	-0.100599356085487	S	2531	725	10	C10	ESCC_L	1	T_C10_EX	T cells	NA	EX	C10_EX	NA
CCTTTCTCATCCAACA-1	SeuratProject	1674	549	escc_aggr	1674	549	0.849807742501727	0.130824372759857	ESCC_L1	ESCC_L	CCTTTCTCATCCAACA-1	0.0700875645088483	-0.0789868940149012	S	2432	553	23	C23	ESCC_L	1	T_C23_Naive	T cells	NA	Naive	C23_Naive	NA
CCTTTCTGTCTACCTC-1	SeuratProject	4988	1235	escc_aggr	4988	1235	0.83605420598285	0.0166399358460305	ESCC_L1	ESCC_L	CCTTTCTGTCTACCTC-1	0.060464591713631	-0.0593202034081577	S	3143	1138	3	C3	ESCC_L	1	T_C3_TCM	T cells	NA	TCM	C3_TCM	NA
CCTTTCTTCCTATGTT-1	SeuratProject	2015	610	escc_aggr	2015	610	0.842947331097202	0.00148883374689826	ESCC_L1	ESCC_L	CCTTTCTTCCTATGTT-1	-0.042847876580566	-0.058949757842014	G1	2488	611	12	C12	ESCC_L	1	T_C12_TCM	T cells	NA	TCM	C12_TCM	NA
CGAACATAGAATCTCC-1	SeuratProject	2986	822	escc_aggr	2986	822	0.83879035721534	0.0110515740120563	ESCC_L1	ESCC_L	CGAACATAGAATCTCC-1	-0.0138536878329219	-0.0202349581379157	G1	2825	822	8	C8	ESCC_L	1	T_C8_TCM	T cells	NA	TCM	C8_TCM	NA
CGAACATAGGGCTTCC-1	SeuratProject	3552	977	escc_aggr	3552	977	0.842111628461851	0.0188626126126126	ESCC_L1	ESCC_L	CGAACATAGGGCTTCC-1	-0.0269278026899527	-0.0137553605063832	G1	2968	977	3	C3	ESCC_L	1	T_C3_TCM	T cells	NA	TCM	C3_TCM	NA
CGAACATAGTACATGA-1	SeuratProject	868	435	escc_aggr	868	435	0.89789741220681	0.0426267281105991	ESCC_L1	ESCC_L	CGAACATAGTACATGA-1	-0.0456047578186627	-0.088111330883444	G1	2231	522	20	C20	ESCC_L	1	T_C20_Naive	T cells	NA	Naive	C20_Naive	NA
CGAACATCACTATCTT-1	SeuratProject	5164	1237	escc_aggr	5164	1237	0.832852454891956	0.0205267234701782	ESCC_L1	ESCC_L	CGAACATCACTATCTT-1	-0.0598773627951913	-0.0856311061839569	G1	3099	1095	3	C3	ESCC_L	1	T_C3_TCM	T cells	NA	TCM	C3_TCM	NA
CGAACATGTCGACTAT-1	SeuratProject	3179	901	escc_aggr	3179	901	0.843654964494986	0.0141553947782321	ESCC_L1	ESCC_L	CGAACATGTCGACTAT-1	0.0513748436787501	-0.0627467966209528	S	2887	901	3	C3	ESCC_L	1	T_C3_TCM	T cells	NA	TCM	C3_TCM	NA
CGAACATGTCGCGTGT-1	SeuratProject	2897	872	escc_aggr	2897	872	0.849381927260444	0.0224370037970314	ESCC_L1	ESCC_L	CGAACATGTCGCGTGT-1	0.0241241585006586	-0.012721308119382	S	2795	872	3	C3	ESCC_L	1	T_C3_TCM	T cells	NA	TCM	C3_TCM	NA
CGAACATGTTAAGACA-1	SeuratProject	2655	783	escc_aggr	2655	783	0.845124775125292	0.0120527306967985	ESCC_L1	ESCC_L	CGAACATGTTAAGACA-1	0.0452549128540859	-0.0707341409747139	S	2678	783	12	C12	ESCC_L	1	T_C12_TCM	T cells	NA	TCM	C12_TCM	NA
CGAACATTCAGGTAAA-1	SeuratProject	2423	783	escc_aggr	2423	783	0.855041246570111	0.012794056954189	ESCC_L1	ESCC_L	CGAACATTCAGGTAAA-1	0.0733906954431263	-0.108404385060789	S	2597	783	12	C12	ESCC_L	1	T_C12_TCM	T cells	NA	TCM	C12_TCM	NA
CGAACATTCCGGGTGT-1	SeuratProject	2373	702	escc_aggr	2373	702	0.843284750824114	0.0109565950273915	ESCC_L1	ESCC_L	CGAACATTCCGGGTGT-1	-0.0426546510563436	-0.0339601462802392	G1	2594	702	12	C12	ESCC_L	1	T_C12_TCM	T cells	NA	TCM	C12_TCM	NA
CGAATGTAGATCACGG-1	SeuratProject	3051	872	escc_aggr	3051	872	0.843898767637227	0.0183546378236644	ESCC_L1	ESCC_L	CGAATGTAGATCACGG-1	-0.0203064723667759	0.0502363800324745	G2M	2836	872	3	C3	ESCC_L	1	T_C3_TCM	T cells	NA	TCM	C3_TCM	NA
CGAATGTAGTATTGGA-1	SeuratProject	2880	891	escc_aggr	2880	891	0.852715531549186	0.0170138888888889	ESCC_L1	ESCC_L	CGAATGTAGTATTGGA-1	0.0387688140633892	0.0192372073385671	S	2793	891	3	C3	ESCC_L	1	T_C3_TCM	T cells	NA	TCM	C3_TCM	NA
CGAATGTAGTTACCCA-1	SeuratProject	3436	879	escc_aggr	3436	879	0.832563523763325	0.0133876600698487	ESCC_L1	ESCC_L	CGAATGTAGTTACCCA-1	-0.0108569983509721	-0.0519325378231138	G1	2918	879	12	C12	ESCC_L	1	T_C12_TCM	T cells	NA	TCM	C12_TCM	NA
CGAATGTCAAGCTGTT-1	SeuratProject	2588	738	escc_aggr	2588	738	0.840341747892123	0.0220247295208655	ESCC_L1	ESCC_L	CGAATGTCAAGCTGTT-1	-0.0187606167916786	0.0264222503191979	G2M	2664	738	10	C10	ESCC_L	1	T_C10_EX	T cells	NA	EX	C10_EX	NA
CGAATGTCACAGCCCA-1	SeuratProject	3216	759	escc_aggr	3216	759	0.821209649482494	0.0143034825870647	ESCC_L1	ESCC_L	CGAATGTCACAGCCCA-1	-0.0127475104530297	-0.0259694321648204	G1	2876	758	10	C10	ESCC_L	1	T_C10_EX	T cells	NA	EX	C10_EX	NA
CGAATGTCACGGTGTC-1	SeuratProject	1526	576	escc_aggr	1526	576	0.867088172755546	0.0307994757536042	ESCC_L1	ESCC_L	CGAATGTCACGGTGTC-1	0.0593279571026074	-0.0874463417308991	S	2444	583	2	C2	ESCC_L	1	T_C2_NK	T cells	NA	NK	C2_NK	NA
CGAATGTGTAGTGAAT-1	SeuratProject	2523	927	escc_aggr	2523	927	0.872178690911156	0.0194213238208482	ESCC_L1	ESCC_L	CGAATGTGTAGTGAAT-1	0.120245802606087	-0.0931877141345216	S	2630	927	12	C12	ESCC_L	1	T_C12_TCM	T cells	NA	TCM	C12_TCM	NA
CGAATGTGTTAGATGA-1	SeuratProject	6877	1477	escc_aggr	6878	1478	0.825981936085484	0.0210817097993603	ESCC_L1	ESCC_L	CGAATGTGTTAGATGA-1	-0.00608179579282007	-0.0329358573884863	G1	3032	1012	12	C12	ESCC_L	1	T_C12_TCM	T cells	NA	TCM	C12_TCM	NA
CGAATGTTCGACCAGC-1	SeuratProject	2125	889	escc_aggr	2125	889	0.886258987719966	0.0211764705882353	ESCC_L1	ESCC_L	CGAATGTTCGACCAGC-1	0.0249574374117467	-0.0526513991365332	S	2471	889	12	C12	ESCC_L	1	T_C12_TCM	T cells	NA	TCM	C12_TCM	NA
CGACCTTAGCAGCCTC-1	SeuratProject	2894	661	escc_aggr	2894	661	0.814734265424237	0.0501036627505183	ESCC_L1	ESCC_L	CGACCTTAGCAGCCTC-1	0.00778673344602251	-0.0850804640589795	S	2787	661	12	C12	ESCC_L	1	T_C12_TCM	T cells	NA	TCM	C12_TCM	NA
CGACCTTAGCGCCTTG-1	SeuratProject	2800	782	escc_aggr	2800	782	0.839302035692666	0.0132142857142857	ESCC_L1	ESCC_L	CGACCTTAGCGCCTTG-1	-0.0113290042752877	-0.0303621257999583	G1	2770	782	12	C12	ESCC_L	1	T_C12_TCM	T cells	NA	TCM	C12_TCM	NA
CGACCTTAGTGTACGG-1	SeuratProject	1819	802	escc_aggr	1819	802	0.890896753418819	0.0109950522264981	ESCC_L1	ESCC_L	CGACCTTAGTGTACGG-1	-0.0156577512779366	0.0339452351612258	G2M	2405	803	17	C17	ESCC_L	1	T_C17_TH17	T cells	NA	TH17	C17_TH17	NA
CGACCTTCAGATCTGT-1	SeuratProject	3786	1419	escc_aggr	3786	1419	0.880889686500582	0.0269413629160063	ESCC_L1	ESCC_L	CGACCTTCAGATCTGT-1	-0.0222394799218175	0.00697378337281365	G2M	3129	1419	10	C10	ESCC_L	1	T_C10_EX	T cells	NA	EX	C10_EX	NA
CGACCTTCATTGGGCC-1	SeuratProject	12659	2166	escc_aggr	12659	2166	0.813099390663689	0.0221186507623035	ESCC_L1	ESCC_L	CGACCTTCATTGGGCC-1	-0.0497401331115492	-0.078598508801944	G1	2754	689	3	C3	ESCC_L	1	T_C3_TCM	T cells	NA	TCM	C3_TCM	NA
CGACCTTGTCCGTTAA-1	SeuratProject	2834	760	escc_aggr	2834	760	0.834437991211371	0.0119971771347918	ESCC_L1	ESCC_L	CGACCTTGTCCGTTAA-1	0.0311059428941944	-0.0264198599290157	S	2773	760	3	C3	ESCC_L	1	T_C3_TCM	T cells	NA	TCM	C3_TCM	NA
CGACCTTTCGCGATCG-1	SeuratProject	3618	1166	escc_aggr	3618	1166	0.861802906654873	0.0132669983416252	ESCC_L1	ESCC_L	CGACCTTTCGCGATCG-1	0.0427005825858875	0.0251699152817355	S	3025	1166	12	C12	ESCC_L	1	T_C12_TCM	T cells	NA	TCM	C12_TCM	NA
CGACCTTTCTCTTATG-1	SeuratProject	2175	814	escc_aggr	2175	814	0.872107845224636	0.0188505747126437	ESCC_L1	ESCC_L	CGACCTTTCTCTTATG-1	0.145439037846349	-0.0499540429346926	S	2505	814	3	C3	ESCC_L	1	T_C3_TCM	T cells	NA	TCM	C3_TCM	NA
CGACTTCAGCTGCGAA-1	SeuratProject	2830	948	escc_aggr	2830	948	0.862396441072381	0.00141342756183746	ESCC_L1	ESCC_L	CGACTTCAGCTGCGAA-1	-0.0719378240724216	-0.0293741330512991	G1	2788	948	12	C12	ESCC_L	1	T_C12_TCM	T cells	NA	TCM	C12_TCM	NA
CGACTTCGTACTCAAC-1	SeuratProject	456	215	escc_aggr	456	215	0.877197931499677	0.0833333333333333	ESCC_L1	ESCC_L	CGACTTCGTACTCAAC-1	-0.0265391999682658	-0.0517384650623114	G1	1889	439	20	C20	ESCC_L	1	T_C20_Naive	T cells	NA	Naive	C20_Naive	NA
CGACTTCGTCGGCACT-1	SeuratProject	2627	803	escc_aggr	2627	803	0.84946613893696	0.028169014084507	ESCC_L1	ESCC_L	CGACTTCGTCGGCACT-1	-0.0107739112761435	-0.103549107011541	G1	2667	803	3	C3	ESCC_L	1	T_C3_TCM	T cells	NA	TCM	C3_TCM	NA
CGACTTCGTCTTCTCG-1	SeuratProject	4283	890	escc_aggr	4283	890	0.812113050307039	0.0102731730095727	ESCC_L1	ESCC_L	CGACTTCGTCTTCTCG-1	0.00478299126185718	-0.0983393067003232	S	2990	865	3	C3	ESCC_L	1	T_C3_TCM	T cells	NA	TCM	C3_TCM	NA
CGACTTCTCCCAGGTG-1	SeuratProject	3567	938	escc_aggr	3567	938	0.836697417674097	0.0168208578637511	ESCC_L1	ESCC_L	CGACTTCTCCCAGGTG-1	-0.016552424976926	-0.0828614159422075	G1	2956	937	3	C3	ESCC_L	1	T_C3_TCM	T cells	NA	TCM	C3_TCM	NA
CGACTTCTCCTTGACC-1	SeuratProject	2568	779	escc_aggr	2568	779	0.848058916446945	0.0303738317757009	ESCC_L1	ESCC_L	CGACTTCTCCTTGACC-1	-0.0484067275083107	-0.0388044608273028	G1	2657	779	3	C3	ESCC_L	1	T_C3_TCM	T cells	NA	TCM	C3_TCM	NA
CGACTTCTCTACTTAC-1	SeuratProject	4271	1129	escc_aggr	4271	1129	0.840839850458851	0.0306719737766331	ESCC_L1	ESCC_L	CGACTTCTCTACTTAC-1	0.0277619886668845	-0.0838715922396295	S	3078	1109	3	C3	ESCC_L	1	T_C3_TCM	T cells	NA	TCM	C3_TCM	NA
CGAGAAGAGACAATAC-1	SeuratProject	3557	1210	escc_aggr	3557	1210	0.868125194265208	0.0289569862243464	ESCC_L1	ESCC_L	CGAGAAGAGACAATAC-1	0.139633896827949	0.0731077385911978	S	3008	1209	9	C9	ESCC_L	1	T_C9_REG	T cells	NA	REG	C9_REG	NA
CGAGAAGCAACTTGAC-1	SeuratProject	1652	753	escc_aggr	1652	753	0.89396705969655	0.00726392251815981	ESCC_L1	ESCC_L	CGAGAAGCAACTTGAC-1	-0.0613468519565937	-0.00884940346002579	G1	2373	761	9	C9	ESCC_L	1	T_C9_REG	T cells	NA	REG	C9_REG	NA
CGAGAAGGTACTTCTT-1	SeuratProject	6057	1584	escc_aggr	6057	1584	0.845990817636028	0.016840019811788	ESCC_L1	ESCC_L	CGAGAAGGTACTTCTT-1	-0.0177951296468861	-0.090912814475143	G1	3203	1297	12	C12	ESCC_L	1	T_C12_TCM	T cells	NA	TCM	C12_TCM	NA
CGAGAAGGTAGGGACT-1	SeuratProject	2807	838	escc_aggr	2807	838	0.847748988852826	0.0217313858211614	ESCC_L1	ESCC_L	CGAGAAGGTAGGGACT-1	-0.0171637432230689	-0.0652221883864617	G1	2772	838	3	C3	ESCC_L	1	T_C3_TCM	T cells	NA	TCM	C3_TCM	NA
CGAGAAGGTATATCCG-1	SeuratProject	4941	1209	escc_aggr	4941	1209	0.834483162472293	0.0250961343857519	ESCC_L1	ESCC_L	CGAGAAGGTATATCCG-1	-0.0241312329219025	-0.0625747453411749	G1	3078	1104	3	C3	ESCC_L	1	T_C3_TCM	T cells	NA	TCM	C3_TCM	NA
CGAGAAGGTCAGAGGT-1	SeuratProject	1110	446	escc_aggr	1110	446	0.869968432631639	0.0153153153153153	ESCC_L1	ESCC_L	CGAGAAGGTCAGAGGT-1	-0.0338993257286026	-0.0305089990387753	G1	2410	491	20	C20	ESCC_L	1	T_C20_Naive	T cells	NA	Naive	C20_Naive	NA
CGAGAAGTCATTTGGG-1	SeuratProject	2620	865	escc_aggr	2620	865	0.859203404604187	0.0270992366412214	ESCC_L1	ESCC_L	CGAGAAGTCATTTGGG-1	-0.0290667491783572	-0.0656898475967092	G1	2670	865	3	C3	ESCC_L	1	T_C3_TCM	T cells	NA	TCM	C3_TCM	NA
CGAGAAGTCTTGTACT-1	SeuratProject	2415	720	escc_aggr	2415	720	0.844635674576562	0.0107660455486542	ESCC_L1	ESCC_L	CGAGAAGTCTTGTACT-1	0.00432101653706	-0.0318418785449864	S	2611	720	3	C3	ESCC_L	1	T_C3_TCM	T cells	NA	TCM	C3_TCM	NA
CGAGCACAGAATTCCC-1	SeuratProject	3302	908	escc_aggr	3302	908	0.840657362082702	0.0130224106602059	ESCC_L1	ESCC_L	CGAGCACAGAATTCCC-1	-0.0207392132692888	-0.0453349317196961	G1	2928	907	12	C12	ESCC_L	1	T_C12_TCM	T cells	NA	TCM	C12_TCM	NA
CGAGCACCAATGGATA-1	SeuratProject	3861	794	escc_aggr	3861	794	0.808492670926645	0.0132090132090132	ESCC_L1	ESCC_L	CGAGCACCAATGGATA-1	-0.0374415633646866	0.00521872884656706	G2M	2959	784	12	C12	ESCC_L	1	T_C12_TCM	T cells	NA	TCM	C12_TCM	NA
CGAGCACCAGTCACTA-1	SeuratProject	2581	1125	escc_aggr	2582	1126	0.894366216246169	0.0151045701006971	ESCC_L1	ESCC_L	CGAGCACCAGTCACTA-1	-0.0774074942899289	-0.100797934235437	G1	2636	1125	3	C3	ESCC_L	1	T_C3_TCM	T cells	NA	TCM	C3_TCM	NA
CGAGCACGTTCCCTTG-1	SeuratProject	3431	789	escc_aggr	3431	789	0.819443351794995	0.0136986301369863	ESCC_L1	ESCC_L	CGAGCACGTTCCCTTG-1	0.00263918254262246	-0.0647315963498039	S	2898	788	3	C3	ESCC_L	1	T_C3_TCM	T cells	NA	TCM	C3_TCM	NA
CGAGCACTCCTTAATC-1	SeuratProject	760	337	escc_aggr	760	337	0.877401407589919	0.075	ESCC_L1	ESCC_L	CGAGCACTCCTTAATC-1	-0.0314643932471547	-0.0577542016909675	G1	1967	482	20	C20	ESCC_L	1	T_C20_Naive	T cells	NA	Naive	C20_Naive	NA
CGAGCACTCTAACTGG-1	SeuratProject	2952	687	escc_aggr	2952	687	0.81753936996478	0	ESCC_L1	ESCC_L	CGAGCACTCTAACTGG-1	-0.00673135085386148	-0.0672564054640363	G1	2806	687	20	C20	ESCC_L	1	T_C20_Naive	T cells	NA	Naive	C20_Naive	NA
CGAGCCAAGCTAAACA-1	SeuratProject	1784	704	escc_aggr	1784	704	0.875800322777465	0.0173766816143498	ESCC_L1	ESCC_L	CGAGCCAAGCTAAACA-1	0.0961945484868387	-0.0597313510132299	S	2400	706	12	C12	ESCC_L	1	T_C12_TCM	T cells	NA	TCM	C12_TCM	NA
CGAGCCACAAAGGCGT-1	SeuratProject	722	404	escc_aggr	722	404	0.911788507536855	0.0290858725761773	ESCC_L1	ESCC_L	CGAGCCACAAAGGCGT-1	-0.0368873323115399	-0.036416073448359	G1	2086	535	27	C27	ESCC_L	1	T_C27_FH2	T cells	NA	FH2	C27_FH2	NA
CGAGCCACAGATTGCT-1	SeuratProject	2850	798	escc_aggr	2850	798	0.839980667422381	0.016140350877193	ESCC_L1	ESCC_L	CGAGCCACAGATTGCT-1	-0.0536020436214418	-0.060567425376522	G1	2785	798	3	C3	ESCC_L	1	T_C3_TCM	T cells	NA	TCM	C3_TCM	NA
CGAGCCACATGGTAGG-1	SeuratProject	2152	935	escc_aggr	2153	936	0.89146012538438	0.00696702275894101	ESCC_L1	ESCC_L	CGAGCCACATGGTAGG-1	0.00854364785297974	0.0281738492199217	G2M	2485	935	27	C27	ESCC_L	1	T_C27_FH2	T cells	NA	FH2	C27_FH2	NA
CGAGCCAGTTCGAATC-1	SeuratProject	2007	687	escc_aggr	2007	687	0.859020754915848	0.0288988540109616	ESCC_L1	ESCC_L	CGAGCCAGTTCGAATC-1	-0.0472251616928917	-0.10283086554363	G1	2492	688	3	C3	ESCC_L	1	T_C3_TCM	T cells	NA	TCM	C3_TCM	NA
CGAGCCATCACAATGC-1	SeuratProject	3813	1457	escc_aggr	3813	1457	0.883335345780876	0.014162077104642	ESCC_L1	ESCC_L	CGAGCCATCACAATGC-1	-0.0320422745636904	-0.0974558632975949	G1	3120	1451	10	C10	ESCC_L	1	T_C10_EX	T cells	NA	EX	C10_EX	NA
CGATCGGAGTTGTCGT-1	SeuratProject	3026	849	escc_aggr	3026	849	0.841430043605738	0.0135492399206874	ESCC_L1	ESCC_L	CGATCGGAGTTGTCGT-1	-0.0202447489663233	-0.102742725732496	G1	2826	849	3	C3	ESCC_L	1	T_C3_TCM	T cells	NA	TCM	C3_TCM	NA
CGATCGGCAGGTCCAC-1	SeuratProject	1067	454	escc_aggr	1067	454	0.877447682765555	0.0131208997188379	ESCC_L1	ESCC_L	CGATCGGCAGGTCCAC-1	-0.0326768344814393	-0.028163574357425	G1	2346	504	20	C20	ESCC_L	1	T_C20_Naive	T cells	NA	Naive	C20_Naive	NA
CGATCGGGTCGCATAT-1	SeuratProject	2297	771	escc_aggr	2297	771	0.858945579273997	0.0174140182847192	ESCC_L1	ESCC_L	CGATCGGGTCGCATAT-1	-0.0225010598032996	0.0247281152649457	G2M	2551	771	10	C10	ESCC_L	1	T_C10_EX	T cells	NA	EX	C10_EX	NA
CGATCGGGTCTAGTGT-1	SeuratProject	2162	800	escc_aggr	2162	800	0.870529419318022	0.00601295097132285	ESCC_L1	ESCC_L	CGATCGGGTCTAGTGT-1	-0.0509687173583687	-0.0806834125156275	G1	2502	800	12	C12	ESCC_L	1	T_C12_TCM	T cells	NA	TCM	C12_TCM	NA
CGATCGGGTCTGCAAT-1	SeuratProject	964	425	escc_aggr	964	425	0.880804650881509	0.0819502074688797	ESCC_L1	ESCC_L	CGATCGGGTCTGCAAT-1	0.0133314026649247	0.0279164389495445	G2M	2172	518	20	C20	ESCC_L	1	T_C20_Naive	T cells	NA	Naive	C20_Naive	NA
CGATCGGGTTCCATGA-1	SeuratProject	3648	940	escc_aggr	3648	940	0.834666504526127	0.0145285087719298	ESCC_L1	ESCC_L	CGATCGGGTTCCATGA-1	-0.0280672611429564	-0.0159355744585589	G1	2954	940	3	C3	ESCC_L	1	T_C3_TCM	T cells	NA	TCM	C3_TCM	NA
CGATCGGTCGGAGCAA-1	SeuratProject	4257	1058	escc_aggr	4258	1059	0.833487061883034	0.0187881634570221	ESCC_L1	ESCC_L	CGATCGGTCGGAGCAA-1	-0.0671233412514063	-0.0763331931279909	G1	3025	1039	3	C3	ESCC_L	1	T_C3_TCM	T cells	NA	TCM	C3_TCM	NA
CGATGGCCAATACGCT-1	SeuratProject	2926	1159	escc_aggr	2926	1159	0.883970266491175	0.0297334244702666	ESCC_L1	ESCC_L	CGATGGCCAATACGCT-1	0.00070067467849097	-0.0991582638240968	S	2833	1159	3	C3	ESCC_L	1	T_C3_TCM	T cells	NA	TCM	C3_TCM	NA
CGATGGCCATTCTTAC-1	SeuratProject	2030	762	escc_aggr	2030	762	0.871340415318503	0.0339901477832512	ESCC_L1	ESCC_L	CGATGGCCATTCTTAC-1	-0.0561882420886398	-0.0312019407783672	G1	2472	762	3	C3	ESCC_L	1	T_C3_TCM	T cells	NA	TCM	C3_TCM	NA
CGATGGCGTATATGGA-1	SeuratProject	3663	925	escc_aggr	3663	925	0.832288850593791	0.0171990171990172	ESCC_L1	ESCC_L	CGATGGCGTATATGGA-1	-0.0192214936437879	-0.0559565484977874	G1	2967	923	3	C3	ESCC_L	1	T_C3_TCM	T cells	NA	TCM	C3_TCM	NA
CGATGTAAGACTCGGA-1	SeuratProject	2932	873	escc_aggr	2932	873	0.848247810767594	0.0160300136425648	ESCC_L1	ESCC_L	CGATGTAAGACTCGGA-1	-0.0207110641059033	-0.0776442378448168	G1	2812	873	12	C12	ESCC_L	1	T_C12_TCM	T cells	NA	TCM	C12_TCM	NA
CGATGTACAGTTTACG-1	SeuratProject	3019	823	escc_aggr	3019	823	0.837791528149952	0.0182179529645578	ESCC_L1	ESCC_L	CGATGTACAGTTTACG-1	0.0159394651620431	-0.0427015484885028	S	2832	823	3	C3	ESCC_L	1	T_C3_TCM	T cells	NA	TCM	C3_TCM	NA
CGATGTAGTTACTGAC-1	SeuratProject	3155	809	escc_aggr	3155	809	0.831080037304402	0.0234548335974643	ESCC_L1	ESCC_L	CGATGTAGTTACTGAC-1	-0.0415545232392049	-0.108253265392917	G1	2864	808	12	C12	ESCC_L	1	T_C12_TCM	T cells	NA	TCM	C12_TCM	NA
CGATGTAGTTATGCGT-1	SeuratProject	1121	440	escc_aggr	1121	440	0.866817881488885	0.0124888492417484	ESCC_L1	ESCC_L	CGATGTAGTTATGCGT-1	-0.0324385733299784	-0.0211699539998964	G1	2392	482	12	C12	ESCC_L	1	T_C12_TCM	T cells	NA	TCM	C12_TCM	NA
CGATGTAGTTCGGGCT-1	SeuratProject	3778	978	escc_aggr	3778	978	0.835929516369388	0.0169401799894124	ESCC_L1	ESCC_L	CGATGTAGTTCGGGCT-1	-0.0488356167697314	0.0179472611132531	G2M	2976	976	3	C3	ESCC_L	1	T_C3_TCM	T cells	NA	TCM	C3_TCM	NA
CGATGTATCTTGGGTA-1	SeuratProject	8140	1877	escc_aggr	8141	1878	0.837117193806084	0.0212504606313721	ESCC_L1	ESCC_L	CGATGTATCTTGGGTA-1	0.0157028831997502	-0.0759769928033987	S	2974	1060	3	C3	ESCC_L	1	T_C3_TCM	T cells	NA	TCM	C3_TCM	NA
CGATTGAAGCTGAACG-1	SeuratProject	6268	1477	escc_aggr	6268	1477	0.834678122733755	0.0177089980855137	ESCC_L1	ESCC_L	CGATTGAAGCTGAACG-1	0.0298673349326997	-0.00924040779496144	S	3125	1151	14	C14	ESCC_L	1	T_C14_TCM	T cells	NA	TCM	C14_TCM	NA
CGATTGACACCATCCT-1	SeuratProject	2232	916	escc_aggr	2232	916	0.884492672480487	0.0318100358422939	ESCC_L1	ESCC_L	CGATTGACACCATCCT-1	0.0668794832298366	-0.0159253024210727	S	2498	916	3	C3	ESCC_L	1	T_C3_TCM	T cells	NA	TCM	C3_TCM	NA
CGATTGACACTCAGGC-1	SeuratProject	3132	1240	escc_aggr	3132	1240	0.884891136730892	0.00319284802043423	ESCC_L1	ESCC_L	CGATTGACACTCAGGC-1	-0.00989343089244334	-0.13277750760648	G1	2927	1240	2	C2	ESCC_L	1	T_C2_NK	T cells	NA	NK	C2_NK	NA
CGATTGACAGGTTTCA-1	SeuratProject	2950	784	escc_aggr	2950	784	0.834139632913855	0.0149152542372881	ESCC_L1	ESCC_L	CGATTGACAGGTTTCA-1	0.0247522954942779	-0.0175008308818111	S	2807	784	3	C3	ESCC_L	1	T_C3_TCM	T cells	NA	TCM	C3_TCM	NA
CGATTGAGTCCCGACA-1	SeuratProject	4261	1083	escc_aggr	4261	1083	0.836098309105889	0.0119690213564891	ESCC_L1	ESCC_L	CGATTGAGTCCCGACA-1	-0.0643600088249962	-0.0445995515502342	G1	3035	1066	3	C3	ESCC_L	1	T_C3_TCM	T cells	NA	TCM	C3_TCM	NA
CGATTGAGTTACAGAA-1	SeuratProject	4183	1098	escc_aggr	4183	1098	0.839600311753682	0.0162562754004303	ESCC_L1	ESCC_L	CGATTGAGTTACAGAA-1	-0.0313467186013927	-0.0432216944170098	G1	3053	1083	3	C3	ESCC_L	1	T_C3_TCM	T cells	NA	TCM	C3_TCM	NA
CGATTGATCTCATTCA-1	SeuratProject	1592	592	escc_aggr	1592	592	0.865824798201654	0.0125628140703518	ESCC_L1	ESCC_L	CGATTGATCTCATTCA-1	-0.0454305286710994	0.0311815099765334	G2M	2368	600	11	C11	ESCC_L	1	T_C11_MEM	T cells	NA	MEM	C11_MEM	NA
CGATTGATCTTACCTA-1	SeuratProject	2757	755	escc_aggr	2757	755	0.836506277337204	0.00616612259702575	ESCC_L1	ESCC_L	CGATTGATCTTACCTA-1	-0.0176516493166382	-0.102273441598494	G1	2755	755	12	C12	ESCC_L	1	T_C12_TCM	T cells	NA	TCM	C12_TCM	NA
CGCCAAGAGGCATGGT-1	SeuratProject	3251	907	escc_aggr	3251	907	0.842139235871752	0.0329129498615811	ESCC_L1	ESCC_L	CGCCAAGAGGCATGGT-1	-0.0196677287154774	-0.0590342956809219	G1	2892	907	3	C3	ESCC_L	1	T_C3_TCM	T cells	NA	TCM	C3_TCM	NA
CGCCAAGGTCATCGGC-1	SeuratProject	3654	1120	escc_aggr	3654	1120	0.855856333594007	0.0142309797482211	ESCC_L1	ESCC_L	CGCCAAGGTCATCGGC-1	-0.0103632150935155	-0.0806235853899528	G1	3021	1119	12	C12	ESCC_L	1	T_C12_TCM	T cells	NA	TCM	C12_TCM	NA
CGCCAAGGTCTCACCT-1	SeuratProject	545	260	escc_aggr	545	260	0.882537799606744	0.115596330275229	ESCC_L1	ESCC_L	CGCCAAGGTCTCACCT-1	-0.0228061947995633	-0.0436097847875488	G1	1917	449	20	C20	ESCC_L	1	T_C20_Naive	T cells	NA	Naive	C20_Naive	NA
CGCCAAGTCAACACGT-1	SeuratProject	4554	1191	escc_aggr	4554	1191	0.840782206664991	0.015590689503733	ESCC_L1	ESCC_L	CGCCAAGTCAACACGT-1	-0.0400734559775062	-0.106048652210582	G1	3051	1151	3	C3	ESCC_L	1	T_C3_TCM	T cells	NA	TCM	C3_TCM	NA
CGCCAAGTCGCAAGCC-1	SeuratProject	3951	1071	escc_aggr	3951	1071	0.842378721933379	0.020501138952164	ESCC_L1	ESCC_L	CGCCAAGTCGCAAGCC-1	0.00229436631103909	0.0602284224391222	G2M	3013	1063	3	C3	ESCC_L	1	T_C3_TCM	T cells	NA	TCM	C3_TCM	NA
CGCGGTACACCATGTA-1	SeuratProject	2951	793	escc_aggr	2951	793	0.835532828181897	0.0182988817350051	ESCC_L1	ESCC_L	CGCGGTACACCATGTA-1	-0.00673939228766404	-0.0382797000815341	G1	2805	793	12	C12	ESCC_L	1	T_C12_TCM	T cells	NA	TCM	C12_TCM	NA
CGCGGTACAGCCACCA-1	SeuratProject	2544	985	escc_aggr	2544	985	0.878996092653713	0.0314465408805031	ESCC_L1	ESCC_L	CGCGGTACAGCCACCA-1	0.110551623038771	0.188303024411355	G2M	2618	985	3	C3	ESCC_L	1	T_C3_TCM	T cells	NA	TCM	C3_TCM	NA
CGCGGTACATTTGCCC-1	SeuratProject	327	216	escc_aggr	327	216	0.928379168254481	0.131498470948012	ESCC_L1	ESCC_L	CGCGGTACATTTGCCC-1	-0.0265194577141743	0.00631101815925319	G2M	2021	467	20	C20	ESCC_L	1	T_C20_Naive	T cells	NA	Naive	C20_Naive	NA
CGCGGTATCAAACGGG-1	SeuratProject	5165	1287	escc_aggr	5165	1287	0.837468260498895	0.0185866408518877	ESCC_L1	ESCC_L	CGCGGTATCAAACGGG-1	-0.0347510711276599	-0.0984261751873327	G1	3092	1159	3	C3	ESCC_L	1	T_C3_TCM	T cells	NA	TCM	C3_TCM	NA
CGCGTTTAGCTGCGAA-1	SeuratProject	2563	927	escc_aggr	2563	927	0.870430787639059	0.00819352321498244	ESCC_L1	ESCC_L	CGCGTTTAGCTGCGAA-1	0.00770581919301523	-0.0591441150293305	S	2645	927	28	C28	ESCC_L	1	T_C28_MEM	T cells	NA	MEM	C28_MEM	NA
CGCGTTTAGTTGTCGT-1	SeuratProject	2608	790	escc_aggr	2608	790	0.848175118149761	0.0253067484662577	ESCC_L1	ESCC_L	CGCGTTTAGTTGTCGT-1	0.0627248702519194	-0.108485762012906	S	2662	790	12	C12	ESCC_L	1	T_C12_TCM	T cells	NA	TCM	C12_TCM	NA
CGCGTTTCAATGTAAG-1	SeuratProject	4101	1141	escc_aggr	4102	1142	0.846296645500991	0.0126767430521697	ESCC_L1	ESCC_L	CGCGTTTCAATGTAAG-1	-0.0357965077992077	-0.0251611395889262	G1	3054	1130	10	C10	ESCC_L	1	T_C10_EX	T cells	NA	EX	C10_EX	NA
CGCGTTTCAGTAACGG-1	SeuratProject	434	247	escc_aggr	434	247	0.907187211569506	0.0829493087557604	ESCC_L1	ESCC_L	CGCGTTTCAGTAACGG-1	-0.0259120641983394	-0.0472299369288337	G1	1995	448	20	C20	ESCC_L	1	T_C20_Naive	T cells	NA	Naive	C20_Naive	NA
CGCGTTTGTTCAGACT-1	SeuratProject	5358	1210	escc_aggr	5358	1210	0.826705049757964	0.0205300485255692	ESCC_L1	ESCC_L	CGCGTTTGTTCAGACT-1	0.0136453895174696	-0.0548186584698023	S	3038	1039	3	C3	ESCC_L	1	T_C3_TCM	T cells	NA	TCM	C3_TCM	NA
CGCGTTTGTTGTGGCC-1	SeuratProject	1532	624	escc_aggr	1532	624	0.877537680811361	0.0169712793733681	ESCC_L1	ESCC_L	CGCGTTTGTTGTGGCC-1	0.00626809969902599	-0.0684362497763303	S	2406	638	3	C3	ESCC_L	1	T_C3_TCM	T cells	NA	TCM	C3_TCM	NA
CGCTATCAGTATTGGA-1	SeuratProject	1561	608	escc_aggr	1561	608	0.871767097287668	0.0140935297885971	ESCC_L1	ESCC_L	CGCTATCAGTATTGGA-1	0.0903827680151809	-0.0472327558983356	S	2415	621	3	C3	ESCC_L	1	T_C3_TCM	T cells	NA	TCM	C3_TCM	NA
CGCTATCCAGCATGAG-1	SeuratProject	2990	901	escc_aggr	2991	902	0.850219397797439	0.0220661985957874	ESCC_L1	ESCC_L	CGCTATCCAGCATGAG-1	-0.0533626756174726	-0.111921820038735	G1	2831	901	3	C3	ESCC_L	1	T_C3_TCM	T cells	NA	TCM	C3_TCM	NA
CGCTATCCAGCGATCC-1	SeuratProject	4315	890	escc_aggr	4316	891	0.811502508530885	0.020389249304912	ESCC_L1	ESCC_L	CGCTATCCAGCGATCC-1	0.0341112969296526	-0.0893573845557187	S	3013	857	12	C12	ESCC_L	1	T_C12_TCM	T cells	NA	TCM	C12_TCM	NA
CGCTATCGTCAGATAA-1	SeuratProject	3241	957	escc_aggr	3242	958	0.849195186457206	0.01326341764343	ESCC_L1	ESCC_L	CGCTATCGTCAGATAA-1	0.00795289506930832	-0.0781499683707636	S	2898	956	3	C3	ESCC_L	1	T_C3_TCM	T cells	NA	TCM	C3_TCM	NA
CGCTATCGTCCGTGAC-1	SeuratProject	2112	664	escc_aggr	2112	664	0.84885049646268	0.00189393939393939	ESCC_L1	ESCC_L	CGCTATCGTCCGTGAC-1	0.00411793620329979	0.0124886925508121	G2M	2521	663	12	C12	ESCC_L	1	T_C12_TCM	T cells	NA	TCM	C12_TCM	NA
CGCTATCGTCTAAACC-1	SeuratProject	4588	1101	escc_aggr	4588	1101	0.830720961447001	0.0248474280732345	ESCC_L1	ESCC_L	CGCTATCGTCTAAACC-1	-0.0354170193804903	-0.0562588059284983	G1	3052	1052	3	C3	ESCC_L	1	T_C3_TCM	T cells	NA	TCM	C3_TCM	NA
CGCTATCGTGCGAAAC-1	SeuratProject	2637	1158	escc_aggr	2637	1158	0.895530527564865	0.037163443306788	ESCC_L1	ESCC_L	CGCTATCGTGCGAAAC-1	0.210735103137377	-0.0107969879360546	S	2659	1158	0	C0	ESCC_L	1	T_C0_EX	T cells	NA	EX	C0_EX	NA
CGCTATCTCTACTTAC-1	SeuratProject	1903	578	escc_aggr	1903	578	0.842195270814368	0.0399369416710457	ESCC_L1	ESCC_L	CGCTATCTCTACTTAC-1	0.0489895014597937	-0.082592634145264	S	2473	579	3	C3	ESCC_L	1	T_C3_TCM	T cells	NA	TCM	C3_TCM	NA
CGCTATCTCTGGTATG-1	SeuratProject	1653	512	escc_aggr	1653	512	0.841839733374143	0.00423472474289171	ESCC_L1	ESCC_L	CGCTATCTCTGGTATG-1	0.0518250596206416	-0.0847291998212785	S	2446	525	20	C20	ESCC_L	1	T_C20_Naive	T cells	NA	Naive	C20_Naive	NA
CGCTGGAAGCACACAG-1	SeuratProject	2521	1043	escc_aggr	2521	1043	0.887320203141587	0.0563268544228481	ESCC_L1	ESCC_L	CGCTGGAAGCACACAG-1	-0.0803783242215856	-0.097928203605492	G1	2608	1043	27	C27	ESCC_L	1	T_C27_FH2	T cells	NA	FH2	C27_FH2	NA
CGCTGGAAGCCCAATT-1	SeuratProject	482	247	escc_aggr	482	247	0.891783453349454	0.120331950207469	ESCC_L1	ESCC_L	CGCTGGAAGCCCAATT-1	-0.0376419580742385	-0.052569693081886	G1	1919	468	20	C20	ESCC_L	1	T_C20_Naive	T cells	NA	Naive	C20_Naive	NA
CGCTGGAAGCTAGTGG-1	SeuratProject	2439	1005	escc_aggr	2439	1005	0.886323690026836	0.016810168101681	ESCC_L1	ESCC_L	CGCTGGAAGCTAGTGG-1	-0.00231614769853573	-0.0619160131677169	G1	2590	1005	20	C20	ESCC_L	1	T_C20_Naive	T cells	NA	Naive	C20_Naive	NA
CGCTGGAAGTAGCCGA-1	SeuratProject	458	254	escc_aggr	458	254	0.903778765405307	0.155021834061135	ESCC_L1	ESCC_L	CGCTGGAAGTAGCCGA-1	-0.0273130383931946	-0.0396392630740453	G1	2086	467	20	C20	ESCC_L	1	T_C20_Naive	T cells	NA	Naive	C20_Naive	NA
CGCTGGACACAGCGTC-1	SeuratProject	2405	904	escc_aggr	2405	904	0.87431760230259	0.00332640332640333	ESCC_L1	ESCC_L	CGCTGGACACAGCGTC-1	-0.0742943544167699	-0.118385769271973	G1	2578	904	2	C2	ESCC_L	1	T_C2_NK	T cells	NA	NK	C2_NK	NA
CGCTGGACACCTATCC-1	SeuratProject	1009	385	escc_aggr	1009	385	0.860703862566168	0.00693756194251734	ESCC_L1	ESCC_L	CGCTGGACACCTATCC-1	-0.0306021969335096	-0.0708844917288829	G1	2302	450	3	C3	ESCC_L	1	T_C3_TCM	T cells	NA	TCM	C3_TCM	NA
CGCTGGAGTCAGCTAT-1	SeuratProject	442	286	escc_aggr	442	286	0.928534571432875	0.0248868778280543	ESCC_L1	ESCC_L	CGCTGGAGTCAGCTAT-1	0.0385685851616998	-0.0579380375136449	S	1942	505	20	C20	ESCC_L	1	T_C20_Naive	T cells	NA	Naive	C20_Naive	NA
CGCTGGAGTCTAGAGG-1	SeuratProject	2915	851	escc_aggr	2915	851	0.845666729764125	0.0202401372212693	ESCC_L1	ESCC_L	CGCTGGAGTCTAGAGG-1	-0.00950693910818144	0.0382425936083583	G2M	2795	851	3	C3	ESCC_L	1	T_C3_TCM	T cells	NA	TCM	C3_TCM	NA
CGCTTCACAGCTGTTA-1	SeuratProject	1698	703	escc_aggr	1698	703	0.881427322093846	0.0270906949352179	ESCC_L1	ESCC_L	CGCTTCACAGCTGTTA-1	-0.0654710805378483	0.032601281466356	G2M	2373	706	27	C27	ESCC_L	1	T_C27_FH2	T cells	NA	FH2	C27_FH2	NA
CGCTTCACATCACGAT-1	SeuratProject	4657	1023	escc_aggr	4657	1023	0.820553015227951	0.020614129267769	ESCC_L1	ESCC_L	CGCTTCACATCACGAT-1	-0.000575607186704158	-0.0222785782666873	G1	3043	962	3	C3	ESCC_L	1	T_C3_TCM	T cells	NA	TCM	C3_TCM	NA
CGCTTCAGTAGCGCTC-1	SeuratProject	2893	911	escc_aggr	2893	911	0.855018913497219	0.0207397165572071	ESCC_L1	ESCC_L	CGCTTCAGTAGCGCTC-1	0.0459613003668972	-0.0791561331194701	S	2805	911	3	C3	ESCC_L	1	T_C3_TCM	T cells	NA	TCM	C3_TCM	NA
CGCTTCAGTCCCTTGT-1	SeuratProject	3258	1133	escc_aggr	3258	1133	0.869419994851541	0.0119705340699816	ESCC_L1	ESCC_L	CGCTTCAGTCCCTTGT-1	-0.085700433028662	-0.0923100977097182	G1	2954	1133	3	C3	ESCC_L	1	T_C3_TCM	T cells	NA	TCM	C3_TCM	NA
CGCTTCAGTTACCGAT-1	SeuratProject	2971	897	escc_aggr	2971	897	0.850237607872639	0.0171659373948166	ESCC_L1	ESCC_L	CGCTTCAGTTACCGAT-1	-0.0166898776767824	-0.0465729556233457	G1	2832	897	3	C3	ESCC_L	1	T_C3_TCM	T cells	NA	TCM	C3_TCM	NA
CGCTTCATCTCTAGGA-1	SeuratProject	502	281	escc_aggr	502	281	0.906691950086871	0.0239043824701195	ESCC_L1	ESCC_L	CGCTTCATCTCTAGGA-1	0.0449255707753842	-0.0459027732000023	S	2066	459	20	C20	ESCC_L	1	T_C20_Naive	T cells	NA	Naive	C20_Naive	NA
CGGACACCAGGCAGTA-1	SeuratProject	3327	819	escc_aggr	3327	819	0.827155090077516	0.0177336940186354	ESCC_L1	ESCC_L	CGGACACCAGGCAGTA-1	-0.0136649564211701	-0.0327642223417573	G1	2895	819	3	C3	ESCC_L	1	T_C3_TCM	T cells	NA	TCM	C3_TCM	NA
CGGACACGTCTCACCT-1	SeuratProject	2206	952	escc_aggr	2206	952	0.890845807367199	0.0185856754306437	ESCC_L1	ESCC_L	CGGACACGTCTCACCT-1	0.0498212753498293	-0.00232900608524507	S	2475	951	12	C12	ESCC_L	1	T_C12_TCM	T cells	NA	TCM	C12_TCM	NA
CGGACACGTCTTCGTC-1	SeuratProject	592	290	escc_aggr	592	290	0.888207884361907	0.0574324324324324	ESCC_L1	ESCC_L	CGGACACGTCTTCGTC-1	-0.0318990717244254	0.0117339616111624	G2M	1879	458	20	C20	ESCC_L	1	T_C20_Naive	T cells	NA	Naive	C20_Naive	NA
CGGACACTCCTTTACA-1	SeuratProject	6309	1716	escc_aggr	6309	1716	0.851197600655265	0.0188619432556665	ESCC_L1	ESCC_L	CGGACACTCCTTTACA-1	0.0564670484616546	-0.0079451007153811	S	3229	1355	3	C3	ESCC_L	1	T_C3_TCM	T cells	NA	TCM	C3_TCM	NA
CGGACGTAGCGATTCT-1	SeuratProject	2953	977	escc_aggr	2953	977	0.861575672686633	0.0328479512360312	ESCC_L1	ESCC_L	CGGACGTAGCGATTCT-1	-0.0639610863241177	0.0160679203486924	G2M	2823	977	3	C3	ESCC_L	1	T_C3_TCM	T cells	NA	TCM	C3_TCM	NA
CGGACGTAGGATCGCA-1	SeuratProject	2621	885	escc_aggr	2621	885	0.862065730820417	0.0232735597100343	ESCC_L1	ESCC_L	CGGACGTAGGATCGCA-1	0.0695098056081525	-0.0478632605688299	S	2660	885	27	C27	ESCC_L	1	T_C27_FH2	T cells	NA	FH2	C27_FH2	NA
CGGACGTCATGCCACG-1	SeuratProject	4737	1219	escc_aggr	4738	1220	0.83968984159772	0.0251160827353314	ESCC_L1	ESCC_L	CGGACGTCATGCCACG-1	0.0163665600725147	-0.119327260899274	S	3104	1164	3	C3	ESCC_L	1	T_C3_TCM	T cells	NA	TCM	C3_TCM	NA
CGGACGTGTTCGCGAC-1	SeuratProject	2960	984	escc_aggr	2960	984	0.862213650583203	0.0128378378378378	ESCC_L1	ESCC_L	CGGACGTGTTCGCGAC-1	-0.0318047097686891	0.0491459771472532	G2M	2823	984	3	C3	ESCC_L	1	T_C3_TCM	T cells	NA	TCM	C3_TCM	NA
CGGACGTTCATTCACT-1	SeuratProject	4128	1147	escc_aggr	4128	1147	0.846179117244392	0.0184108527131783	ESCC_L1	ESCC_L	CGGACGTTCATTCACT-1	-0.00658419901459574	-0.087497305883865	G1	3047	1136	3	C3	ESCC_L	1	T_C3_TCM	T cells	NA	TCM	C3_TCM	NA
CGGACGTTCTGGTGTA-1	SeuratProject	3813	952	escc_aggr	3813	952	0.831727182123996	0.020194072908471	ESCC_L1	ESCC_L	CGGACGTTCTGGTGTA-1	0.00972314209127372	-0.083155075178498	S	2960	948	3	C3	ESCC_L	1	T_C3_TCM	T cells	NA	TCM	C3_TCM	NA
CGGACGTTCTGTTGAG-1	SeuratProject	4148	1245	escc_aggr	4148	1245	0.855529935762042	0.0212150433944069	ESCC_L1	ESCC_L	CGGACGTTCTGTTGAG-1	0.0636873788099947	-0.103198860611079	S	3053	1232	3	C3	ESCC_L	1	T_C3_TCM	T cells	NA	TCM	C3_TCM	NA
CGGACTGAGATGTAAC-1	SeuratProject	3679	962	escc_aggr	3680	963	0.836722832505632	0.022554347826087	ESCC_L1	ESCC_L	CGGACTGAGATGTAAC-1	-0.0547848460163418	-0.0124215178101726	G1	2956	961	3	C3	ESCC_L	1	T_C3_TCM	T cells	NA	TCM	C3_TCM	NA
CGGACTGAGCAGCGTA-1	SeuratProject	2140	690	escc_aggr	2140	690	0.852401318254939	0.0205607476635514	ESCC_L1	ESCC_L	CGGACTGAGCAGCGTA-1	-0.0569267041391817	0.0303385039475134	G2M	2534	690	12	C12	ESCC_L	1	T_C12_TCM	T cells	NA	TCM	C12_TCM	NA
CGGACTGAGGACCACA-1	SeuratProject	1417	593	escc_aggr	1417	593	0.879952155773309	0.0127028934368384	ESCC_L1	ESCC_L	CGGACTGAGGACCACA-1	-0.0380165823038704	-0.0535094466100922	G1	2431	607	3	C3	ESCC_L	1	T_C3_TCM	T cells	NA	TCM	C3_TCM	NA
CGGAGCTAGTAGATGT-1	SeuratProject	3628	963	escc_aggr	3628	963	0.838175608501148	0.012954796030871	ESCC_L1	ESCC_L	CGGAGCTAGTAGATGT-1	0.0218877751637012	0.0114088106948701	S	2958	961	12	C12	ESCC_L	1	T_C12_TCM	T cells	NA	TCM	C12_TCM	NA
CGGAGCTCAAGACACG-1	SeuratProject	2795	850	escc_aggr	2795	850	0.849998370849462	0.0293381037567084	ESCC_L1	ESCC_L	CGGAGCTCAAGACACG-1	-0.000713462174982034	-0.0499822266268972	G1	2768	849	3	C3	ESCC_L	1	T_C3_TCM	T cells	NA	TCM	C3_TCM	NA
CGGAGCTCAATCCGAT-1	SeuratProject	1044	558	escc_aggr	1044	558	0.909873039790177	0.078544061302682	ESCC_L1	ESCC_L	CGGAGCTCAATCCGAT-1	-0.0638671880438767	-0.0180001619354073	G1	2303	638	3	C3	ESCC_L	1	T_C3_TCM	T cells	NA	TCM	C3_TCM	NA
CGGAGCTCATTCACTT-1	SeuratProject	5774	1430	escc_aggr	5774	1430	0.838855646969324	0.0195704883962591	ESCC_L1	ESCC_L	CGGAGCTCATTCACTT-1	-0.024295025835833	-0.030799477044441	G1	3182	1201	3	C3	ESCC_L	1	T_C3_TCM	T cells	NA	TCM	C3_TCM	NA
CGGAGCTGTGCCTGGT-1	SeuratProject	907	459	escc_aggr	907	459	0.899988547222962	0.00771775082690187	ESCC_L1	ESCC_L	CGGAGCTGTGCCTGGT-1	-0.0576489409939937	-0.0343329361687178	G1	2222	541	20	C20	ESCC_L	1	T_C20_Naive	T cells	NA	Naive	C20_Naive	NA
CGGAGCTTCAAGAAGT-1	SeuratProject	3169	887	escc_aggr	3169	887	0.842042015909936	0.0214578731461029	ESCC_L1	ESCC_L	CGGAGCTTCAAGAAGT-1	-0.0482844706735984	-0.0843293152685593	G1	2874	887	3	C3	ESCC_L	1	T_C3_TCM	T cells	NA	TCM	C3_TCM	NA
CGGAGCTTCAGCATGT-1	SeuratProject	3652	1099	escc_aggr	3652	1099	0.853606014859675	0.0821467688937569	ESCC_L1	ESCC_L	CGGAGCTTCAGCATGT-1	-0.00813091962904852	-0.101460459798899	G1	3011	1097	12	C12	ESCC_L	1	T_C12_TCM	T cells	NA	TCM	C12_TCM	NA
CGGAGCTTCCGCGGTA-1	SeuratProject	3058	799	escc_aggr	3058	799	0.832763977283473	0.0199476782210595	ESCC_L1	ESCC_L	CGGAGCTTCCGCGGTA-1	-0.0212141365882681	-0.0758582140027868	G1	2831	799	3	C3	ESCC_L	1	T_C3_TCM	T cells	NA	TCM	C3_TCM	NA
CGGAGCTTCGAGGTAG-1	SeuratProject	3265	950	escc_aggr	3266	951	0.8475147421199	0.0119412124923454	ESCC_L1	ESCC_L	CGGAGCTTCGAGGTAG-1	-0.0253398622049392	0.0494820851522005	G2M	2911	950	12	C12	ESCC_L	1	T_C12_TCM	T cells	NA	TCM	C12_TCM	NA
CGGAGTCAGACTGTAA-1	SeuratProject	1943	906	escc_aggr	1943	906	0.899240582782824	0.00205867215645908	ESCC_L1	ESCC_L	CGGAGTCAGACTGTAA-1	-0.0683556368366461	-0.0166718475968757	G1	2384	908	9	C9	ESCC_L	1	T_C9_REG	T cells	NA	REG	C9_REG	NA
CGGAGTCAGAGTGACC-1	SeuratProject	874	402	escc_aggr	875	403	0.88555333608441	0	ESCC_L1	ESCC_L	CGGAGTCAGAGTGACC-1	-0.0165213471997833	-0.0979462347320821	G1	2335	486	0	C0	ESCC_L	1	T_C0_EX	T cells	NA	EX	C0_EX	NA
CGGAGTCCAGGTGCCT-1	SeuratProject	4177	1115	escc_aggr	4178	1116	0.841671019443526	0.0181905217807563	ESCC_L1	ESCC_L	CGGAGTCCAGGTGCCT-1	-0.0515330625839865	-0.0781105801619018	G1	3055	1095	3	C3	ESCC_L	1	T_C3_TCM	T cells	NA	TCM	C3_TCM	NA
CGGAGTCGTAGCGCTC-1	SeuratProject	4661	1126	escc_aggr	4661	1126	0.831826570328811	0.0263891868697704	ESCC_L1	ESCC_L	CGGAGTCGTAGCGCTC-1	0.00606451700023559	-0.048947917232721	S	3064	1073	3	C3	ESCC_L	1	T_C3_TCM	T cells	NA	TCM	C3_TCM	NA
CGGAGTCGTAGCTCCG-1	SeuratProject	2993	907	escc_aggr	2993	907	0.85083903573265	0.024390243902439	ESCC_L1	ESCC_L	CGGAGTCGTAGCTCCG-1	-0.0123747738894859	-0.0482094950530238	G1	2831	907	3	C3	ESCC_L	1	T_C3_TCM	T cells	NA	TCM	C3_TCM	NA
CGGAGTCGTAGCTTGT-1	SeuratProject	2627	840	escc_aggr	2628	841	0.855297199877658	0.0205479452054795	ESCC_L1	ESCC_L	CGGAGTCGTAGCTTGT-1	-0.048983052264551	-0.0545396512869959	G1	2669	839	3	C3	ESCC_L	1	T_C3_TCM	T cells	NA	TCM	C3_TCM	NA
CGGAGTCGTCGAGATG-1	SeuratProject	3157	1044	escc_aggr	3157	1044	0.862664654636474	0.0196388976876782	ESCC_L1	ESCC_L	CGGAGTCGTCGAGATG-1	-0.0469348753665311	0.0499336354870352	G2M	2902	1044	12	C12	ESCC_L	1	T_C12_TCM	T cells	NA	TCM	C12_TCM	NA
CGGAGTCGTCTCCATC-1	SeuratProject	2432	877	escc_aggr	2432	877	0.869176390118081	0.0250822368421053	ESCC_L1	ESCC_L	CGGAGTCGTCTCCATC-1	-0.0258475963591933	-0.0507701187359952	G1	2601	877	3	C3	ESCC_L	1	T_C3_TCM	T cells	NA	TCM	C3_TCM	NA
CGGAGTCGTTAGAACA-1	SeuratProject	4195	1236	escc_aggr	4195	1236	0.853504620403847	0.0205005959475566	ESCC_L1	ESCC_L	CGGAGTCGTTAGAACA-1	-0.0197795651546048	-0.0425796385881552	G1	3071	1226	3	C3	ESCC_L	1	T_C3_TCM	T cells	NA	TCM	C3_TCM	NA
CGGAGTCTCGGAGGTA-1	SeuratProject	4582	1177	escc_aggr	4582	1177	0.838768167009543	0.0189873417721519	ESCC_L1	ESCC_L	CGGAGTCTCGGAGGTA-1	-0.0392202021144566	-0.126066830253194	G1	3073	1134	3	C3	ESCC_L	1	T_C3_TCM	T cells	NA	TCM	C3_TCM	NA
CGGAGTCTCGTTACAG-1	SeuratProject	3232	897	escc_aggr	3233	898	0.841483797677544	0.0145375811939375	ESCC_L1	ESCC_L	CGGAGTCTCGTTACAG-1	0.00714526935648005	-0.0143398061780031	S	2889	897	3	C3	ESCC_L	1	T_C3_TCM	T cells	NA	TCM	C3_TCM	NA
CGGCTAGAGGATATAC-1	SeuratProject	2276	828	escc_aggr	2276	828	0.869192913789894	0.015817223198594	ESCC_L1	ESCC_L	CGGCTAGAGGATATAC-1	-0.0155127322265825	-0.0109105124668597	G1	2550	828	3	C3	ESCC_L	1	T_C3_TCM	T cells	NA	TCM	C3_TCM	NA
CGGCTAGAGGGTGTGT-1	SeuratProject	3004	798	escc_aggr	3005	799	0.834582109424743	0.032279534109817	ESCC_L1	ESCC_L	CGGCTAGAGGGTGTGT-1	-0.0162451031206388	-0.0502789160801671	G1	2816	798	12	C12	ESCC_L	1	T_C12_TCM	T cells	NA	TCM	C12_TCM	NA
CGGCTAGAGTCCGTAT-1	SeuratProject	1983	709	escc_aggr	1983	709	0.864533587477533	0.0252143217347453	ESCC_L1	ESCC_L	CGGCTAGAGTCCGTAT-1	-0.0607913481026966	-0.0945174403845457	G1	2475	709	11	C11	ESCC_L	1	T_C11_MEM	T cells	NA	MEM	C11_MEM	NA
CGGCTAGGTTATCACG-1	SeuratProject	2446	965	escc_aggr	2446	965	0.880792583586375	0.0437448896156991	ESCC_L1	ESCC_L	CGGCTAGGTTATCACG-1	0.0453968433396696	-0.0534481819417702	S	2587	965	27	C27	ESCC_L	1	T_C27_FH2	T cells	NA	FH2	C27_FH2	NA
CGGCTAGTCTACGAGT-1	SeuratProject	2085	663	escc_aggr	2085	663	0.850082364946036	0.00191846522781775	ESCC_L1	ESCC_L	CGGCTAGTCTACGAGT-1	-0.0466250614095065	-0.0919011645749823	G1	2525	663	12	C12	ESCC_L	1	T_C12_TCM	T cells	NA	TCM	C12_TCM	NA
CGGCTAGTCTATGTGG-1	SeuratProject	1968	640	escc_aggr	1968	640	0.851899998884065	0.0106707317073171	ESCC_L1	ESCC_L	CGGCTAGTCTATGTGG-1	0.0108025263889234	-0.0969939422444164	S	2516	640	12	C12	ESCC_L	1	T_C12_TCM	T cells	NA	TCM	C12_TCM	NA
CGGGTCAAGACCGGAT-1	SeuratProject	6610	1429	escc_aggr	6610	1429	0.825881111834288	0.0146747352496218	ESCC_L1	ESCC_L	CGGGTCAAGACCGGAT-1	-0.0111533629979461	-0.122387392167066	G1	3118	1042	3	C3	ESCC_L	1	T_C3_TCM	T cells	NA	TCM	C3_TCM	NA
CGGGTCAAGCAGGCTA-1	SeuratProject	2666	770	escc_aggr	2666	770	0.842559416594893	0.0183795948987247	ESCC_L1	ESCC_L	CGGGTCAAGCAGGCTA-1	0.0203303069145564	-0.0631725592379501	S	2690	770	3	C3	ESCC_L	1	T_C3_TCM	T cells	NA	TCM	C3_TCM	NA
CGGGTCACAAGTTGTC-1	SeuratProject	1980	695	escc_aggr	1980	695	0.862078688786911	0.0136363636363636	ESCC_L1	ESCC_L	CGGGTCACAAGTTGTC-1	0.0428628385453384	-0.0267488527851766	S	2484	695	11	C11	ESCC_L	1	T_C11_MEM	T cells	NA	MEM	C11_MEM	NA
CGGGTCACAATGGAGC-1	SeuratProject	712	419	escc_aggr	712	419	0.919275167158324	0.0224719101123596	ESCC_L1	ESCC_L	CGGGTCACAATGGAGC-1	0.0263691909089739	-0.0280008390786607	S	2107	544	20	C20	ESCC_L	1	T_C20_Naive	T cells	NA	Naive	C20_Naive	NA
CGGGTCACACAGTCGC-1	SeuratProject	3412	895	escc_aggr	3412	895	0.835498300887706	0.0161195779601407	ESCC_L1	ESCC_L	CGGGTCACACAGTCGC-1	0.0204376980474322	-0.107396077171905	S	2934	895	12	C12	ESCC_L	1	T_C12_TCM	T cells	NA	TCM	C12_TCM	NA
CGGGTCACACATGGGA-1	SeuratProject	2903	743	escc_aggr	2903	743	0.829083347907988	0.0182569755425422	ESCC_L1	ESCC_L	CGGGTCACACATGGGA-1	-0.048223428845505	0.012791230379017	G2M	2791	743	10	C10	ESCC_L	1	T_C10_EX	T cells	NA	EX	C10_EX	NA
CGGGTCACAGCTTCGG-1	SeuratProject	723	381	escc_aggr	724	382	0.902901892303153	0.154696132596685	ESCC_L1	ESCC_L	CGGGTCACAGCTTCGG-1	-0.0478578679723376	-0.0105378571533341	G1	2083	522	20	C20	ESCC_L	1	T_C20_Naive	T cells	NA	Naive	C20_Naive	NA
CGGGTCACATGCTGGC-1	SeuratProject	3436	1011	escc_aggr	3436	1011	0.849747168310234	0.0360884749708964	ESCC_L1	ESCC_L	CGGGTCACATGCTGGC-1	0.102866377105848	-0.0803472666666805	S	2952	1011	3	C3	ESCC_L	1	T_C3_TCM	T cells	NA	TCM	C3_TCM	NA
CGGGTCAGTTTGGCGC-1	SeuratProject	3263	821	escc_aggr	3263	821	0.829442450875165	0.0131780570027582	ESCC_L1	ESCC_L	CGGGTCAGTTTGGCGC-1	-0.0193498699855021	-0.0715217560106734	G1	2884	821	10	C10	ESCC_L	1	T_C10_EX	T cells	NA	EX	C10_EX	NA
CGGGTCATCCAGGGCT-1	SeuratProject	3685	868	escc_aggr	3685	868	0.823936976775077	0.0170963364993216	ESCC_L1	ESCC_L	CGGGTCATCCAGGGCT-1	-0.0194472128392379	-0.0469741032593454	G1	2956	865	12	C12	ESCC_L	1	T_C12_TCM	T cells	NA	TCM	C12_TCM	NA
CGGGTCATCGTCCGTT-1	SeuratProject	3283	748	escc_aggr	3283	748	0.817315188081793	0.0280231495583308	ESCC_L1	ESCC_L	CGGGTCATCGTCCGTT-1	-0.00541245711740182	-0.0181523598666457	G1	2894	748	3	C3	ESCC_L	1	T_C3_TCM	T cells	NA	TCM	C3_TCM	NA
CGGTTAAAGCTAGCCC-1	SeuratProject	3232	936	escc_aggr	3232	936	0.846644850643386	0.0151608910891089	ESCC_L1	ESCC_L	CGGTTAAAGCTAGCCC-1	-0.025229177337388	-0.0520083641599069	G1	2888	935	27	C27	ESCC_L	1	T_C27_FH2	T cells	NA	FH2	C27_FH2	NA
CGGTTAAAGTTTCCTT-1	SeuratProject	1968	791	escc_aggr	1968	791	0.879828295386328	0.0177845528455285	ESCC_L1	ESCC_L	CGGTTAAAGTTTCCTT-1	-0.00741404346673925	-0.0250757446554142	G1	2453	791	12	C12	ESCC_L	1	T_C12_TCM	T cells	NA	TCM	C12_TCM	NA
CGGTTAACAAACAACA-1	SeuratProject	3546	971	escc_aggr	3546	971	0.841532139703012	0.0115623237450649	ESCC_L1	ESCC_L	CGGTTAACAAACAACA-1	0.042644177727156	-0.0894888073828389	S	2968	971	3	C3	ESCC_L	1	T_C3_TCM	T cells	NA	TCM	C3_TCM	NA
CGGTTAACAAACCCAT-1	SeuratProject	3072	903	escc_aggr	3072	903	0.847528179471419	0.0218098958333333	ESCC_L1	ESCC_L	CGGTTAACAAACCCAT-1	-0.019244942881415	-0.0409019510519457	G1	2854	903	3	C3	ESCC_L	1	T_C3_TCM	T cells	NA	TCM	C3_TCM	NA
CGGTTAACACTTAACG-1	SeuratProject	5473	1218	escc_aggr	5473	1218	0.825431031675762	0.0129727754430842	ESCC_L1	ESCC_L	CGGTTAACACTTAACG-1	-0.0588905392694393	-0.0470427787535069	G1	3074	1040	3	C3	ESCC_L	1	T_C3_TCM	T cells	NA	TCM	C3_TCM	NA
CGGTTAACATATGCTG-1	SeuratProject	3587	896	escc_aggr	3587	896	0.830529144630566	0.0170058544744912	ESCC_L1	ESCC_L	CGGTTAACATATGCTG-1	-0.0230866749504162	-0.00516082421189851	G1	2954	894	3	C3	ESCC_L	1	T_C3_TCM	T cells	NA	TCM	C3_TCM	NA
CGGTTAAGTCAAAGCG-1	SeuratProject	3767	1254	escc_aggr	3767	1254	0.866415361078821	0.00318555880010619	ESCC_L1	ESCC_L	CGGTTAAGTCAAAGCG-1	-0.0482009560938894	-0.094175607127296	G1	3041	1250	2	C2	ESCC_L	1	T_C2_NK	T cells	NA	NK	C2_NK	NA
CGGTTAAGTTACTGAC-1	SeuratProject	4200	1155	escc_aggr	4200	1155	0.845258423797782	0.0152380952380952	ESCC_L1	ESCC_L	CGGTTAAGTTACTGAC-1	0.011088070024333	-0.105866993954793	S	3055	1138	3	C3	ESCC_L	1	T_C3_TCM	T cells	NA	TCM	C3_TCM	NA
CGTAGCGCATTTCACT-1	SeuratProject	3010	789	escc_aggr	3010	789	0.832836459179098	0.0119601328903654	ESCC_L1	ESCC_L	CGTAGCGCATTTCACT-1	-0.0175557108354001	-0.0340601785659103	G1	2831	789	10	C10	ESCC_L	1	T_C10_EX	T cells	NA	EX	C10_EX	NA
CGTAGCGTCAATACCG-1	SeuratProject	2907	681	escc_aggr	2907	681	0.818014169684844	0.00928792569659443	ESCC_L1	ESCC_L	CGTAGCGTCAATACCG-1	-0.0116869918645621	-0.0269618739891691	G1	2784	681	12	C12	ESCC_L	1	T_C12_TCM	T cells	NA	TCM	C12_TCM	NA
CGTAGGCAGATATGCA-1	SeuratProject	6653	1348	escc_aggr	6653	1348	0.818643878299102	0.0225462197504885	ESCC_L1	ESCC_L	CGTAGGCAGATATGCA-1	0.0226741493851059	-0.0390748431621377	S	3037	947	3	C3	ESCC_L	1	T_C3_TCM	T cells	NA	TCM	C3_TCM	NA
CGTAGGCCACTGCCAG-1	SeuratProject	3350	939	escc_aggr	3350	939	0.843298668525276	0.0170149253731343	ESCC_L1	ESCC_L	CGTAGGCCACTGCCAG-1	-0.0514035259626874	0.0222984243954155	G2M	2922	939	3	C3	ESCC_L	1	T_C3_TCM	T cells	NA	TCM	C3_TCM	NA
CGTAGGCCACTTAAGC-1	SeuratProject	2264	756	escc_aggr	2264	756	0.858011274627591	0.0212014134275618	ESCC_L1	ESCC_L	CGTAGGCCACTTAAGC-1	-0.0096486480125039	-0.0517111998132965	G1	2533	756	3	C3	ESCC_L	1	T_C3_TCM	T cells	NA	TCM	C3_TCM	NA
CGTAGGCTCTCTGCTG-1	SeuratProject	3114	1041	escc_aggr	3114	1041	0.8637777047876	0.0295439948619139	ESCC_L1	ESCC_L	CGTAGGCTCTCTGCTG-1	0.0125877161392073	-0.0224751815784329	S	2893	1041	12	C12	ESCC_L	1	T_C12_TCM	T cells	NA	TCM	C12_TCM	NA
CGTAGGCTCTGTCTAT-1	SeuratProject	4055	945	escc_aggr	4055	945	0.824678311326813	0.0189889025893958	ESCC_L1	ESCC_L	CGTAGGCTCTGTCTAT-1	0.102340409526844	-0.0527511569466742	S	3004	932	3	C3	ESCC_L	1	T_C3_TCM	T cells	NA	TCM	C3_TCM	NA
CGTCACTCATCTACGA-1	SeuratProject	4177	1209	escc_aggr	4177	1209	0.851295684198475	0.0174766578884367	ESCC_L1	ESCC_L	CGTCACTCATCTACGA-1	-0.00375485888497068	-0.0183990995696533	G1	3049	1194	3	C3	ESCC_L	1	T_C3_TCM	T cells	NA	TCM	C3_TCM	NA
CGTCACTCATTGGGCC-1	SeuratProject	2984	887	escc_aggr	2984	887	0.848372459401617	0.00167560321715818	ESCC_L1	ESCC_L	CGTCACTCATTGGGCC-1	-0.0555843718120968	-0.0763669428234435	G1	2826	887	20	C20	ESCC_L	1	T_C20_Naive	T cells	NA	Naive	C20_Naive	NA
CGTCACTGTATTAGCC-1	SeuratProject	1974	787	escc_aggr	1974	787	0.878807179335717	0.022289766970618	ESCC_L1	ESCC_L	CGTCACTGTATTAGCC-1	0.0836931851541929	-0.0758022491526885	S	2427	788	3	C3	ESCC_L	1	T_C3_TCM	T cells	NA	TCM	C3_TCM	NA
CGTCACTGTCTGATCA-1	SeuratProject	1471	504	escc_aggr	1471	504	0.853144249520428	0.00815771583956492	ESCC_L1	ESCC_L	CGTCACTGTCTGATCA-1	0.00399663983673259	-0.0441480629562959	S	2423	520	20	C20	ESCC_L	1	T_C20_Naive	T cells	NA	Naive	C20_Naive	NA
CGTCAGGAGCTACCTA-1	SeuratProject	1953	777	escc_aggr	1953	777	0.878359938124634	0.00204813108038914	ESCC_L1	ESCC_L	CGTCAGGAGCTACCTA-1	-0.0239555578100845	-0.0236153664550715	G1	2460	778	7	C7	ESCC_L	1	T_C7_EFF	T cells	NA	EFF	C7_EFF	NA
CGTCAGGAGGTGATAT-1	SeuratProject	5426	1617	escc_aggr	5426	1617	0.859212045809452	0.0165868042757095	ESCC_L1	ESCC_L	CGTCAGGAGGTGATAT-1	-0.0869247893192384	-0.109374696906858	G1	3226	1461	23	C23	ESCC_L	1	T_C23_Naive	T cells	NA	Naive	C23_Naive	NA
CGTCAGGCAATGACCT-1	SeuratProject	2835	1052	escc_aggr	2835	1052	0.875298854057712	0.00776014109347443	ESCC_L1	ESCC_L	CGTCAGGCAATGACCT-1	-0.0339055103425752	-0.0897394239025949	G1	2793	1052	3	C3	ESCC_L	1	T_C3_TCM	T cells	NA	TCM	C3_TCM	NA
CGTCAGGCATCCTAGA-1	SeuratProject	3129	764	escc_aggr	3129	764	0.824823702569334	0.0191754554170662	ESCC_L1	ESCC_L	CGTCAGGCATCCTAGA-1	-0.0436285695616213	-0.0990560250014322	G1	2848	764	12	C12	ESCC_L	1	T_C12_TCM	T cells	NA	TCM	C12_TCM	NA
CGTCAGGGTAATCGTC-1	SeuratProject	2439	748	escc_aggr	2439	748	0.84845641999661	0.013530135301353	ESCC_L1	ESCC_L	CGTCAGGGTAATCGTC-1	-0.0120169787398354	0.0264893158571326	G2M	2617	748	3	C3	ESCC_L	1	T_C3_TCM	T cells	NA	TCM	C3_TCM	NA
CGTCAGGGTATGAATG-1	SeuratProject	4048	981	escc_aggr	4048	981	0.829351135362915	0.0190217391304348	ESCC_L1	ESCC_L	CGTCAGGGTATGAATG-1	0.0407521077662333	-0.016732272554484	S	2987	969	3	C3	ESCC_L	1	T_C3_TCM	T cells	NA	TCM	C3_TCM	NA
CGTCAGGGTCGTGGCT-1	SeuratProject	2916	746	escc_aggr	2916	746	0.829124098139857	0.000342935528120713	ESCC_L1	ESCC_L	CGTCAGGGTCGTGGCT-1	-0.0445135765307804	-0.00350616147755478	G1	2793	746	20	C20	ESCC_L	1	T_C20_Naive	T cells	NA	Naive	C20_Naive	NA
CGTCAGGGTTGAGGTG-1	SeuratProject	3201	961	escc_aggr	3201	961	0.850921626636557	0.013745704467354	ESCC_L1	ESCC_L	CGTCAGGGTTGAGGTG-1	-0.00142178433482906	-0.0800041955191485	G1	2891	961	3	C3	ESCC_L	1	T_C3_TCM	T cells	NA	TCM	C3_TCM	NA
CGTCAGGTCCGGCACA-1	SeuratProject	3238	707	escc_aggr	3238	707	0.811736378664417	0.00216182828906733	ESCC_L1	ESCC_L	CGTCAGGTCCGGCACA-1	-0.00610310911143918	-0.057203783471019	G1	2854	707	20	C20	ESCC_L	1	T_C20_Naive	T cells	NA	Naive	C20_Naive	NA
CGTCAGGTCGCAAGCC-1	SeuratProject	1996	881	escc_aggr	1996	881	0.892373530147288	0.0140280561122244	ESCC_L1	ESCC_L	CGTCAGGTCGCAAGCC-1	0.111841674743605	-0.0553605892007356	S	2444	881	2	C2	ESCC_L	1	T_C2_NK	T cells	NA	NK	C2_NK	NA
CGTCCATAGACAGAGA-1	SeuratProject	1663	621	escc_aggr	1663	621	0.867179459621289	0.0300661455201443	ESCC_L1	ESCC_L	CGTCCATAGACAGAGA-1	-0.0562750187626685	-0.0596966426796709	G1	2406	626	12	C12	ESCC_L	1	T_C12_TCM	T cells	NA	TCM	C12_TCM	NA
CGTCCATAGGAACTGC-1	SeuratProject	4943	1128	escc_aggr	4943	1128	0.826290432629602	0.0157798907546025	ESCC_L1	ESCC_L	CGTCCATAGGAACTGC-1	-0.0310113489459663	-0.0394101500286223	G1	3058	1039	3	C3	ESCC_L	1	T_C3_TCM	T cells	NA	TCM	C3_TCM	NA
CGTCCATAGGGTGTGT-1	SeuratProject	2264	741	escc_aggr	2264	741	0.855416965202819	0.0154593639575972	ESCC_L1	ESCC_L	CGTCCATAGGGTGTGT-1	-0.0115576679750903	0.0498722586926492	G2M	2559	741	12	C12	ESCC_L	1	T_C12_TCM	T cells	NA	TCM	C12_TCM	NA
CGTCCATCATGCTGGC-1	SeuratProject	560	277	escc_aggr	560	277	0.888760064836327	0.0589285714285714	ESCC_L1	ESCC_L	CGTCCATCATGCTGGC-1	-0.0290612107974552	-0.0573835786324401	G1	1821	474	20	C20	ESCC_L	1	T_C20_Naive	T cells	NA	Naive	C20_Naive	NA
CGTCCATTCGTCTGAA-1	SeuratProject	1574	728	escc_aggr	1574	728	0.895254033947868	0.00127064803049555	ESCC_L1	ESCC_L	CGTCCATTCGTCTGAA-1	-0.0621000016305951	-0.11187327170883	G1	2349	743	20	C20	ESCC_L	1	T_C20_Naive	T cells	NA	Naive	C20_Naive	NA
CGTCCATTCGTCTGCT-1	SeuratProject	2674	1000	escc_aggr	2674	1000	0.875359998346949	0.0216903515332835	ESCC_L1	ESCC_L	CGTCCATTCGTCTGCT-1	-0.00051696503798751	0.0178357348475669	G2M	2683	1000	3	C3	ESCC_L	1	T_C3_TCM	T cells	NA	TCM	C3_TCM	NA
CGTCCATTCTGATACG-1	SeuratProject	1005	434	escc_aggr	1005	434	0.878528927200439	0.113432835820896	ESCC_L1	ESCC_L	CGTCCATTCTGATACG-1	-0.00574915532586307	-0.0724652239542556	G1	2147	537	20	C20	ESCC_L	1	T_C20_Naive	T cells	NA	Naive	C20_Naive	NA
CGTCTACAGACACGAC-1	SeuratProject	1417	624	escc_aggr	1418	625	0.887108894619119	0.0253878702397743	ESCC_L1	ESCC_L	CGTCTACAGACACGAC-1	0.0456729669287889	-0.0128299089136626	S	2341	642	2	C2	ESCC_L	1	T_C2_NK	T cells	NA	NK	C2_NK	NA
CGTCTACAGTACGACG-1	SeuratProject	3563	878	escc_aggr	3563	878	0.828729490246413	0.0193657030592198	ESCC_L1	ESCC_L	CGTCTACAGTACGACG-1	-0.0110168478654854	-0.0467186393424115	G1	2946	876	12	C12	ESCC_L	1	T_C12_TCM	T cells	NA	TCM	C12_TCM	NA
CGTCTACCAAACGCGA-1	SeuratProject	3220	812	escc_aggr	3220	812	0.829440015685304	0.0161490683229814	ESCC_L1	ESCC_L	CGTCTACCAAACGCGA-1	-0.0414744539126589	-0.0384651948071607	G1	2878	812	3	C3	ESCC_L	1	T_C3_TCM	T cells	NA	TCM	C3_TCM	NA
CGTCTACCAAGTAATG-1	SeuratProject	4197	1057	escc_aggr	4197	1057	0.834702161147803	0.0181081725041696	ESCC_L1	ESCC_L	CGTCTACCAAGTAATG-1	0.00130823852125803	-0.0523880711632255	S	3044	1048	3	C3	ESCC_L	1	T_C3_TCM	T cells	NA	TCM	C3_TCM	NA
CGTCTACCAATGGACG-1	SeuratProject	1893	791	escc_aggr	1893	791	0.884358647157891	0.0332805071315372	ESCC_L1	ESCC_L	CGTCTACCAATGGACG-1	-0.057068994697485	-0.0778151415636541	G1	2432	791	2	C2	ESCC_L	1	T_C2_NK	T cells	NA	NK	C2_NK	NA
CGTCTACGTCAGCTAT-1	SeuratProject	578	279	escc_aggr	578	279	0.885469985585203	0.126297577854671	ESCC_L1	ESCC_L	CGTCTACGTCAGCTAT-1	-0.0287650071654309	0.00357001307010933	G2M	2049	470	2	C2	ESCC_L	1	T_C2_NK	T cells	NA	NK	C2_NK	NA
CGTCTACGTGTAATGA-1	SeuratProject	6439	1814	escc_aggr	6440	1815	0.855598393561494	0.0200310559006211	ESCC_L1	ESCC_L	CGTCTACGTGTAATGA-1	-0.0448551358517865	-0.057346059704563	G1	3237	1438	3	C3	ESCC_L	1	T_C3_TCM	T cells	NA	TCM	C3_TCM	NA
CGTCTACGTGTTCTTT-1	SeuratProject	2121	787	escc_aggr	2122	788	0.870678662479429	0.0188501413760603	ESCC_L1	ESCC_L	CGTCTACGTGTTCTTT-1	-0.0658866042798751	-0.114945945944993	G1	2483	787	11	C11	ESCC_L	1	T_C11_MEM	T cells	NA	MEM	C11_MEM	NA
CGTCTACTCATACGGT-1	SeuratProject	2788	851	escc_aggr	2788	851	0.850415264004618	0.0297704447632712	ESCC_L1	ESCC_L	CGTCTACTCATACGGT-1	-0.0230010859604449	-0.105036670034795	G1	2766	851	3	C3	ESCC_L	1	T_C3_TCM	T cells	NA	TCM	C3_TCM	NA
CGTGAGCAGATGGGTC-1	SeuratProject	437	249	escc_aggr	438	250	0.907803714273169	0.0388127853881279	ESCC_L1	ESCC_L	CGTGAGCAGATGGGTC-1	-0.0277052904719831	-0.0510658873151196	G1	1892	471	20	C20	ESCC_L	1	T_C20_Naive	T cells	NA	Naive	C20_Naive	NA
CGTGAGCAGCGATAGC-1	SeuratProject	1880	670	escc_aggr	1880	670	0.863145557669548	0.0388297872340426	ESCC_L1	ESCC_L	CGTGAGCAGCGATAGC-1	-0.0525752082487221	-0.0616647640172263	G1	2455	671	3	C3	ESCC_L	1	T_C3_TCM	T cells	NA	TCM	C3_TCM	NA
CGTGAGCAGGATGGAA-1	SeuratProject	659	473	escc_aggr	659	473	0.948907368454726	0.00758725341426404	ESCC_L1	ESCC_L	CGTGAGCAGGATGGAA-1	0.0108805854722825	-0.0282980624240967	S	2038	608	5	C5	ESCC_L	1	T_C5_Naive	T cells	NA	Naive	C5_Naive	NA
CGTGAGCAGGCGACAT-1	SeuratProject	626	339	escc_aggr	626	339	0.904749667532866	0.023961661341853	ESCC_L1	ESCC_L	CGTGAGCAGGCGACAT-1	-0.025109941575394	-0.06341008709741	G1	2042	502	10	C10	ESCC_L	1	T_C10_EX	T cells	NA	EX	C10_EX	NA
CGTGAGCCATGCAATC-1	SeuratProject	2469	753	escc_aggr	2469	753	0.84798145683994	0.0153908464965573	ESCC_L1	ESCC_L	CGTGAGCCATGCAATC-1	-0.00681363813024937	-0.0951247230416124	G1	2627	753	12	C12	ESCC_L	1	T_C12_TCM	T cells	NA	TCM	C12_TCM	NA
CGTGAGCGTCAGGACA-1	SeuratProject	2782	971	escc_aggr	2782	971	0.86727918184124	0.0230050323508267	ESCC_L1	ESCC_L	CGTGAGCGTCAGGACA-1	-0.00420955775070689	-0.0859246154411604	G1	2771	971	3	C3	ESCC_L	1	T_C3_TCM	T cells	NA	TCM	C3_TCM	NA
CGTGAGCGTCTTGATG-1	SeuratProject	486	281	escc_aggr	486	281	0.911439463510799	0.0781893004115226	ESCC_L1	ESCC_L	CGTGAGCGTCTTGATG-1	0.105318943292967	-0.0494036803524171	S	1968	473	20	C20	ESCC_L	1	T_C20_Naive	T cells	NA	Naive	C20_Naive	NA
CGTGAGCGTTGACGTT-1	SeuratProject	3296	953	escc_aggr	3296	953	0.846817435287041	0.0163834951456311	ESCC_L1	ESCC_L	CGTGAGCGTTGACGTT-1	-0.0335398786061636	-0.057498506757795	G1	2915	953	10	C10	ESCC_L	1	T_C10_EX	T cells	NA	EX	C10_EX	NA
CGTGAGCGTTGTCTTT-1	SeuratProject	3775	1159	escc_aggr	3775	1159	0.856626942611468	0.0370860927152318	ESCC_L1	ESCC_L	CGTGAGCGTTGTCTTT-1	-0.0160558448659499	-0.0798821319752957	G1	3023	1154	3	C3	ESCC_L	1	T_C3_TCM	T cells	NA	TCM	C3_TCM	NA
CGTGAGCTCATTATCC-1	SeuratProject	4105	1003	escc_aggr	4105	1003	0.830622976451751	0.0297198538367844	ESCC_L1	ESCC_L	CGTGAGCTCATTATCC-1	0.0646100634284929	-0.0197623879125448	S	2987	993	3	C3	ESCC_L	1	T_C3_TCM	T cells	NA	TCM	C3_TCM	NA
CGTGAGCTCGGCTTGG-1	SeuratProject	2634	1110	escc_aggr	2634	1110	0.890285019714315	0.0129081245254366	ESCC_L1	ESCC_L	CGTGAGCTCGGCTTGG-1	-0.0483552763339773	-0.0205521449079428	G1	2654	1110	2	C2	ESCC_L	1	T_C2_NK	T cells	NA	NK	C2_NK	NA
CGTGAGCTCTTGTTTG-1	SeuratProject	5175	1233	escc_aggr	5175	1233	0.83226647438039	0.0146859903381643	ESCC_L1	ESCC_L	CGTGAGCTCTTGTTTG-1	-0.0586781785915414	-0.0988396131848967	G1	3108	1108	3	C3	ESCC_L	1	T_C3_TCM	T cells	NA	TCM	C3_TCM	NA
CGTGTAACAGGCTCAC-1	SeuratProject	3890	827	escc_aggr	3890	827	0.812687038412785	0.0120822622107969	ESCC_L1	ESCC_L	CGTGTAACAGGCTCAC-1	-0.013078811561514	-0.0691496776518676	G1	2968	816	10	C10	ESCC_L	1	T_C10_EX	T cells	NA	EX	C10_EX	NA
CGTGTAAGTACCGTAT-1	SeuratProject	4097	842	escc_aggr	4097	842	0.80978260298914	0.0126922138149866	ESCC_L1	ESCC_L	CGTGTAAGTACCGTAT-1	0.0103437688561008	-0.0673520598084005	S	2943	823	3	C3	ESCC_L	1	T_C3_TCM	T cells	NA	TCM	C3_TCM	NA
CGTGTAAGTACTTAGC-1	SeuratProject	5019	1015	escc_aggr	5019	1015	0.812422869827559	0.0203227734608488	ESCC_L1	ESCC_L	CGTGTAAGTACTTAGC-1	-0.0538012785245099	-0.0374586013590862	G1	3031	914	3	C3	ESCC_L	1	T_C3_TCM	T cells	NA	TCM	C3_TCM	NA
CGTGTAAGTCAACATC-1	SeuratProject	2976	850	escc_aggr	2976	850	0.843330020006079	0.0171370967741935	ESCC_L1	ESCC_L	CGTGTAAGTCAACATC-1	0.0151893920641661	-0.0529475320356762	S	2817	850	3	C3	ESCC_L	1	T_C3_TCM	T cells	NA	TCM	C3_TCM	NA
CGTGTAAGTGAGTGAC-1	SeuratProject	533	320	escc_aggr	533	320	0.918738761261795	0.00562851782363977	ESCC_L1	ESCC_L	CGTGTAAGTGAGTGAC-1	-0.0191043174897425	0.0449154571821606	G2M	2127	479	20	C20	ESCC_L	1	T_C20_Naive	T cells	NA	Naive	C20_Naive	NA
CGTGTAAGTTTCGCTC-1	SeuratProject	528	246	escc_aggr	528	246	0.878169880759534	0.0833333333333333	ESCC_L1	ESCC_L	CGTGTAAGTTTCGCTC-1	-0.0212922700067499	-0.0545666397465189	G1	1907	443	20	C20	ESCC_L	1	T_C20_Naive	T cells	NA	Naive	C20_Naive	NA
CGTGTAATCAGCATGT-1	SeuratProject	2853	769	escc_aggr	2853	769	0.835216872654632	0.0150718541885734	ESCC_L1	ESCC_L	CGTGTAATCAGCATGT-1	0.0243746876495726	-0.0990853976239122	S	2782	769	3	C3	ESCC_L	1	T_C3_TCM	T cells	NA	TCM	C3_TCM	NA
CGTGTAATCTTGCATT-1	SeuratProject	1662	659	escc_aggr	1662	659	0.875258729600472	0.0324909747292419	ESCC_L1	ESCC_L	CGTGTAATCTTGCATT-1	-0.0463041707020568	-0.0628665141052771	G1	2403	661	12	C12	ESCC_L	1	T_C12_TCM	T cells	NA	TCM	C12_TCM	NA
CGTGTCTAGAGCTATA-1	SeuratProject	2024	630	escc_aggr	2024	630	0.846691565022253	0.016304347826087	ESCC_L1	ESCC_L	CGTGTCTAGAGCTATA-1	-0.0363003559580273	-0.0257899762880513	G1	2522	630	10	C10	ESCC_L	1	T_C10_EX	T cells	NA	EX	C10_EX	NA
CGTGTCTAGCCCAATT-1	SeuratProject	2750	950	escc_aggr	2750	950	0.865785275914283	0.0181818181818182	ESCC_L1	ESCC_L	CGTGTCTAGCCCAATT-1	0.0421617457629835	-0.0128316376943877	S	2748	950	12	C12	ESCC_L	1	T_C12_TCM	T cells	NA	TCM	C12_TCM	NA
CGTGTCTAGGTAGCCA-1	SeuratProject	2730	658	escc_aggr	2730	658	0.820166616979272	0.0230769230769231	ESCC_L1	ESCC_L	CGTGTCTAGGTAGCCA-1	0.00679042032468374	-0.0227901476773261	S	2730	658	3	C3	ESCC_L	1	T_C3_TCM	T cells	NA	TCM	C3_TCM	NA
CGTGTCTCACCCAGTG-1	SeuratProject	3275	862	escc_aggr	3275	862	0.835087000946606	0.0216793893129771	ESCC_L1	ESCC_L	CGTGTCTCACCCAGTG-1	-0.0197225939474383	-0.0564811654801437	G1	2897	862	3	C3	ESCC_L	1	T_C3_TCM	T cells	NA	TCM	C3_TCM	NA
CGTGTCTCACGACGAA-1	SeuratProject	551	373	escc_aggr	551	373	0.938185554161224	0.0707803992740472	ESCC_L1	ESCC_L	CGTGTCTCACGACGAA-1	0.0253082736788977	-0.0670962226586912	S	2010	555	12	C12	ESCC_L	1	T_C12_TCM	T cells	NA	TCM	C12_TCM	NA
CGTGTCTCACGGTGTC-1	SeuratProject	1907	651	escc_aggr	1907	651	0.85770737699865	0.00786575773466177	ESCC_L1	ESCC_L	CGTGTCTCACGGTGTC-1	-0.0375316024993482	-0.102871961740014	G1	2472	651	3	C3	ESCC_L	1	T_C3_TCM	T cells	NA	TCM	C3_TCM	NA
CGTGTCTCAGTCCTTC-1	SeuratProject	3026	841	escc_aggr	3027	842	0.84036243992941	0.0158572844400396	ESCC_L1	ESCC_L	CGTGTCTCAGTCCTTC-1	0.0294991527977987	-0.0472989530011584	S	2831	840	3	C3	ESCC_L	1	T_C3_TCM	T cells	NA	TCM	C3_TCM	NA
CGTGTCTGTAAAGGAG-1	SeuratProject	2956	762	escc_aggr	2956	762	0.830366004854464	0.0284167794316644	ESCC_L1	ESCC_L	CGTGTCTGTAAAGGAG-1	-0.00103887792348217	0.00141777612248865	G2M	2803	762	3	C3	ESCC_L	1	T_C3_TCM	T cells	NA	TCM	C3_TCM	NA
CGTGTCTTCAAACCAC-1	SeuratProject	2558	895	escc_aggr	2558	895	0.866170535362034	0.0203283815480844	ESCC_L1	ESCC_L	CGTGTCTTCAAACCAC-1	-0.0214105792672403	-0.0262684580287622	G1	2643	895	3	C3	ESCC_L	1	T_C3_TCM	T cells	NA	TCM	C3_TCM	NA
CGTGTCTTCTTACCGC-1	SeuratProject	2535	776	escc_aggr	2535	776	0.848966048576599	0.0161735700197239	ESCC_L1	ESCC_L	CGTGTCTTCTTACCGC-1	-0.0183546082875055	0.0161239501759156	G2M	2645	776	10	C10	ESCC_L	1	T_C10_EX	T cells	NA	EX	C10_EX	NA
CGTTAGAAGATGGGTC-1	SeuratProject	3466	929	escc_aggr	3466	929	0.838463124709552	0.0144258511252164	ESCC_L1	ESCC_L	CGTTAGAAGATGGGTC-1	-0.047577994677291	-0.0818327520753723	G1	2934	929	3	C3	ESCC_L	1	T_C3_TCM	T cells	NA	TCM	C3_TCM	NA
CGTTAGACACTACAGT-1	SeuratProject	3070	740	escc_aggr	3070	740	0.822804090571354	0.0107491856677524	ESCC_L1	ESCC_L	CGTTAGACACTACAGT-1	-0.0408050220688747	-0.0760056894791935	G1	2827	740	20	C20	ESCC_L	1	T_C20_Naive	T cells	NA	Naive	C20_Naive	NA
CGTTAGATCAACTCTT-1	SeuratProject	626	328	escc_aggr	626	328	0.899627023617674	0.097444089456869	ESCC_L1	ESCC_L	CGTTAGATCAACTCTT-1	-0.048957682831786	-0.0167938652796262	G1	2004	494	20	C20	ESCC_L	1	T_C20_Naive	T cells	NA	Naive	C20_Naive	NA
CGTTAGATCGTCACGG-1	SeuratProject	2762	775	escc_aggr	2762	775	0.83961461852439	0.0141202027516293	ESCC_L1	ESCC_L	CGTTAGATCGTCACGG-1	0.012611896865866	0.0179777140897293	G2M	2757	775	3	C3	ESCC_L	1	T_C3_TCM	T cells	NA	TCM	C3_TCM	NA
CGTTCTGAGACTTGAA-1	SeuratProject	3595	954	escc_aggr	3595	954	0.837964198579769	0.011961057023644	ESCC_L1	ESCC_L	CGTTCTGAGACTTGAA-1	-0.0534791941551426	-0.0610507372227356	G1	2959	954	12	C12	ESCC_L	1	T_C12_TCM	T cells	NA	TCM	C12_TCM	NA
CGTTCTGAGCCCTAAT-1	SeuratProject	2952	1157	escc_aggr	2953	1158	0.88284610267004	0.00745005079580088	ESCC_L1	ESCC_L	CGTTCTGAGCCCTAAT-1	-0.0109935241516066	0.0860384113916853	G2M	2842	1157	9	C9	ESCC_L	1	T_C9_REG	T cells	NA	REG	C9_REG	NA
CGTTCTGAGTACGTTC-1	SeuratProject	2812	977	escc_aggr	2812	977	0.866883527465693	0.0387624466571835	ESCC_L1	ESCC_L	CGTTCTGAGTACGTTC-1	-0.0218975630936014	-0.0828711215095772	G1	2782	977	3	C3	ESCC_L	1	T_C3_TCM	T cells	NA	TCM	C3_TCM	NA
[truncated: 83,573 more rows]
