# Supplementary material for: Single‐Cell Transcriptomic Analysis of Primary and Metastatic Tumor Ecosystems in Esophageal Squamous Cell Carcinoma
Source: Adv Sci (Weinh). 2023 Jan 29;10(7):2204565. doi: 10.1002/advs.202204565 (PMC9982558; doi:10.1002/advs.202204565)
Supplement: Supplementary file 2 — Supporting Information [file ADVS-10-2204565-s002.zip › Supplemetary Data 2.txt]

Cell subtype	Marker gene
Tc_C29_Naive,"CD1E"
Tc_C29_Naive,"MZB1"
Tc_C29_Naive,"CD1A"
Tc_C29_Naive,"ELOVL4"
Tc_C29_Naive,"SOX4"
Tc_C29_Naive,"DNTT"
Tc_C29_Naive,"CD1B"
Tc_C29_Naive,"MDM4"
Tc_C29_Naive,"MIR181A1HG"
Tc_C29_Naive,"CD1C"
Tc_C29_Naive,"ARPP21"
Tc_C29_Naive,"NUCB2"
Tc_C29_Naive,"PTCRA"
Tc_C29_Naive,"TFDP2"
Tc_C29_Naive,"AQP3"
Tc_C29_Naive,"CD38"
Tc_C29_Naive,"ADA"
Tc_C29_Naive,"EPHB6"
Tc_C29_Naive,"AEBP1"
Tc_C29_Naive,"SATB1"
Tc_C29_Naive,"CASC15"
Tc_C29_Naive,"STMN1"
Tc_C29_Naive,"RAG1"
Tc_C29_Naive,"CYP2U1"
Tc_C29_Naive,"LINC01226"
Tc_C29_Naive,"LEF1"
Tc_C29_Naive,"ID1"
Tc_C29_Naive,"CD99"
Tc_C29_Naive,"HSPB1"
Tc_C29_Naive,"IGHG3"
Tc_C29_Naive,"LAIR1"
Tc_C29_Naive,"PSAP"
Tc_C29_Naive,"IGHG4"
Tc_C29_Naive,"MXD1"
Tc_C29_Naive,"IGLC3"
Tc_C29_Naive,"TSC22D1"
Tc_C29_Naive,"HSP90AA1"
Tc_C29_Naive,"HDAC7"
Tc_C29_Naive,"GALNT7"
Tc_C29_Naive,"SMPD3"
Tc_C29_Naive,"HSPH1"
Tc_C29_Naive,"IGKC"
Tc_C29_Naive,"SSBP2"
Tc_C29_Naive,"HSPE1"
Tc_C29_Naive,"LDLRAD4"
Tc_C29_Naive,"ADAM10"
Tc_C29_Naive,"RASSF6"
Tc_C29_Naive,"TOB2"
Tc_C29_Naive,"MYADM"
Tc_C29_Naive,"PTPN2"
,""
Result,"z[[k]]"
Tc_C5_Naive,"XIST"
Tc_C5_Naive,"MT-ND3"
Tc_C5_Naive,"MT-CO3"
Tc_C5_Naive,"MT-CO1"
Tc_C5_Naive,"MALAT1"
Tc_C5_Naive,"MT-CO2"
Tc_C5_Naive,"MT-CYB"
Tc_C5_Naive,"MT-ND2"
Tc_C5_Naive,"AC007952.4"
Tc_C5_Naive,"MT-ND4"
Tc_C5_Naive,"MT-ND5"
Tc_C5_Naive,"MT-ND1"
Tc_C5_Naive,"MT-ATP6"
Tc_C5_Naive,"FOS"
Tc_C5_Naive,"IGHM"
Tc_C5_Naive,"FOSB"
Tc_C5_Naive,"RSRP1"
Tc_C5_Naive,"SLC2A3"
Tc_C5_Naive,"MS4A1"
Tc_C5_Naive,"FUS"
Tc_C5_Naive,"SRSF7"
Tc_C5_Naive,"DDX17"
Tc_C5_Naive,"VMP1"
Tc_C5_Naive,"HLA-DRA"
Tc_C5_Naive,"BCL11B"
Tc_C5_Naive,"NKTR"
Tc_C5_Naive,"JUN"
Tc_C5_Naive,"TCF7"
Tc_C5_Naive,"ARHGAP4"
Tc_C5_Naive,"HEXIM1"
Tc_C5_Naive,"EML4"
Tc_C5_Naive,"IER2"
Tc_C5_Naive,"FOXP1"
Tc_C5_Naive,"ASH1L"
Tc_C5_Naive,"PNISR"
Tc_C5_Naive,"DDX3X"
Tc_C5_Naive,"SRSF5"
Tc_C5_Naive,"SNHG9"
Tc_C5_Naive,"ZMYM2"
Tc_C5_Naive,"CHD2"
Tc_C5_Naive,"ZAP70"
Tc_C5_Naive,"JUNB"
Tc_C5_Naive,"BTG2"
Tc_C5_Naive,"PCF11"
Tc_C5_Naive,"IGKC"
Tc_C5_Naive,"IGLC2"
Tc_C5_Naive,"AAK1"
Tc_C5_Naive,"OTUD6B-AS1"
Tc_C5_Naive,"NABP1"
Tc_C5_Naive,"TNRC6B"
,""
Result,"z[[k]]"
Tc_C20_Naive,"IGKC"
Tc_C20_Naive,"IGHG3"
Tc_C20_Naive,"IGLC3"
Tc_C20_Naive,"IGHG1"
Tc_C20_Naive,"IGHA1"
Tc_C20_Naive,"IGLC2"
Tc_C20_Naive,"IGLC1"
Tc_C20_Naive,"IGHG4"
Tc_C20_Naive,"RMRP"
Tc_C20_Naive,"CCR7"
Tc_C20_Naive,"CD55"
Tc_C20_Naive,"AAK1"
Tc_C20_Naive,"SELL"
Tc_C20_Naive,"HSPH1"
Tc_C20_Naive,"MT-ATP6"
Tc_C20_Naive,"FOXP1"
Tc_C20_Naive,"MALAT1"
Tc_C20_Naive,"SARAF"
Tc_C20_Naive,"IL7R"
Tc_C20_Naive,"MT-ND4"
Tc_C20_Naive,"MT-CO2"
Tc_C20_Naive,"HSPA1A"
Tc_C20_Naive,"HSPA1B"
Tc_C20_Naive,"MT-CYB"
Tc_C20_Naive,"JCHAIN"
Tc_C20_Naive,"MT-ND3"
Tc_C20_Naive,"NDFIP1"
Tc_C20_Naive,"MT-ND2"
Tc_C20_Naive,"SEC62"
Tc_C20_Naive,"MT-ND1"
Tc_C20_Naive,"HSP90AA1"
Tc_C20_Naive,"STAT3"
Tc_C20_Naive,"ATP1B3"
Tc_C20_Naive,"JMJD1C"
Tc_C20_Naive,"MT-CO3"
Tc_C20_Naive,"TECR"
Tc_C20_Naive,"TSPYL2"
Tc_C20_Naive,"PLK3"
Tc_C20_Naive,"AC016831.5"
Tc_C20_Naive,"SPOCK2"
Tc_C20_Naive,"MT-CO1"
Tc_C20_Naive,"LINC-PINT"
Tc_C20_Naive,"RDH11"
Tc_C20_Naive,"IFRD1"
Tc_C20_Naive,"RNF149"
Tc_C20_Naive,"JUND"
Tc_C20_Naive,"SRRM2"
Tc_C20_Naive,"THUMPD3-AS1"
Tc_C20_Naive,"NABP1"
Tc_C20_Naive,"ANKRD44"
,""
Result,"z[[k]]"
Tc_C24_Naive,"GPR183"
Tc_C24_Naive,"SLC2A3"
Tc_C24_Naive,"CD69"
Tc_C24_Naive,"AREG"
Tc_C24_Naive,"DNAJB9"
Tc_C24_Naive,"CXCR4"
Tc_C24_Naive,"PRMT9"
Tc_C24_Naive,"PTPRC"
Tc_C24_Naive,"CCR7"
Tc_C24_Naive,"MYADM"
Tc_C24_Naive,"ICOS"
Tc_C24_Naive,"LINC-PINT"
Tc_C24_Naive,"HSPA5"
Tc_C24_Naive,"PTGER4"
Tc_C24_Naive,"SRGN"
Tc_C24_Naive,"SPOCK2"
Tc_C24_Naive,"KLF6"
Tc_C24_Naive,"VMP1"
Tc_C24_Naive,"RNASET2"
Tc_C24_Naive,"MALAT1"
Tc_C24_Naive,"IDS"
Tc_C24_Naive,"RSRP1"
Tc_C24_Naive,"PBXIP1"
Tc_C24_Naive,"ITM2B"
Tc_C24_Naive,"B2M"
Tc_C24_Naive,"AC016831.5"
Tc_C24_Naive,"SELL"
Tc_C24_Naive,"TRAC"
Tc_C24_Naive,"ITM2A"
Tc_C24_Naive,"SLC3A2"
Tc_C24_Naive,"CHD1"
Tc_C24_Naive,"SARAF"
Tc_C24_Naive,"CCNL1"
Tc_C24_Naive,"PPP1CB"
Tc_C24_Naive,"P2RY10"
Tc_C24_Naive,"STAT3"
Tc_C24_Naive,"CD6"
Tc_C24_Naive,"ICAM2"
Tc_C24_Naive,"TMBIM6"
Tc_C24_Naive,"HLA-A"
Tc_C24_Naive,"PIK3IP1"
Tc_C24_Naive,"CD3D"
Tc_C24_Naive,"CD5"
Tc_C24_Naive,"LEPROTL1"
Tc_C24_Naive,"SF1"
Tc_C24_Naive,"CD47"
Tc_C24_Naive,"TSPYL2"
Tc_C24_Naive,"SRSF5"
Tc_C24_Naive,"CHD2"
Tc_C24_Naive,"AQP3"
,""
Result,"z[[k]]"
Tc_C23_Naive,"IGHM"
Tc_C23_Naive,"MS4A1"
Tc_C23_Naive,"HLA-DRA"
Tc_C23_Naive,"CD83"
Tc_C23_Naive,"CD79A"
Tc_C23_Naive,"HLA-DQB1"
Tc_C23_Naive,"HLA-DQA1"
Tc_C23_Naive,"MEF2C"
Tc_C23_Naive,"CD74"
Tc_C23_Naive,"HLA-DRB1"
Tc_C23_Naive,"HLA-DRB5"
Tc_C23_Naive,"ADAM28"
Tc_C23_Naive,"PHACTR1"
Tc_C23_Naive,"CD22"
Tc_C23_Naive,"IGHD"
Tc_C23_Naive,"CD79B"
Tc_C23_Naive,"MT-ND3"
Tc_C23_Naive,"IGKC"
Tc_C23_Naive,"VPREB3"
Tc_C23_Naive,"MT-CO2"
Tc_C23_Naive,"CD19"
Tc_C23_Naive,"MT-CO3"
Tc_C23_Naive,"BANK1"
Tc_C23_Naive,"HLA-DMA"
Tc_C23_Naive,"ARHGAP24"
Tc_C23_Naive,"MT-ND4"
Tc_C23_Naive,"MARCH1"
Tc_C23_Naive,"HLA-DMB"
Tc_C23_Naive,"MT-ATP6"
Tc_C23_Naive,"MT-CO1"
Tc_C23_Naive,"NFKBID"
Tc_C23_Naive,"MT-ND2"
Tc_C23_Naive,"IGLC2"
Tc_C23_Naive,"MT-CYB"
Tc_C23_Naive,"MT-ND1"
Tc_C23_Naive,"FCRL5"
Tc_C23_Naive,"IRF8"
Tc_C23_Naive,"HLA-DPA1"
Tc_C23_Naive,"LY9"
Tc_C23_Naive,"HLA-DPB1"
Tc_C23_Naive,"LINC00926"
Tc_C23_Naive,"MT-ND5"
Tc_C23_Naive,"FCER2"
Tc_C23_Naive,"BCL11A"
Tc_C23_Naive,"TCL1A"
Tc_C23_Naive,"TCF4"
Tc_C23_Naive,"MT-ND4L"
Tc_C23_Naive,"CIITA"
Tc_C23_Naive,"JUND"
Tc_C23_Naive,"TCOF1"
,""
Result,"z[[k]]"
Tc_C30_Naive,"HBB"
Tc_C30_Naive,"HBA2"
Tc_C30_Naive,"HBA1"
Tc_C30_Naive,"CFD"
Tc_C30_Naive,"DCN"
Tc_C30_Naive,"FBLN1"
Tc_C30_Naive,"PLA2G2A"
Tc_C30_Naive,"GSN"
Tc_C30_Naive,"SLK"
Tc_C30_Naive,"GPR183"
Tc_C30_Naive,"USP16"
Tc_C30_Naive,"CXCR4"
Tc_C30_Naive,"MT-ND6"
Tc_C30_Naive,"CLU"
Tc_C30_Naive,"LUM"
Tc_C30_Naive,"SLC25A37"
Tc_C30_Naive,"YBX3"
Tc_C30_Naive,"PPM1D"
Tc_C30_Naive,"TSC22D3"
Tc_C30_Naive,"MTMR9"
Tc_C30_Naive,"PDP1"
Tc_C30_Naive,"ANGEL2"
Tc_C30_Naive,"CENPN"
Tc_C30_Naive,"SHOC2"
Tc_C30_Naive,"PDLIM5"
,""
Result,"z[[k]]"
Tc_C14_TCM,"MT2A"
Tc_C14_TCM,"MT1X"
Tc_C14_TCM,"MT1E"
Tc_C14_TCM,"FOS"
Tc_C14_TCM,"BTG2"
Tc_C14_TCM,"EGR1"
Tc_C14_TCM,"DUSP2"
Tc_C14_TCM,"JUNB"
Tc_C14_TCM,"DUSP1"
Tc_C14_TCM,"MT1F"
Tc_C14_TCM,"SLC30A1"
Tc_C14_TCM,"IER2"
Tc_C14_TCM,"FOSB"
Tc_C14_TCM,"JUN"
Tc_C14_TCM,"ZFP36"
Tc_C14_TCM,"DNAJB1"
Tc_C14_TCM,"NR4A1"
Tc_C14_TCM,"EIF4A3"
Tc_C14_TCM,"PRMT9"
Tc_C14_TCM,"SOCS3"
Tc_C14_TCM,"PPP1R15A"
Tc_C14_TCM,"LEF1"
Tc_C14_TCM,"SLC2A3"
Tc_C14_TCM,"TCF7"
Tc_C14_TCM,"NOSIP"
Tc_C14_TCM,"KLF2"
Tc_C14_TCM,"CD69"
Tc_C14_TCM,"AC007952.4"
Tc_C14_TCM,"MCL1"
Tc_C14_TCM,"SELL"
Tc_C14_TCM,"FAM53C"
Tc_C14_TCM,"HSPA1B"
Tc_C14_TCM,"NR4A2"
Tc_C14_TCM,"DDIT3"
Tc_C14_TCM,"UBC"
Tc_C14_TCM,"LTB"
Tc_C14_TCM,"IL16"
Tc_C14_TCM,"NFKBIA"
Tc_C14_TCM,"FCMR"
Tc_C14_TCM,"LDLRAP1"
Tc_C14_TCM,"SERTAD1"
Tc_C14_TCM,"H3F3B"
Tc_C14_TCM,"LIME1"
Tc_C14_TCM,"SNHG8"
Tc_C14_TCM,"CD40LG"
Tc_C14_TCM,"LINC00861"
Tc_C14_TCM,"SRSF5"
Tc_C14_TCM,"DENND2D"
Tc_C14_TCM,"TC2N"
Tc_C14_TCM,"GIMAP7"
,""
Result,"z[[k]]"
Tc_C6_TCM,"GPR183"
Tc_C6_TCM,"SOCS3"
Tc_C6_TCM,"YPEL5"
Tc_C6_TCM,"JUNB"
Tc_C6_TCM,"PASK"
Tc_C6_TCM,"CYCS"
Tc_C6_TCM,"SLC2A3"
Tc_C6_TCM,"ZNF331"
Tc_C6_TCM,"DNAJB9"
Tc_C6_TCM,"NR4A2"
Tc_C6_TCM,"FOS"
Tc_C6_TCM,"FOSB"
Tc_C6_TCM,"ZFP36"
Tc_C6_TCM,"BTG2"
Tc_C6_TCM,"TUBA1A"
Tc_C6_TCM,"ZFP36L2"
Tc_C6_TCM,"BCAS2"
Tc_C6_TCM,"CD69"
Tc_C6_TCM,"PABPC1"
Tc_C6_TCM,"EIF4A3"
Tc_C6_TCM,"RPL34"
Tc_C6_TCM,"JUN"
Tc_C6_TCM,"SBDS"
Tc_C6_TCM,"RPL21"
Tc_C6_TCM,"HNRNPA0"
Tc_C6_TCM,"IER2"
Tc_C6_TCM,"SRSF5"
Tc_C6_TCM,"RPS4Y1"
Tc_C6_TCM,"CITED2"
Tc_C6_TCM,"LEF1"
Tc_C6_TCM,"ARL4A"
Tc_C6_TCM,"RPL3"
Tc_C6_TCM,"DDIT4"
Tc_C6_TCM,"RGCC"
Tc_C6_TCM,"CHMP1B"
Tc_C6_TCM,"KLF6"
Tc_C6_TCM,"RPS27"
Tc_C6_TCM,"AREG"
Tc_C6_TCM,"H3F3B"
Tc_C6_TCM,"RPS6"
Tc_C6_TCM,"EIF1"
Tc_C6_TCM,"PTGER4"
Tc_C6_TCM,"RPL7"
Tc_C6_TCM,"PPP1R15A"
Tc_C6_TCM,"RPS8"
Tc_C6_TCM,"RPL36"
Tc_C6_TCM,"RPL39"
Tc_C6_TCM,"ALG13"
Tc_C6_TCM,"RPL32"
Tc_C6_TCM,"RPS13"
,""
Result,"z[[k]]"
Tc_C12_TCM,"HSP90AA1"
Tc_C12_TCM,"HSPH1"
Tc_C12_TCM,"HSPD1"
Tc_C12_TCM,"HSPA1A"
Tc_C12_TCM,"HSPE1"
Tc_C12_TCM,"CACYBP"
Tc_C12_TCM,"DNAJB1"
Tc_C12_TCM,"ZFAND2A"
Tc_C12_TCM,"HSPA1B"
Tc_C12_TCM,"BAG3"
Tc_C12_TCM,"FKBP4"
Tc_C12_TCM,"DNAJB6"
Tc_C12_TCM,"HSP90AB1"
Tc_C12_TCM,"DNAJA4"
Tc_C12_TCM,"SOD1"
Tc_C12_TCM,"HSPB1"
Tc_C12_TCM,"CHORDC1"
Tc_C12_TCM,"RPS4Y1"
Tc_C12_TCM,"UBB"
Tc_C12_TCM,"NUDC"
Tc_C12_TCM,"SERPINH1"
Tc_C12_TCM,"TCP1"
Tc_C12_TCM,"HSPA8"
Tc_C12_TCM,"DNAJA1"
Tc_C12_TCM,"IGLC2"
Tc_C12_TCM,"PLIN2"
Tc_C12_TCM,"TOMM7"
Tc_C12_TCM,"RPS2"
Tc_C12_TCM,"IGLC3"
Tc_C12_TCM,"SOD2"
Tc_C12_TCM,"SAT1"
Tc_C12_TCM,"RPS29"
Tc_C12_TCM,"RPL39"
Tc_C12_TCM,"AHSA1"
Tc_C12_TCM,"RPL38"
Tc_C12_TCM,"RPL36"
Tc_C12_TCM,"DNAJB4"
Tc_C12_TCM,"RPLP2"
Tc_C12_TCM,"JUND"
Tc_C12_TCM,"MRPL18"
Tc_C12_TCM,"PPP1R2"
Tc_C12_TCM,"RPL32"
Tc_C12_TCM,"RPS27"
Tc_C12_TCM,"RPS28"
Tc_C12_TCM,"RPS10"
Tc_C12_TCM,"RPS12"
Tc_C12_TCM,"NAF1"
Tc_C12_TCM,"IGHG1"
Tc_C12_TCM,"UBE2B"
Tc_C12_TCM,"IGLC1"
,""
Result,"z[[k]]"
Tc_C3_TCM,"CREM"
Tc_C3_TCM,"ARID5A"
Tc_C3_TCM,"SARAF"
Tc_C3_TCM,"FAM177A1"
Tc_C3_TCM,"RPS2"
Tc_C3_TCM,"SOD2"
Tc_C3_TCM,"GSPT1"
Tc_C3_TCM,"FTH1"
Tc_C3_TCM,"MTHFD2"
Tc_C3_TCM,"RPS10"
Tc_C3_TCM,"CD55"
Tc_C3_TCM,"RPS4Y1"
Tc_C3_TCM,"SC5D"
Tc_C3_TCM,"DDX21"
Tc_C3_TCM,"UGP2"
Tc_C3_TCM,"TOMM7"
Tc_C3_TCM,"RPS29"
Tc_C3_TCM,"RAPGEF6"
Tc_C3_TCM,"SMAP2"
Tc_C3_TCM,"RPS12"
Tc_C3_TCM,"RPL39"
Tc_C3_TCM,"PPP1CB"
Tc_C3_TCM,"PNRC1"
Tc_C3_TCM,"RPL38"
Tc_C3_TCM,"RPS28"
Tc_C3_TCM,"RPS27"
Tc_C3_TCM,"LEPROTL1"
Tc_C3_TCM,"RPS5"
Tc_C3_TCM,"HSPD1"
Tc_C3_TCM,"SATB1"
Tc_C3_TCM,"FOXP1"
Tc_C3_TCM,"ATP1B3"
Tc_C3_TCM,"RPL32"
Tc_C3_TCM,"WTAP"
Tc_C3_TCM,"SOD1"
Tc_C3_TCM,"UBE2B"
Tc_C3_TCM,"RPL34"
Tc_C3_TCM,"CCR7"
Tc_C3_TCM,"WDR74"
Tc_C3_TCM,"RPLP2"
Tc_C3_TCM,"GAS5"
Tc_C3_TCM,"RPL37"
Tc_C3_TCM,"RPL37A"
Tc_C3_TCM,"RPL36"
Tc_C3_TCM,"RPS21"
Tc_C3_TCM,"RPS25"
Tc_C3_TCM,"RPS16"
Tc_C3_TCM,"RPS14"
Tc_C3_TCM,"AC058791.1"
Tc_C3_TCM,"IGLC2"
,""
Result,"z[[k]]"
Tc_C15_TCM,"FOS"
Tc_C15_TCM,"DUSP1"
Tc_C15_TCM,"BTG2"
Tc_C15_TCM,"KLF2"
Tc_C15_TCM,"CD69"
Tc_C15_TCM,"JUN"
Tc_C15_TCM,"FOSB"
Tc_C15_TCM,"JUNB"
Tc_C15_TCM,"NR4A1"
Tc_C15_TCM,"EGR1"
Tc_C15_TCM,"SLC2A3"
Tc_C15_TCM,"LEF1"
Tc_C15_TCM,"SELL"
Tc_C15_TCM,"DNAJB1"
Tc_C15_TCM,"ZFP36"
Tc_C15_TCM,"TSC22D3"
Tc_C15_TCM,"NOSIP"
Tc_C15_TCM,"TUBA1A"
Tc_C15_TCM,"LDHB"
Tc_C15_TCM,"PRMT9"
Tc_C15_TCM,"TAGAP"
Tc_C15_TCM,"RPS13"
Tc_C15_TCM,"RPS4X"
Tc_C15_TCM,"RPL4"
Tc_C15_TCM,"IER2"
Tc_C15_TCM,"C1orf162"
Tc_C15_TCM,"EEF1G"
Tc_C15_TCM,"MYADM"
Tc_C15_TCM,"NR4A2"
Tc_C15_TCM,"RPL34"
Tc_C15_TCM,"HIST1H4C"
Tc_C15_TCM,"RPS3A"
Tc_C15_TCM,"RPS6"
Tc_C15_TCM,"DUSP2"
Tc_C15_TCM,"RPL32"
Tc_C15_TCM,"CCR7"
Tc_C15_TCM,"LDLRAP1"
Tc_C15_TCM,"RPL9"
Tc_C15_TCM,"DDIT3"
Tc_C15_TCM,"EEF1A1"
Tc_C15_TCM,"SNHG8"
Tc_C15_TCM,"GIMAP5"
Tc_C15_TCM,"TCF7"
Tc_C15_TCM,"FCMR"
Tc_C15_TCM,"RPS8"
Tc_C15_TCM,"RPL31"
Tc_C15_TCM,"PLAC8"
Tc_C15_TCM,"EEF1B2"
Tc_C15_TCM,"RPL21"
Tc_C15_TCM,"RPL22"
,""
Result,"z[[k]]"
Tc_C8_TCM,"GIMAP7"
Tc_C8_TCM,"LTB"
Tc_C8_TCM,"RPL34"
Tc_C8_TCM,"RPS13"
Tc_C8_TCM,"RPS3A"
Tc_C8_TCM,"RPS6"
Tc_C8_TCM,"RPL32"
Tc_C8_TCM,"RPL9"
Tc_C8_TCM,"RPS4X"
Tc_C8_TCM,"LDHB"
Tc_C8_TCM,"EEF1A1"
Tc_C8_TCM,"RPL22"
Tc_C8_TCM,"RPL31"
Tc_C8_TCM,"SELL"
Tc_C8_TCM,"GIMAP5"
Tc_C8_TCM,"RPL4"
Tc_C8_TCM,"RPS8"
Tc_C8_TCM,"RPL11"
Tc_C8_TCM,"RPL30"
Tc_C8_TCM,"RPL7"
Tc_C8_TCM,"EEF1G"
Tc_C8_TCM,"RPL21"
Tc_C8_TCM,"RPL37"
Tc_C8_TCM,"RPL12"
Tc_C8_TCM,"RPS12"
Tc_C8_TCM,"RPS23"
Tc_C8_TCM,"EEF1B2"
Tc_C8_TCM,"RPL36A"
Tc_C8_TCM,"RPL36"
Tc_C8_TCM,"GIMAP4"
Tc_C8_TCM,"NOSIP"
Tc_C8_TCM,"RPL5"
Tc_C8_TCM,"RPL39"
Tc_C8_TCM,"RPL3"
Tc_C8_TCM,"C1orf162"
Tc_C8_TCM,"RPL35A"
Tc_C8_TCM,"RPS14"
Tc_C8_TCM,"RPS25"
Tc_C8_TCM,"RPS29"
Tc_C8_TCM,"RPL13"
Tc_C8_TCM,"RPS27A"
Tc_C8_TCM,"RPL38"
Tc_C8_TCM,"RPS17"
Tc_C8_TCM,"RPL18A"
Tc_C8_TCM,"RPS20"
Tc_C8_TCM,"RPS10"
Tc_C8_TCM,"SMDT1"
Tc_C8_TCM,"RPL19"
Tc_C8_TCM,"RPLP2"
Tc_C8_TCM,"RPS27"
,""
Result,"z[[k]]"
Tc_C19_MEM,"FXYD3"
Tc_C19_MEM,"S100A2"
Tc_C19_MEM,"KRT17"
Tc_C19_MEM,"NTS"
Tc_C19_MEM,"IFI27"
Tc_C19_MEM,"LGALS1"
Tc_C19_MEM,"S100A11"
Tc_C19_MEM,"SAT1"
Tc_C19_MEM,"HSPB1"
Tc_C19_MEM,"AKR1C3"
Tc_C19_MEM,"PMAIP1"
Tc_C19_MEM,"HERPUD1"
Tc_C19_MEM,"KRT6A"
Tc_C19_MEM,"TXN"
Tc_C19_MEM,"CACYBP"
Tc_C19_MEM,"FTH1"
Tc_C19_MEM,"S100A10"
Tc_C19_MEM,"ISG15"
Tc_C19_MEM,"GSTP1"
Tc_C19_MEM,"PLIN2"
Tc_C19_MEM,"RPS26"
Tc_C19_MEM,"KRT5"
Tc_C19_MEM,"KRT13"
Tc_C19_MEM,"RTKN2"
Tc_C19_MEM,"UPP1"
Tc_C19_MEM,"DUSP4"
Tc_C19_MEM,"ARID5B"
Tc_C19_MEM,"CD9"
Tc_C19_MEM,"PRDX1"
Tc_C19_MEM,"AC058791.1"
Tc_C19_MEM,"MDK"
Tc_C19_MEM,"CXCR4"
Tc_C19_MEM,"CREM"
Tc_C19_MEM,"TSC22D3"
Tc_C19_MEM,"CTLA4"
Tc_C19_MEM,"S100A4"
Tc_C19_MEM,"GSPT1"
Tc_C19_MEM,"RGS1"
Tc_C19_MEM,"TIMP1"
Tc_C19_MEM,"KRT19"
Tc_C19_MEM,"ALDH3A1"
Tc_C19_MEM,"S100A6"
Tc_C19_MEM,"AC016831.5"
Tc_C19_MEM,"EPCAM"
Tc_C19_MEM,"LAIR2"
Tc_C19_MEM,"CRABP2"
Tc_C19_MEM,"XIST"
Tc_C19_MEM,"PERP"
Tc_C19_MEM,"DNAJB4"
Tc_C19_MEM,"BATF"
,""
Result,"z[[k]]"
Tc_C1_MEM,"CFD"
Tc_C1_MEM,"DCN"
Tc_C1_MEM,"PLA2G2A"
Tc_C1_MEM,"CLU"
Tc_C1_MEM,"MGP"
Tc_C1_MEM,"CXCR4"
Tc_C1_MEM,"RPS26"
Tc_C1_MEM,"GSN"
Tc_C1_MEM,"MT1M"
Tc_C1_MEM,"CST3"
Tc_C1_MEM,"FBLN1"
Tc_C1_MEM,"CCL4"
Tc_C1_MEM,"ZFP36L2"
Tc_C1_MEM,"MT1A"
Tc_C1_MEM,"TIMP1"
Tc_C1_MEM,"NNMT"
Tc_C1_MEM,"IFITM3"
Tc_C1_MEM,"IGFBP6"
Tc_C1_MEM,"FTH1"
Tc_C1_MEM,"GPX3"
Tc_C1_MEM,"ANKRD28"
Tc_C1_MEM,"KLRB1"
Tc_C1_MEM,"AC016831.5"
Tc_C1_MEM,"C1R"
Tc_C1_MEM,"CREM"
Tc_C1_MEM,"IL7R"
Tc_C1_MEM,"RPS2"
Tc_C1_MEM,"CYBA"
Tc_C1_MEM,"ANXA1"
Tc_C1_MEM,"TSC22D3"
Tc_C1_MEM,"ISG20"
Tc_C1_MEM,"LUM"
Tc_C1_MEM,"TOB1"
Tc_C1_MEM,"NEAT1"
Tc_C1_MEM,"PIK3R1"
Tc_C1_MEM,"PTGDS"
Tc_C1_MEM,"TFDP2"
Tc_C1_MEM,"MT-ND2"
Tc_C1_MEM,"FKBP11"
Tc_C1_MEM,"CNOT6L"
Tc_C1_MEM,"C1S"
Tc_C1_MEM,"AC058791.1"
Tc_C1_MEM,"MFAP4"
Tc_C1_MEM,"SYTL3"
Tc_C1_MEM,"SFRP2"
Tc_C1_MEM,"AREG"
Tc_C1_MEM,"ACKR1"
Tc_C1_MEM,"GLUL"
Tc_C1_MEM,"S100A6"
Tc_C1_MEM,"RNF139"
,""
Result,"z[[k]]"
Tc_C11_MEM,"HSPA1A"
Tc_C11_MEM,"HSPA1B"
Tc_C11_MEM,"DNAJB1"
Tc_C11_MEM,"IFNG"
Tc_C11_MEM,"EGR1"
Tc_C11_MEM,"JUN"
Tc_C11_MEM,"DNAJA1"
Tc_C11_MEM,"DUSP1"
Tc_C11_MEM,"FOSB"
Tc_C11_MEM,"HSP90AB1"
Tc_C11_MEM,"ZFAND2A"
Tc_C11_MEM,"TNFSF9"
Tc_C11_MEM,"BTG2"
Tc_C11_MEM,"ZFP36"
Tc_C11_MEM,"ATF3"
Tc_C11_MEM,"KLF2"
Tc_C11_MEM,"PPP1R15A"
Tc_C11_MEM,"FOS"
Tc_C11_MEM,"KLF6"
Tc_C11_MEM,"ANXA1"
Tc_C11_MEM,"HSP90AA1"
Tc_C11_MEM,"HSPA8"
Tc_C11_MEM,"CD69"
Tc_C11_MEM,"NR4A1"
Tc_C11_MEM,"BAG3"
Tc_C11_MEM,"NFKBIA"
Tc_C11_MEM,"DNAJB4"
Tc_C11_MEM,"UBB"
Tc_C11_MEM,"DUSP2"
Tc_C11_MEM,"HSPH1"
Tc_C11_MEM,"IER2"
Tc_C11_MEM,"UBC"
Tc_C11_MEM,"SOCS3"
Tc_C11_MEM,"HSPE1"
Tc_C11_MEM,"MYADM"
Tc_C11_MEM,"DEDD2"
Tc_C11_MEM,"TUBA1A"
Tc_C11_MEM,"NEU1"
Tc_C11_MEM,"JUNB"
Tc_C11_MEM,"HSPD1"
Tc_C11_MEM,"CSRNP1"
Tc_C11_MEM,"IRF1"
Tc_C11_MEM,"RGS2"
Tc_C11_MEM,"LMNA"
Tc_C11_MEM,"EIF4A3"
Tc_C11_MEM,"TAGAP"
Tc_C11_MEM,"MRPL18"
Tc_C11_MEM,"RGCC"
Tc_C11_MEM,"TNFAIP3"
Tc_C11_MEM,"IL23A"
,""
Result,"z[[k]]"
Tc_C28_MEM,"AREG"
Tc_C28_MEM,"LST1"
Tc_C28_MEM,"KLRB1"
Tc_C28_MEM,"CXCL2"
Tc_C28_MEM,"IL4I1"
Tc_C28_MEM,"XCL2"
Tc_C28_MEM,"NFKBIA"
Tc_C28_MEM,"FXYD5"
Tc_C28_MEM,"FXYD7"
Tc_C28_MEM,"SPINK2"
Tc_C28_MEM,"CD83"
Tc_C28_MEM,"TYROBP"
Tc_C28_MEM,"XCL1"
Tc_C28_MEM,"TLE1"
Tc_C28_MEM,"IL7R"
Tc_C28_MEM,"KIT"
Tc_C28_MEM,"FOSB"
Tc_C28_MEM,"TNFSF11"
Tc_C28_MEM,"TNFAIP3"
Tc_C28_MEM,"DLL1"
Tc_C28_MEM,"SCN1B"
Tc_C28_MEM,"GSN"
Tc_C28_MEM,"NCOA7"
Tc_C28_MEM,"CAT"
Tc_C28_MEM,"TMEM107"
Tc_C28_MEM,"ZFP36"
Tc_C28_MEM,"AFF3"
Tc_C28_MEM,"MAP3K8"
Tc_C28_MEM,"ICAM1"
Tc_C28_MEM,"LMNA"
Tc_C28_MEM,"FCER1G"
Tc_C28_MEM,"MAFF"
Tc_C28_MEM,"CSF2"
Tc_C28_MEM,"SOX4"
Tc_C28_MEM,"NR4A1"
Tc_C28_MEM,"PRMT9"
Tc_C28_MEM,"SSBP2"
Tc_C28_MEM,"ARL4A"
Tc_C28_MEM,"TNFSF13B"
Tc_C28_MEM,"H2AFY"
Tc_C28_MEM,"TOX2"
Tc_C28_MEM,"B3GNT7"
Tc_C28_MEM,"TMIGD2"
Tc_C28_MEM,"AGPAT5"
Tc_C28_MEM,"TIMP1"
Tc_C28_MEM,"SRGN"
Tc_C28_MEM,"IFNGR1"
Tc_C28_MEM,"ZFP36L1"
Tc_C28_MEM,"RAMP1"
Tc_C28_MEM,"PCDH9"
,""
Result,"z[[k]]"
Tc_C13_FH1,"ICA1"
Tc_C13_FH1,"TOX2"
Tc_C13_FH1,"PDCD1"
Tc_C13_FH1,"CD40LG"
Tc_C13_FH1,"CHI3L2"
Tc_C13_FH1,"CORO1B"
Tc_C13_FH1,"PASK"
Tc_C13_FH1,"SMCO4"
Tc_C13_FH1,"LINC00892"
Tc_C13_FH1,"TIGIT"
Tc_C13_FH1,"CXCR5"
Tc_C13_FH1,"SH2D1A"
Tc_C13_FH1,"PPP1CC"
Tc_C13_FH1,"PVALB"
Tc_C13_FH1,"DRAIC"
Tc_C13_FH1,"NR3C1"
Tc_C13_FH1,"LIMS1"
Tc_C13_FH1,"GNG4"
Tc_C13_FH1,"CD200"
Tc_C13_FH1,"TBC1D4"
Tc_C13_FH1,"IL21"
Tc_C13_FH1,"IL16"
Tc_C13_FH1,"C9orf16"
Tc_C13_FH1,"TOX"
Tc_C13_FH1,"ITM2A"
Tc_C13_FH1,"LAT"
Tc_C13_FH1,"TCF7"
Tc_C13_FH1,"TMEM123"
Tc_C13_FH1,"DUSP6"
Tc_C13_FH1,"COTL1"
Tc_C13_FH1,"MAGEH1"
Tc_C13_FH1,"ICOS"
Tc_C13_FH1,"POU2AF1"
Tc_C13_FH1,"CD79A"
Tc_C13_FH1,"CNIH1"
Tc_C13_FH1,"IL6ST"
Tc_C13_FH1,"PIM2"
Tc_C13_FH1,"CTLA4"
Tc_C13_FH1,"SLC9A9"
Tc_C13_FH1,"SH3KBP1"
Tc_C13_FH1,"IL6R"
Tc_C13_FH1,"NMB"
Tc_C13_FH1,"NDUFB1"
Tc_C13_FH1,"FKBP5"
Tc_C13_FH1,"NDUFB2"
Tc_C13_FH1,"UQCRC2"
Tc_C13_FH1,"PEBP1"
Tc_C13_FH1,"NFATC1"
Tc_C13_FH1,"RAP1A"
Tc_C13_FH1,"RGS10"
,""
Result,"z[[k]]"
Tc_C27_FH2,"CXCL13"
Tc_C27_FH2,"NMB"
Tc_C27_FH2,"NR3C1"
Tc_C27_FH2,"ICA1"
Tc_C27_FH2,"CHN1"
Tc_C27_FH2,"DUSP4"
Tc_C27_FH2,"RBPJ"
Tc_C27_FH2,"IFI6"
Tc_C27_FH2,"FKBP5"
Tc_C27_FH2,"HSP90AA1"
Tc_C27_FH2,"H2AFZ"
Tc_C27_FH2,"SRGN"
Tc_C27_FH2,"GZMB"
Tc_C27_FH2,"HSPB1"
Tc_C27_FH2,"HSPH1"
Tc_C27_FH2,"PLIN2"
Tc_C27_FH2,"SERPINE2"
Tc_C27_FH2,"CH25H"
Tc_C27_FH2,"HMGB2"
Tc_C27_FH2,"IL6ST"
Tc_C27_FH2,"GSPT1"
Tc_C27_FH2,"HSPD1"
Tc_C27_FH2,"CACYBP"
Tc_C27_FH2,"CXCL8"
Tc_C27_FH2,"THADA"
Tc_C27_FH2,"HSPE1"
Tc_C27_FH2,"S100A2"
Tc_C27_FH2,"SOD1"
Tc_C27_FH2,"IGFL2"
Tc_C27_FH2,"CNIH1"
Tc_C27_FH2,"MTHFD2"
Tc_C27_FH2,"G0S2"
Tc_C27_FH2,"FABP5"
Tc_C27_FH2,"TSPAN13"
Tc_C27_FH2,"TMEM70"
Tc_C27_FH2,"BATF"
Tc_C27_FH2,"RGS1"
Tc_C27_FH2,"PGM2L1"
Tc_C27_FH2,"RNF19A"
Tc_C27_FH2,"SAMSN1"
Tc_C27_FH2,"SOX4"
Tc_C27_FH2,"TSHZ2"
Tc_C27_FH2,"AP3S1"
Tc_C27_FH2,"C9orf16"
Tc_C27_FH2,"TNFRSF18"
Tc_C27_FH2,"MFHAS1"
Tc_C27_FH2,"TANK"
Tc_C27_FH2,"ARID5B"
Tc_C27_FH2,"MAF"
Tc_C27_FH2,"CD200"
,""
Result,"z[[k]]"
Tc_C17_TH17,"CCL20"
Tc_C17_TH17,"IL17A"
Tc_C17_TH17,"IL22"
Tc_C17_TH17,"KLRB1"
Tc_C17_TH17,"IL17F"
Tc_C17_TH17,"CCR6"
Tc_C17_TH17,"RORA"
Tc_C17_TH17,"TNFAIP3"
Tc_C17_TH17,"CTSH"
Tc_C17_TH17,"GPR65"
Tc_C17_TH17,"RGS1"
Tc_C17_TH17,"S100A4"
Tc_C17_TH17,"ANKRD28"
Tc_C17_TH17,"CTLA4"
Tc_C17_TH17,"AC016831.5"
Tc_C17_TH17,"CREM"
Tc_C17_TH17,"NFKBIA"
Tc_C17_TH17,"CXCR6"
Tc_C17_TH17,"TIFA"
Tc_C17_TH17,"CD69"
Tc_C17_TH17,"LINC-PINT"
Tc_C17_TH17,"OSTF1"
Tc_C17_TH17,"TNFRSF25"
Tc_C17_TH17,"LMNA"
Tc_C17_TH17,"LAPTM5"
Tc_C17_TH17,"LGALS3"
Tc_C17_TH17,"FURIN"
Tc_C17_TH17,"MGAT4A"
Tc_C17_TH17,"KLF6"
Tc_C17_TH17,"S100A6"
Tc_C17_TH17,"PBXIP1"
Tc_C17_TH17,"GPR183"
Tc_C17_TH17,"NFKBIZ"
Tc_C17_TH17,"TANK"
Tc_C17_TH17,"SPOCK2"
Tc_C17_TH17,"LTB"
Tc_C17_TH17,"IL26"
Tc_C17_TH17,"PLIN2"
Tc_C17_TH17,"ICOS"
Tc_C17_TH17,"GNA15"
Tc_C17_TH17,"IL4I1"
Tc_C17_TH17,"SRGN"
Tc_C17_TH17,"AC058791.1"
Tc_C17_TH17,"AHR"
Tc_C17_TH17,"CLEC2B"
Tc_C17_TH17,"IL12RB1"
Tc_C17_TH17,"TNFRSF4"
Tc_C17_TH17,"CD6"
Tc_C17_TH17,"NR1D1"
Tc_C17_TH17,"PFKFB3"
,""
Result,"z[[k]]"
Tc_C4_IFN,"KRTDAP"
Tc_C4_IFN,"CSTA"
Tc_C4_IFN,"S100A9"
Tc_C4_IFN,"SPRR3"
Tc_C4_IFN,"PI3"
Tc_C4_IFN,"APOE"
Tc_C4_IFN,"GSTA1"
Tc_C4_IFN,"S100A8"
Tc_C4_IFN,"NTS"
Tc_C4_IFN,"APOC1"
Tc_C4_IFN,"FXYD3"
Tc_C4_IFN,"SPRR1B"
Tc_C4_IFN,"SPP1"
Tc_C4_IFN,"CNFN"
Tc_C4_IFN,"SBSN"
Tc_C4_IFN,"LYPD2"
Tc_C4_IFN,"S100A7"
Tc_C4_IFN,"LY6D"
Tc_C4_IFN,"PERP"
Tc_C4_IFN,"KRT17"
Tc_C4_IFN,"CD9"
Tc_C4_IFN,"DMKN"
Tc_C4_IFN,"CES1"
Tc_C4_IFN,"S100A11"
Tc_C4_IFN,"FTL"
Tc_C4_IFN,"IFI27"
Tc_C4_IFN,"PGD"
Tc_C4_IFN,"AKR1C3"
Tc_C4_IFN,"DAPL1"
Tc_C4_IFN,"CSTB"
Tc_C4_IFN,"RPS26"
Tc_C4_IFN,"SPRR2E"
Tc_C4_IFN,"GSTP1"
Tc_C4_IFN,"NQO1"
Tc_C4_IFN,"DBI"
Tc_C4_IFN,"SPRR2G"
Tc_C4_IFN,"CALML5"
Tc_C4_IFN,"S100A16"
Tc_C4_IFN,"PRDX1"
Tc_C4_IFN,"MT1X"
Tc_C4_IFN,"S100A14"
Tc_C4_IFN,"TACSTD2"
Tc_C4_IFN,"IGKC"
Tc_C4_IFN,"KRT19"
Tc_C4_IFN,"C1QB"
Tc_C4_IFN,"MT2A"
Tc_C4_IFN,"BLVRB"
Tc_C4_IFN,"SFN"
Tc_C4_IFN,"NUPR1"
Tc_C4_IFN,"TXN"
,""
Result,"z[[k]]"
Tc_C7_EFF,"GZMK"
Tc_C7_EFF,"CMC1"
Tc_C7_EFF,"CST7"
Tc_C7_EFF,"KLRG1"
Tc_C7_EFF,"CCL3L1"
Tc_C7_EFF,"LYAR"
Tc_C7_EFF,"CLDND1"
Tc_C7_EFF,"GZMM"
Tc_C7_EFF,"ITM2C"
Tc_C7_EFF,"SH2D1A"
Tc_C7_EFF,"TNFSF9"
Tc_C7_EFF,"GIMAP7"
Tc_C7_EFF,"CCL5"
Tc_C7_EFF,"GIMAP4"
Tc_C7_EFF,"PLEK"
Tc_C7_EFF,"SAMD3"
Tc_C7_EFF,"LIME1"
Tc_C7_EFF,"EOMES"
Tc_C7_EFF,"CD74"
Tc_C7_EFF,"IER2"
Tc_C7_EFF,"CHI3L2"
Tc_C7_EFF,"SLAMF7"
Tc_C7_EFF,"GIMAP5"
Tc_C7_EFF,"GZMA"
Tc_C7_EFF,"GIMAP1"
Tc_C7_EFF,"CD8B"
Tc_C7_EFF,"DTHD1"
Tc_C7_EFF,"TC2N"
Tc_C7_EFF,"PYHIN1"
Tc_C7_EFF,"HCST"
Tc_C7_EFF,"DUSP2"
Tc_C7_EFF,"STOM"
Tc_C7_EFF,"APMAP"
Tc_C7_EFF,"LINC00861"
Tc_C7_EFF,"CD8A"
Tc_C7_EFF,"CRTAM"
Tc_C7_EFF,"DENND2D"
Tc_C7_EFF,"F2R"
Tc_C7_EFF,"CD99"
Tc_C7_EFF,"ITGB2"
Tc_C7_EFF,"TNF"
Tc_C7_EFF,"TXNIP"
Tc_C7_EFF,"ADRB2"
Tc_C7_EFF,"CXCR3"
Tc_C7_EFF,"COTL1"
Tc_C7_EFF,"HLA-B"
Tc_C7_EFF,"TRAT1"
Tc_C7_EFF,"HLA-DPB1"
Tc_C7_EFF,"NKG7"
Tc_C7_EFF,"AP3S1"
,""
Result,"z[[k]]"
Tc_C9_REG,"TNFRSF4"
Tc_C9_REG,"TNFRSF18"
Tc_C9_REG,"IL2RA"
Tc_C9_REG,"FOXP3"
Tc_C9_REG,"LTB"
Tc_C9_REG,"PKM"
Tc_C9_REG,"BATF"
Tc_C9_REG,"CTLA4"
Tc_C9_REG,"IL1R2"
Tc_C9_REG,"TYMP"
Tc_C9_REG,"RGS1"
Tc_C9_REG,"TNFRSF1B"
Tc_C9_REG,"DUSP4"
Tc_C9_REG,"ICOS"
Tc_C9_REG,"CTSC"
Tc_C9_REG,"IL32"
Tc_C9_REG,"TNFRSF9"
Tc_C9_REG,"S100A4"
Tc_C9_REG,"DNPH1"
Tc_C9_REG,"PIM2"
Tc_C9_REG,"GBP2"
Tc_C9_REG,"PMAIP1"
Tc_C9_REG,"SYNGR2"
Tc_C9_REG,"CORO1B"
Tc_C9_REG,"CARD16"
Tc_C9_REG,"SPOCK2"
Tc_C9_REG,"MAGEH1"
Tc_C9_REG,"ENO1"
Tc_C9_REG,"UCP2"
Tc_C9_REG,"RTKN2"
Tc_C9_REG,"PHLDA1"
Tc_C9_REG,"TIGIT"
Tc_C9_REG,"ACP5"
Tc_C9_REG,"GADD45A"
Tc_C9_REG,"PTP4A3"
Tc_C9_REG,"ARID5B"
Tc_C9_REG,"CD27"
Tc_C9_REG,"TBC1D4"
Tc_C9_REG,"LAIR2"
Tc_C9_REG,"ARPC1B"
Tc_C9_REG,"TNIP1"
Tc_C9_REG,"ICA1"
Tc_C9_REG,"BIRC3"
Tc_C9_REG,"PIM3"
Tc_C9_REG,"TRAF1"
Tc_C9_REG,"CD4"
Tc_C9_REG,"GEM"
Tc_C9_REG,"SH2D2A"
Tc_C9_REG,"HLA-A"
Tc_C9_REG,"PBXIP1"
,""
Result,"z[[k]]"
Tc_C2_NK,"GNLY"
Tc_C2_NK,"FGFBP2"
Tc_C2_NK,"TYROBP"
Tc_C2_NK,"FCGR3A"
Tc_C2_NK,"GZMB"
Tc_C2_NK,"KLRD1"
Tc_C2_NK,"NKG7"
Tc_C2_NK,"PRF1"
Tc_C2_NK,"KLRF1"
Tc_C2_NK,"GZMH"
Tc_C2_NK,"PTGDS"
Tc_C2_NK,"SPON2"
Tc_C2_NK,"XCL2"
Tc_C2_NK,"TRDC"
Tc_C2_NK,"CCL4"
Tc_C2_NK,"CST7"
Tc_C2_NK,"CTSW"
Tc_C2_NK,"HOPX"
Tc_C2_NK,"XCL1"
Tc_C2_NK,"FCER1G"
Tc_C2_NK,"LGALS1"
Tc_C2_NK,"IFITM2"
Tc_C2_NK,"CMC1"
Tc_C2_NK,"PLAC8"
Tc_C2_NK,"AREG"
Tc_C2_NK,"KLRC3"
Tc_C2_NK,"PLEK"
Tc_C2_NK,"CD300A"
Tc_C2_NK,"IFNG"
Tc_C2_NK,"MATK"
Tc_C2_NK,"KLRC1"
Tc_C2_NK,"C12orf75"
Tc_C2_NK,"LITAF"
Tc_C2_NK,"CLIC3"
Tc_C2_NK,"ITGB2"
Tc_C2_NK,"S1PR5"
Tc_C2_NK,"CCL5"
Tc_C2_NK,"KLRK1"
Tc_C2_NK,"CCL3"
Tc_C2_NK,"FCRL6"
Tc_C2_NK,"GZMA"
Tc_C2_NK,"S100A4"
Tc_C2_NK,"CYBA"
Tc_C2_NK,"ANXA1"
Tc_C2_NK,"HCST"
Tc_C2_NK,"EFHD2"
Tc_C2_NK,"ZNF683"
Tc_C2_NK,"TRGC2"
Tc_C2_NK,"BHLHE40"
Tc_C2_NK,"EMP3"
,""
Result,"z[[k]]"
Tc_C22_NK,"KLRC1"
Tc_C22_NK,"FCER1G"
Tc_C22_NK,"TRDC"
Tc_C22_NK,"TYROBP"
Tc_C22_NK,"GZMA"
Tc_C22_NK,"GNLY"
Tc_C22_NK,"KRT81"
Tc_C22_NK,"XCL1"
Tc_C22_NK,"TNFRSF18"
Tc_C22_NK,"XCL2"
Tc_C22_NK,"KRT86"
Tc_C22_NK,"CTSW"
Tc_C22_NK,"CAPG"
Tc_C22_NK,"CD7"
Tc_C22_NK,"ZNF683"
Tc_C22_NK,"TMIGD2"
Tc_C22_NK,"CD247"
Tc_C22_NK,"KLRB1"
Tc_C22_NK,"CTSD"
Tc_C22_NK,"HOPX"
Tc_C22_NK,"SLC16A3"
Tc_C22_NK,"TRG-AS1"
Tc_C22_NK,"APOC2"
Tc_C22_NK,"KIR2DL4"
Tc_C22_NK,"ADGRG3"
Tc_C22_NK,"CD63"
Tc_C22_NK,"IL2RB"
Tc_C22_NK,"RGS16"
Tc_C22_NK,"NDFIP2"
Tc_C22_NK,"CKLF"
Tc_C22_NK,"LAT2"
Tc_C22_NK,"MATK"
Tc_C22_NK,"LGALS1"
Tc_C22_NK,"HSPA6"
Tc_C22_NK,"KLRC3"
Tc_C22_NK,"KLRC2"
Tc_C22_NK,"GSTP1"
Tc_C22_NK,"KLRD1"
Tc_C22_NK,"SH2D1B"
Tc_C22_NK,"PRF1"
Tc_C22_NK,"CTSA"
Tc_C22_NK,"LSP1"
Tc_C22_NK,"CSF1"
Tc_C22_NK,"CCND2"
Tc_C22_NK,"CCL5"
Tc_C22_NK,"STARD3NL"
Tc_C22_NK,"NCR3"
Tc_C22_NK,"LINC00299"
Tc_C22_NK,"CD151"
Tc_C22_NK,"FGR"
,""
Result,"z[[k]]"
Tc_C16_EX,"GOLGA8B"
Tc_C16_EX,"MT-ND5"
Tc_C16_EX,"MT-CO1"
Tc_C16_EX,"MT-ND3"
Tc_C16_EX,"RHOB"
Tc_C16_EX,"MT-ND4"
Tc_C16_EX,"MT-ATP6"
Tc_C16_EX,"CCND2"
Tc_C16_EX,"NKTR"
Tc_C16_EX,"MT-ND1"
Tc_C16_EX,"MT-ND2"
Tc_C16_EX,"MT-CYB"
Tc_C16_EX,"HSPB1"
Tc_C16_EX,"PNISR"
Tc_C16_EX,"NEAT1"
Tc_C16_EX,"SLC20A1"
Tc_C16_EX,"TRG-AS1"
Tc_C16_EX,"RBPJ"
Tc_C16_EX,"MT-CO3"
Tc_C16_EX,"RNF213"
Tc_C16_EX,"MAF"
Tc_C16_EX,"N4BP2L2"
Tc_C16_EX,"MIAT"
Tc_C16_EX,"CCL4L2"
Tc_C16_EX,"POLR2J3"
Tc_C16_EX,"HAVCR2"
Tc_C16_EX,"IGHG3"
Tc_C16_EX,"ID2"
Tc_C16_EX,"SRGAP3"
Tc_C16_EX,"CCL3"
Tc_C16_EX,"IGLC1"
Tc_C16_EX,"KLRK1"
Tc_C16_EX,"MT-CO2"
Tc_C16_EX,"CCL3L1"
Tc_C16_EX,"LINC01480"
Tc_C16_EX,"LENG8"
Tc_C16_EX,"MIR155HG"
Tc_C16_EX,"MALAT1"
Tc_C16_EX,"HIST1H2BG"
Tc_C16_EX,"SLF1"
Tc_C16_EX,"HSPA1A"
Tc_C16_EX,"ETS1"
Tc_C16_EX,"RGS2"
Tc_C16_EX,"BTN3A2"
Tc_C16_EX,"VOPP1"
Tc_C16_EX,"AKAP9"
Tc_C16_EX,"ARL4C"
Tc_C16_EX,"MPHOSPH8"
Tc_C16_EX,"SEMA4D"
Tc_C16_EX,"WSB1"
,""
Result,"z[[k]]"
Tc_C10_EX,"HSPA6"
Tc_C10_EX,"HSPA1A"
Tc_C10_EX,"HSPA1B"
Tc_C10_EX,"DNAJB1"
Tc_C10_EX,"HSPB1"
Tc_C10_EX,"RGS2"
Tc_C10_EX,"RHOB"
Tc_C10_EX,"BAG3"
Tc_C10_EX,"HSPH1"
Tc_C10_EX,"CCL5"
Tc_C10_EX,"HSP90AA1"
Tc_C10_EX,"IFNG"
Tc_C10_EX,"DNAJB4"
Tc_C10_EX,"ZFAND2A"
Tc_C10_EX,"ID2"
Tc_C10_EX,"CD8A"
Tc_C10_EX,"APOBEC3G"
Tc_C10_EX,"HSPE1"
Tc_C10_EX,"CD8B"
Tc_C10_EX,"DNAJA4"
Tc_C10_EX,"GZMH"
Tc_C10_EX,"CXCL13"
Tc_C10_EX,"CACYBP"
Tc_C10_EX,"HSPD1"
Tc_C10_EX,"NKG7"
Tc_C10_EX,"GZMA"
Tc_C10_EX,"ITM2C"
Tc_C10_EX,"LAG3"
Tc_C10_EX,"CTSW"
Tc_C10_EX,"CCL3"
Tc_C10_EX,"ID3"
Tc_C10_EX,"SERPINH1"
Tc_C10_EX,"GZMK"
Tc_C10_EX,"HAVCR2"
Tc_C10_EX,"HLA-DPB1"
Tc_C10_EX,"VCAM1"
Tc_C10_EX,"KRT86"
Tc_C10_EX,"ADRB2"
Tc_C10_EX,"GADD45B"
Tc_C10_EX,"RPS4Y1"
Tc_C10_EX,"HLA-DPA1"
Tc_C10_EX,"RGS16"
Tc_C10_EX,"CD63"
Tc_C10_EX,"APOBEC3C"
Tc_C10_EX,"CDKN2C"
Tc_C10_EX,"UBC"
Tc_C10_EX,"JUN"
Tc_C10_EX,"ATF3"
Tc_C10_EX,"IER5"
Tc_C10_EX,"TNFSF9"
,""
Result,"z[[k]]"
Tc_C26_EX,"RGS1"
Tc_C26_EX,"RGS2"
Tc_C26_EX,"ATF3"
Tc_C26_EX,"CAPG"
Tc_C26_EX,"CLEC2B"
Tc_C26_EX,"PHLDA1"
Tc_C26_EX,"CD8A"
Tc_C26_EX,"CCL5"
Tc_C26_EX,"TNFAIP3"
Tc_C26_EX,"TRGC2"
Tc_C26_EX,"DUSP4"
Tc_C26_EX,"DUSP10"
Tc_C26_EX,"CCL3"
Tc_C26_EX,"CD69"
Tc_C26_EX,"IL2RB"
Tc_C26_EX,"PMAIP1"
Tc_C26_EX,"SAMSN1"
Tc_C26_EX,"ALOX5AP"
Tc_C26_EX,"CSF1"
Tc_C26_EX,"CTSW"
Tc_C26_EX,"GAPDH"
Tc_C26_EX,"KRT86"
Tc_C26_EX,"GZMB"
Tc_C26_EX,"BHLHE40"
Tc_C26_EX,"IFNG"
Tc_C26_EX,"TNFSF9"
Tc_C26_EX,"CD8B"
Tc_C26_EX,"KLRK1"
Tc_C26_EX,"CD7"
Tc_C26_EX,"ZNF683"
Tc_C26_EX,"KLRC1"
Tc_C26_EX,"SPRY1"
Tc_C26_EX,"DNAJA1"
Tc_C26_EX,"KLF6"
Tc_C26_EX,"DUSP1"
Tc_C26_EX,"GZMA"
Tc_C26_EX,"LSP1"
Tc_C26_EX,"NEDD9"
Tc_C26_EX,"PPP1R15A"
Tc_C26_EX,"ZFP36"
Tc_C26_EX,"UBC"
Tc_C26_EX,"PRF1"
Tc_C26_EX,"ITGAE"
Tc_C26_EX,"TUBA1A"
Tc_C26_EX,"TNFRSF9"
Tc_C26_EX,"ACP5"
Tc_C26_EX,"CD63"
Tc_C26_EX,"LAG3"
Tc_C26_EX,"LAYN"
Tc_C26_EX,"HOPX"
,""
Result,"z[[k]]"
Tc_C0_EX,"CXCL13"
Tc_C0_EX,"CCL3"
Tc_C0_EX,"CD8A"
Tc_C0_EX,"CCL5"
Tc_C0_EX,"NKG7"
Tc_C0_EX,"LAG3"
Tc_C0_EX,"KRT86"
Tc_C0_EX,"APOBEC3G"
Tc_C0_EX,"CTSW"
Tc_C0_EX,"CD8B"
Tc_C0_EX,"GZMA"
Tc_C0_EX,"HAVCR2"
Tc_C0_EX,"CD63"
Tc_C0_EX,"GZMH"
Tc_C0_EX,"GZMB"
Tc_C0_EX,"HLA-DRB1"
Tc_C0_EX,"SH3BGRL3"
Tc_C0_EX,"TRBC2"
Tc_C0_EX,"HLA-DPA1"
Tc_C0_EX,"HLA-DPB1"
Tc_C0_EX,"ID2"
Tc_C0_EX,"LSP1"
Tc_C0_EX,"VCAM1"
Tc_C0_EX,"CTSD"
Tc_C0_EX,"PDCD1"
Tc_C0_EX,"APOBEC3C"
Tc_C0_EX,"PRF1"
Tc_C0_EX,"PTMS"
Tc_C0_EX,"FKBP1A"
Tc_C0_EX,"HCST"
Tc_C0_EX,"GAPDH"
Tc_C0_EX,"PSMB9"
Tc_C0_EX,"ANXA5"
Tc_C0_EX,"CD27"
Tc_C0_EX,"KLRK1"
Tc_C0_EX,"CXCR6"
Tc_C0_EX,"SIT1"
Tc_C0_EX,"CCL4L2"
Tc_C0_EX,"TRAC"
Tc_C0_EX,"CCL3L1"
Tc_C0_EX,"ALOX5AP"
Tc_C0_EX,"KLRD1"
Tc_C0_EX,"IFNG"
Tc_C0_EX,"CD74"
Tc_C0_EX,"RBPJ"
Tc_C0_EX,"HOPX"
Tc_C0_EX,"ITM2A"
Tc_C0_EX,"HLA-DRB5"
Tc_C0_EX,"CRIP1"
Tc_C0_EX,"HLA-DQA2"
,""
Result,"z[[k]]"
Tc_C25_EX,"CCL4L2"
Tc_C25_EX,"CCL4"
Tc_C25_EX,"CCL3"
Tc_C25_EX,"CCL3L1"
Tc_C25_EX,"IFNG"
Tc_C25_EX,"TNFSF9"
Tc_C25_EX,"CXCL13"
Tc_C25_EX,"XCL1"
Tc_C25_EX,"XCL2"
Tc_C25_EX,"GZMB"
Tc_C25_EX,"LAG3"
Tc_C25_EX,"NKG7"
Tc_C25_EX,"CD8A"
Tc_C25_EX,"CCL5"
Tc_C25_EX,"CRTAM"
Tc_C25_EX,"PDCD1"
Tc_C25_EX,"TIGIT"
Tc_C25_EX,"APOBEC3G"
Tc_C25_EX,"FASLG"
Tc_C25_EX,"GZMH"
Tc_C25_EX,"HAVCR2"
Tc_C25_EX,"CST7"
Tc_C25_EX,"FAM3C"
Tc_C25_EX,"GZMK"
Tc_C25_EX,"KLRK1"
Tc_C25_EX,"GZMA"
Tc_C25_EX,"HLA-DRB1"
Tc_C25_EX,"PRF1"
Tc_C25_EX,"ID2"
Tc_C25_EX,"CMC1"
Tc_C25_EX,"CD27"
Tc_C25_EX,"VCAM1"
Tc_C25_EX,"HLA-DPA1"
Tc_C25_EX,"CD8B"
Tc_C25_EX,"TNFRSF9"
Tc_C25_EX,"LINC01480"
Tc_C25_EX,"GAPDH"
Tc_C25_EX,"ZBED2"
Tc_C25_EX,"CTSW"
Tc_C25_EX,"HLA-DRB5"
Tc_C25_EX,"CD74"
Tc_C25_EX,"SLA"
Tc_C25_EX,"ITM2C"
Tc_C25_EX,"HLA-DQB1"
Tc_C25_EX,"RAB27A"
Tc_C25_EX,"TRGC2"
Tc_C25_EX,"HCST"
Tc_C25_EX,"KLRD1"
Tc_C25_EX,"EGR2"
Tc_C25_EX,"HLA-DPB1"
,""
Result,"z[[k]]"
Tc_C21_EX,"TRGC2"
Tc_C21_EX,"KLRC2"
Tc_C21_EX,"TRG-AS1"
Tc_C21_EX,"CCL5"
Tc_C21_EX,"ALOX5AP"
Tc_C21_EX,"TRAC"
Tc_C21_EX,"CCL3"
Tc_C21_EX,"CTSW"
Tc_C21_EX,"KLRC3"
Tc_C21_EX,"KRT86"
Tc_C21_EX,"HOPX"
Tc_C21_EX,"LINC00299"
Tc_C21_EX,"CD8A"
Tc_C21_EX,"CXCR6"
Tc_C21_EX,"CD8B"
Tc_C21_EX,"CTSD"
Tc_C21_EX,"GZMA"
Tc_C21_EX,"CD7"
Tc_C21_EX,"CD63"
Tc_C21_EX,"CCND2"
Tc_C21_EX,"LINC01480"
Tc_C21_EX,"HAVCR2"
Tc_C21_EX,"ID2"
Tc_C21_EX,"KIR2DL4"
Tc_C21_EX,"ENTPD1"
Tc_C21_EX,"TMIGD2"
Tc_C21_EX,"TRBV28"
Tc_C21_EX,"TIGIT"
Tc_C21_EX,"GAPDH"
Tc_C21_EX,"LAT2"
Tc_C21_EX,"PTPN6"
Tc_C21_EX,"SH3BGRL3"
Tc_C21_EX,"LAG3"
Tc_C21_EX,"KLRC1"
Tc_C21_EX,"DBN1"
Tc_C21_EX,"LSP1"
Tc_C21_EX,"KLRD1"
Tc_C21_EX,"SRGAP3"
Tc_C21_EX,"FAM3C"
Tc_C21_EX,"CKLF"
Tc_C21_EX,"RAC2"
Tc_C21_EX,"RHOC"
Tc_C21_EX,"SCPEP1"
Tc_C21_EX,"CBFB"
Tc_C21_EX,"CD3D"
Tc_C21_EX,"NDFIP2"
Tc_C21_EX,"ABI3"
Tc_C21_EX,"SNAP47"
Tc_C21_EX,"ZNF683"
Tc_C21_EX,"ITGAE"
,""
Result,"z[[k]]"
Tc_C18_Proliferating,"STMN1"
Tc_C18_Proliferating,"TUBB"
Tc_C18_Proliferating,"TUBA1B"
Tc_C18_Proliferating,"HMGB2"
Tc_C18_Proliferating,"TYMS"
Tc_C18_Proliferating,"HIST1H4C"
Tc_C18_Proliferating,"UBE2C"
Tc_C18_Proliferating,"HMGN2"
Tc_C18_Proliferating,"RRM2"
Tc_C18_Proliferating,"PCNA"
Tc_C18_Proliferating,"NUSAP1"
Tc_C18_Proliferating,"TK1"
Tc_C18_Proliferating,"DUT"
Tc_C18_Proliferating,"TOP2A"
Tc_C18_Proliferating,"CKS1B"
Tc_C18_Proliferating,"BIRC5"
Tc_C18_Proliferating,"CENPF"
Tc_C18_Proliferating,"HMGB1"
Tc_C18_Proliferating,"MKI67"
Tc_C18_Proliferating,"ASPM"
Tc_C18_Proliferating,"CRIP1"
Tc_C18_Proliferating,"ZWINT"
Tc_C18_Proliferating,"MCM7"
Tc_C18_Proliferating,"SMC4"
Tc_C18_Proliferating,"CDK1"
Tc_C18_Proliferating,"H2AFZ"
Tc_C18_Proliferating,"H2AFV"
Tc_C18_Proliferating,"MAD2L1"
Tc_C18_Proliferating,"GAPDH"
Tc_C18_Proliferating,"RANBP1"
Tc_C18_Proliferating,"PTTG1"
Tc_C18_Proliferating,"ASF1B"
Tc_C18_Proliferating,"AURKB"
Tc_C18_Proliferating,"DEK"
Tc_C18_Proliferating,"TMEM106C"
Tc_C18_Proliferating,"CENPM"
Tc_C18_Proliferating,"CCNA2"
Tc_C18_Proliferating,"VIM"
Tc_C18_Proliferating,"SMC2"
Tc_C18_Proliferating,"TPI1"
Tc_C18_Proliferating,"MCM5"
Tc_C18_Proliferating,"UBE2T"
Tc_C18_Proliferating,"CALM3"
Tc_C18_Proliferating,"RAN"
Tc_C18_Proliferating,"KIF22"
Tc_C18_Proliferating,"IDH2"
Tc_C18_Proliferating,"COX8A"
Tc_C18_Proliferating,"UHRF1"
Tc_C18_Proliferating,"FEN1"
Tc_C18_Proliferating,"CDC20"
,""
Result,"z[[k]]"
Bc_C6_Naive,"FOS"
Bc_C6_Naive,"CD69"
Bc_C6_Naive,"DUSP1"
Bc_C6_Naive,"ZFP36"
Bc_C6_Naive,"TAGAP"
Bc_C6_Naive,"BTG2"
Bc_C6_Naive,"JUN"
Bc_C6_Naive,"IGHM"
Bc_C6_Naive,"KLF2"
Bc_C6_Naive,"DNAJB1"
Bc_C6_Naive,"NR4A1"
Bc_C6_Naive,"MYADM"
Bc_C6_Naive,"TSC22D3"
Bc_C6_Naive,"IGHD"
Bc_C6_Naive,"TCL1A"
Bc_C6_Naive,"IL4R"
Bc_C6_Naive,"EGR1"
Bc_C6_Naive,"IER2"
Bc_C6_Naive,"DDIT3"
Bc_C6_Naive,"RHOB"
Bc_C6_Naive,"TUBA1A"
Bc_C6_Naive,"HVCN1"
Bc_C6_Naive,"FCER2"
Bc_C6_Naive,"JUNB"
Bc_C6_Naive,"LINC00926"
Bc_C6_Naive,"KLF6"
Bc_C6_Naive,"CXCR4"
Bc_C6_Naive,"FOSB"
Bc_C6_Naive,"SLC2A3"
Bc_C6_Naive,"FCMR"
Bc_C6_Naive,"FCRL1"
Bc_C6_Naive,"DUSP2"
Bc_C6_Naive,"CLEC2B"
Bc_C6_Naive,"CD83"
Bc_C6_Naive,"BTLA"
Bc_C6_Naive,"HSPA1B"
Bc_C6_Naive,"CD200"
Bc_C6_Naive,"MYC"
Bc_C6_Naive,"FCRL5"
Bc_C6_Naive,"NFKBIA"
Bc_C6_Naive,"LBH"
Bc_C6_Naive,"CD72"
Bc_C6_Naive,"ATF3"
Bc_C6_Naive,"SELL"
Bc_C6_Naive,"PPP1R15A"
Bc_C6_Naive,"HHEX"
Bc_C6_Naive,"PLEKHF2"
Bc_C6_Naive,"EGR2"
Bc_C6_Naive,"DUSP6"
Bc_C6_Naive,"C1orf162"
,""
Result,"z[[k]]"
Bc_C0_Naive,"IGHD"
Bc_C0_Naive,"GPR18"
Bc_C0_Naive,"FCER2"
Bc_C0_Naive,"IGHM"
Bc_C0_Naive,"TCL1A"
Bc_C0_Naive,"HVCN1"
Bc_C0_Naive,"ARL4A"
Bc_C0_Naive,"CHMP1B"
Bc_C0_Naive,"YPEL5"
Bc_C0_Naive,"HLA-DRB5"
Bc_C0_Naive,"MYADM"
Bc_C0_Naive,"ALG13"
Bc_C0_Naive,"NCF1"
Bc_C0_Naive,"LY9"
Bc_C0_Naive,"ZNF331"
Bc_C0_Naive,"SLC2A3"
Bc_C0_Naive,"CD72"
Bc_C0_Naive,"CLEC2B"
Bc_C0_Naive,"C1orf162"
Bc_C0_Naive,"CXCR4"
Bc_C0_Naive,"HLA-DRB1"
Bc_C0_Naive,"RHOH"
Bc_C0_Naive,"HLA-DQB1"
Bc_C0_Naive,"ANXA6"
Bc_C0_Naive,"PHACTR1"
Bc_C0_Naive,"VPS37B"
Bc_C0_Naive,"DNAJB9"
Bc_C0_Naive,"CHI3L2"
Bc_C0_Naive,"OSER1"
Bc_C0_Naive,"CD52"
Bc_C0_Naive,"CYTIP"
Bc_C0_Naive,"CD83"
Bc_C0_Naive,"VPREB3"
Bc_C0_Naive,"INSIG1"
Bc_C0_Naive,"HLA-DQA1"
Bc_C0_Naive,"KDM4B"
Bc_C0_Naive,"CD22"
Bc_C0_Naive,"APLP2"
Bc_C0_Naive,"GAPT"
Bc_C0_Naive,"SDE2"
Bc_C0_Naive,"PDLIM1"
Bc_C0_Naive,"CD74"
Bc_C0_Naive,"ICAM3"
Bc_C0_Naive,"CXCR5"
Bc_C0_Naive,"HLA-DRA"
Bc_C0_Naive,"MACROD2"
Bc_C0_Naive,"CD79A"
Bc_C0_Naive,"PLAC8"
Bc_C0_Naive,"HLA-DMB"
Bc_C0_Naive,"PDE4B"
,""
Result,"z[[k]]"
Bc_C10_Naive,"IGLC2"
Bc_C10_Naive,"IGHD"
Bc_C10_Naive,"IGHM"
Bc_C10_Naive,"TCL1A"
Bc_C10_Naive,"FCER2"
Bc_C10_Naive,"GPR18"
Bc_C10_Naive,"HVCN1"
Bc_C10_Naive,"CLEC2B"
Bc_C10_Naive,"LY9"
Bc_C10_Naive,"NCF1"
Bc_C10_Naive,"HLA-DRB5"
Bc_C10_Naive,"MYADM"
Bc_C10_Naive,"CD72"
Bc_C10_Naive,"CXCR4"
Bc_C10_Naive,"CD52"
Bc_C10_Naive,"VPREB3"
Bc_C10_Naive,"LINC00926"
Bc_C10_Naive,"TAGAP"
Bc_C10_Naive,"C1orf162"
Bc_C10_Naive,"CD22"
Bc_C10_Naive,"FCRL5"
Bc_C10_Naive,"CHI3L2"
Bc_C10_Naive,"CYTIP"
Bc_C10_Naive,"HLA-DRB1"
Bc_C10_Naive,"LAIR1"
Bc_C10_Naive,"PHACTR1"
Bc_C10_Naive,"CD79B"
Bc_C10_Naive,"ANXA6"
Bc_C10_Naive,"GAPT"
Bc_C10_Naive,"SLC2A3"
Bc_C10_Naive,"RHOH"
Bc_C10_Naive,"FCMR"
Bc_C10_Naive,"ARL4A"
Bc_C10_Naive,"PLAC8"
Bc_C10_Naive,"TRBC2"
Bc_C10_Naive,"HLA-DQB1"
Bc_C10_Naive,"PDE4B"
Bc_C10_Naive,"HLA-DMB"
Bc_C10_Naive,"CD74"
Bc_C10_Naive,"FCRL1"
Bc_C10_Naive,"HLA-DQA1"
Bc_C10_Naive,"CNN2"
Bc_C10_Naive,"MACROD2"
Bc_C10_Naive,"DNAJB9"
Bc_C10_Naive,"ZNF331"
Bc_C10_Naive,"PDLIM1"
Bc_C10_Naive,"KDM4B"
Bc_C10_Naive,"YPEL5"
Bc_C10_Naive,"CD19"
Bc_C10_Naive,"APLP2"
,""
Result,"z[[k]]"
Bc_C9_GC1,"MEF2B"
Bc_C9_GC1,"RGS13"
Bc_C9_GC1,"CCDC144A"
Bc_C9_GC1,"SERPINA9"
Bc_C9_GC1,"ACTG1"
Bc_C9_GC1,"SUGCT"
Bc_C9_GC1,"MARCKSL1"
Bc_C9_GC1,"LRMP"
Bc_C9_GC1,"HMCES"
Bc_C9_GC1,"NEIL1"
Bc_C9_GC1,"BIK"
Bc_C9_GC1,"SERF2"
Bc_C9_GC1,"UBE2J1"
Bc_C9_GC1,"HMGN1"
Bc_C9_GC1,"TCL1A"
Bc_C9_GC1,"LCP1"
Bc_C9_GC1,"SMIM14"
Bc_C9_GC1,"ELL3"
Bc_C9_GC1,"PARP1"
Bc_C9_GC1,"GAPDH"
Bc_C9_GC1,"RFTN1"
Bc_C9_GC1,"CD38"
Bc_C9_GC1,"ACTB"
Bc_C9_GC1,"METAP2"
Bc_C9_GC1,"LPP"
Bc_C9_GC1,"LIMD2"
Bc_C9_GC1,"GCHFR"
Bc_C9_GC1,"AC023590.1"
Bc_C9_GC1,"CORO1A"
Bc_C9_GC1,"DAAM1"
Bc_C9_GC1,"ARPC2"
Bc_C9_GC1,"VNN2"
Bc_C9_GC1,"BCAS4"
Bc_C9_GC1,"GMDS"
Bc_C9_GC1,"UCP2"
Bc_C9_GC1,"CD79B"
Bc_C9_GC1,"HOPX"
Bc_C9_GC1,"DEF8"
Bc_C9_GC1,"ACY3"
Bc_C9_GC1,"TCEA1"
Bc_C9_GC1,"SUSD3"
Bc_C9_GC1,"HMGA1"
Bc_C9_GC1,"ARPC5"
Bc_C9_GC1,"PFN1"
Bc_C9_GC1,"CD22"
Bc_C9_GC1,"MAP1LC3B"
Bc_C9_GC1,"BASP1"
Bc_C9_GC1,"POU2AF1"
Bc_C9_GC1,"ISG20"
Bc_C9_GC1,"ID2"
,""
Result,"z[[k]]"
Bc_C12_GC2,"HMGB2"
Bc_C12_GC2,"STMN1"
Bc_C12_GC2,"HIST1H4C"
Bc_C12_GC2,"TUBB"
Bc_C12_GC2,"HMGN2"
Bc_C12_GC2,"TUBA1B"
Bc_C12_GC2,"HMGB1"
Bc_C12_GC2,"PTTG1"
Bc_C12_GC2,"UBE2C"
Bc_C12_GC2,"H2AFZ"
Bc_C12_GC2,"GAPDH"
Bc_C12_GC2,"DUT"
Bc_C12_GC2,"RGS13"
Bc_C12_GC2,"H2AFV"
Bc_C12_GC2,"RRM2"
Bc_C12_GC2,"TK1"
Bc_C12_GC2,"NUSAP1"
Bc_C12_GC2,"HMGA1"
Bc_C12_GC2,"TYMS"
Bc_C12_GC2,"DEK"
Bc_C12_GC2,"SMC4"
Bc_C12_GC2,"PKM"
Bc_C12_GC2,"CDC20"
Bc_C12_GC2,"PCNA"
Bc_C12_GC2,"AURKB"
Bc_C12_GC2,"HMGN1"
Bc_C12_GC2,"BIRC5"
Bc_C12_GC2,"RANBP1"
Bc_C12_GC2,"MCM7"
Bc_C12_GC2,"ACTG1"
Bc_C12_GC2,"CCNB2"
Bc_C12_GC2,"ANP32B"
Bc_C12_GC2,"CKS1B"
Bc_C12_GC2,"MEF2B"
Bc_C12_GC2,"HMCES"
Bc_C12_GC2,"LRMP"
Bc_C12_GC2,"CDK1"
Bc_C12_GC2,"H2AFY"
Bc_C12_GC2,"TOP2A"
Bc_C12_GC2,"RAN"
Bc_C12_GC2,"CALM3"
Bc_C12_GC2,"PFN1"
Bc_C12_GC2,"CDKN3"
Bc_C12_GC2,"CENPF"
Bc_C12_GC2,"CCNB1"
Bc_C12_GC2,"SLC25A5"
Bc_C12_GC2,"MRPL51"
Bc_C12_GC2,"KPNA2"
Bc_C12_GC2,"ARPC5"
Bc_C12_GC2,"LDHA"
,""
Result,"z[[k]]"
Bc_C14_Plasma,"IGHG3"
Bc_C14_Plasma,"IGHG4"
Bc_C14_Plasma,"IGHG1"
Bc_C14_Plasma,"IGKC"
Bc_C14_Plasma,"IGLC2"
Bc_C14_Plasma,"IGHA1"
Bc_C14_Plasma,"IGLC3"
Bc_C14_Plasma,"IGLC1"
Bc_C14_Plasma,"JCHAIN"
Bc_C14_Plasma,"MZB1"
Bc_C14_Plasma,"IGHG2"
Bc_C14_Plasma,"SSR4"
Bc_C14_Plasma,"XBP1"
Bc_C14_Plasma,"S100A9"
Bc_C14_Plasma,"FKBP11"
Bc_C14_Plasma,"S100A11"
Bc_C14_Plasma,"HSP90B1"
Bc_C14_Plasma,"CSTA"
Bc_C14_Plasma,"S100A2"
Bc_C14_Plasma,"S100A8"
Bc_C14_Plasma,"KRTDAP"
Bc_C14_Plasma,"PI3"
Bc_C14_Plasma,"DERL3"
Bc_C14_Plasma,"APOC1"
Bc_C14_Plasma,"SPRR3"
Bc_C14_Plasma,"TXNDC5"
Bc_C14_Plasma,"NEAT1"
Bc_C14_Plasma,"APOE"
Bc_C14_Plasma,"FABP5"
Bc_C14_Plasma,"PPIB"
Bc_C14_Plasma,"NTS"
Bc_C14_Plasma,"SDF2L1"
Bc_C14_Plasma,"IFI27"
Bc_C14_Plasma,"SEC11C"
Bc_C14_Plasma,"FXYD3"
Bc_C14_Plasma,"PRDX4"
Bc_C14_Plasma,"RRBP1"
Bc_C14_Plasma,"ITM2C"
Bc_C14_Plasma,"KRT17"
Bc_C14_Plasma,"MYDGF"
Bc_C14_Plasma,"ANXA1"
Bc_C14_Plasma,"IFI6"
Bc_C14_Plasma,"SSR3"
Bc_C14_Plasma,"GSTP1"
Bc_C14_Plasma,"GSTA1"
Bc_C14_Plasma,"CXCL8"
Bc_C14_Plasma,"CD9"
Bc_C14_Plasma,"LGALS1"
Bc_C14_Plasma,"TXN"
Bc_C14_Plasma,"SPP1"
,""
Result,"z[[k]]"
Bc_C7_Memory,"IGLC3"
Bc_C7_Memory,"HLA-DQA2"
Bc_C7_Memory,"ISG15"
Bc_C7_Memory,"RGS1"
Bc_C7_Memory,"PSMB9"
Bc_C7_Memory,"PSME2"
Bc_C7_Memory,"IFI44L"
Bc_C7_Memory,"CAPG"
Bc_C7_Memory,"STAT1"
Bc_C7_Memory,"EPSTI1"
Bc_C7_Memory,"PLAC8"
Bc_C7_Memory,"UBE2L6"
Bc_C7_Memory,"SUB1"
Bc_C7_Memory,"RAC2"
Bc_C7_Memory,"HLA-DPA1"
Bc_C7_Memory,"LY6E"
Bc_C7_Memory,"RPS4Y1"
Bc_C7_Memory,"SELL"
Bc_C7_Memory,"SH3BGRL3"
Bc_C7_Memory,"GBP4"
,""
Result,"z[[k]]"
Bc_C8_IFN,"KRTDAP"
Bc_C8_IFN,"CSTA"
Bc_C8_IFN,"S100A9"
Bc_C8_IFN,"SPRR3"
Bc_C8_IFN,"PI3"
Bc_C8_IFN,"GSTA1"
Bc_C8_IFN,"APOE"
Bc_C8_IFN,"NTS"
Bc_C8_IFN,"S100A11"
Bc_C8_IFN,"S100A8"
Bc_C8_IFN,"FXYD3"
Bc_C8_IFN,"APOC1"
Bc_C8_IFN,"PERP"
Bc_C8_IFN,"SPP1"
Bc_C8_IFN,"CD9"
Bc_C8_IFN,"SPRR1B"
Bc_C8_IFN,"KRT17"
Bc_C8_IFN,"RPS26"
Bc_C8_IFN,"SBSN"
Bc_C8_IFN,"LYPD2"
Bc_C8_IFN,"LY6D"
Bc_C8_IFN,"CNFN"
Bc_C8_IFN,"CES1"
Bc_C8_IFN,"CSTB"
Bc_C8_IFN,"S100A7"
Bc_C8_IFN,"AKR1C3"
Bc_C8_IFN,"IFI27"
Bc_C8_IFN,"PGD"
Bc_C8_IFN,"DMKN"
Bc_C8_IFN,"TXN"
Bc_C8_IFN,"LGALS3"
Bc_C8_IFN,"NQO1"
Bc_C8_IFN,"HLA-DQA2"
Bc_C8_IFN,"FTL"
Bc_C8_IFN,"DAPL1"
Bc_C8_IFN,"IFI44L"
Bc_C8_IFN,"SPRR2E"
Bc_C8_IFN,"GSTP1"
Bc_C8_IFN,"S100A14"
Bc_C8_IFN,"S100A16"
Bc_C8_IFN,"DBI"
Bc_C8_IFN,"TACSTD2"
Bc_C8_IFN,"SPRR2G"
Bc_C8_IFN,"LY6E"
Bc_C8_IFN,"GPX2"
Bc_C8_IFN,"CALML5"
Bc_C8_IFN,"KRT19"
Bc_C8_IFN,"BLVRB"
Bc_C8_IFN,"PRDX1"
Bc_C8_IFN,"NUPR1"
,""
Result,"z[[k]]"
Bc_C19_Innate,"IL6"
Bc_C19_Innate,"CD69"
Bc_C19_Innate,"FOS"
Bc_C19_Innate,"DUSP1"
Bc_C19_Innate,"ZFP36"
Bc_C19_Innate,"MYC"
Bc_C19_Innate,"KLF6"
Bc_C19_Innate,"TAGAP"
Bc_C19_Innate,"NR4A1"
Bc_C19_Innate,"DUSP2"
Bc_C19_Innate,"CD83"
Bc_C19_Innate,"TNFSF9"
Bc_C19_Innate,"KLF2"
Bc_C19_Innate,"BTG2"
Bc_C19_Innate,"NFKBIA"
Bc_C19_Innate,"JUN"
Bc_C19_Innate,"FOSB"
Bc_C19_Innate,"CDKN1A"
Bc_C19_Innate,"GPR18"
Bc_C19_Innate,"MYADM"
Bc_C19_Innate,"SLC2A3"
Bc_C19_Innate,"TUBA1A"
Bc_C19_Innate,"GPR183"
Bc_C19_Innate,"LY9"
Bc_C19_Innate,"JUNB"
Bc_C19_Innate,"CXCR4"
[truncated: 3,800 more rows]
